# Supplementary material for: The interplay between tissue‐resident microbiome and host proteins by integrated multi‐omics during progression of colorectal adenoma to carcinoma
Source: Imeta. 2025 Nov 4;4(6):e70090. doi: 10.1002/imt2.70090 (PMC12747540; doi:10.1002/imt2.70090)
Supplement: Supplementary file 2 — Table S1: Demographic characteristics of colorectal cancer (CRC) patients and colorectal adenoma (CRA) patients. Table S2: List of microorganisms used for decontamination. Table S3: Dataset for validation of annotated microorganisms. Table S4: Sample sequence quality control statistics. Table S5: The relative abundance of intratumor microorganisms in each sample at phylum level. Table S6: The relative abundance of intratumor microorganisms in each sample at class level. Table S7: The relative abundance of intratumor microorganisms in each sample at order level. Table S8: The relative abundance of intratumor microorganisms in each sample at family level. Table S9: The relative abundance of intratumor microorganisms in each sample at genus level. Table S10: The relative abundance of intratumor microorganisms in each sample at species level. Table S11: Differentially expressed microbes of A/T. Table S12: Differentially expressed microbes of A/P. Table S13: Differentially expressed microbes of T/P. Table S14: Differentially expressed microbes of Early/Advanced. Table S15: Categorization of microbial communities. Table S16: Correlation between microbes and annotation pathways in T. Table S17: Correlation between microbes and annotation pathways in P. Table S18: Correlation between microbes and annotation pathways in Early. Table S19: Correlation between microbes and annotation pathways in Advanced. Table S20: Protein expression of each sample. Table S21: Differentially expressed proteins of T/P. Table S22: Differentially expressed proteins of T/A. Table S23: Differentially expressed proteins P/A. Table S24: Mycotype analysis. Table S25: Host protein biomarkers for A/T and early/advanced stages of CRC. Table S26: Correlation between microbial markers and annotation pathways in A. Table S27: Correlation between microbial markers and annotation pathways in T. Table S28: Correlation between microbial markers and annotation pathways in Early. Table S29: Correlation between mi [file IMT2-4-e70090-s002.xlsx]

## Sheet: S1
Table S1 Demographic characteristics of colorectal cancer (CRC) patients and colorectal adenoma (CRA) patients.
Characteristic	Colorectal cancer (CRC) (n = 62)	Colorectal adenoma (CRA) (n = 62）
Age(years),mean (SD)	63.29 (10.92)	61.32 (9.42)
p value	0.335
Sex，n (%)
Male	34 (54.84)	41 (66.13)
Female	28 (45.16)	21 (33.87)
p value	0.199
BMI, mean (SD)	23.73 (3.58)	24.19 (2.78)
p value	0.414
Tumor location, n (%)		NA
Proximal colon	19 (30.65)
Distal colon	43 (69.35)
TNM_stage, n (%)		NA
Ⅰ/Ⅱ	33 (53.23)
Ⅲ/Ⅳ	29 (46.77)
N, sample size; SD, standard deviation; BMI, body mass index.

## Sheet: S2
Table S2 List of microorganisms used for decontamination.
Kingdom	Species
Bacteria	[Mannheimia] succiniciproducens
Bacteria	[Mycobacterium] stephanolepidis
Bacteria	[Mycoplasma] phocidae
Bacteria	[Ochrobactrum] quorumnocens
Bacteria	[Phormidium] sp. ETS-05
Bacteria	Abyssogena phaseoliformis symbiont
Viruses	Acanthamoeba polyphaga mimivirus
Bacteria	Acaryochloris sp. 'Moss Beach'
Bacteria	Acetilactobacillus jinshanensis
Bacteria	Acetobacter ascendens
Bacteria	Acetobacter ghanensis
Bacteria	Acetobacter orientalis
Bacteria	Acetobacter oryzoeni
Bacteria	Acetobacter pasteurianus
Bacteria	Acetobacter persici
Bacteria	Acetobacter senegalensis
Bacteria	Acetomicrobium mobile
Bacteria	Achromobacter mucicolens
Bacteria	Achromobacter pestifer
Bacteria	Achromobacter sp. 77
Bacteria	Achromobacter sp. B7
Archaea	Acidianus ambivalens
Archaea	Acidianus brierleyi
Archaea	Acidianus hospitalis
Archaea	Acidianus manzaensis
Archaea	Acidianus sp. HS-5
Archaea	Acidianus sulfidivorans
Bacteria	Acidibrevibacterium fodinaquatile
Bacteria	Acidiferrobacter sp. SPIII_3
Bacteria	Acidiferrobacter thiooxydans
Bacteria	Acidihalobacter aeolianus
Bacteria	Acidihalobacter yilgarnensis
Archaea	Acidilobus sp. 7A
Bacteria	Acidimicrobium ferrooxidans
Bacteria	Acidiphilium multivorum
Bacteria	Acidisarcina polymorpha
Bacteria	Acidithiobacillus caldus
Bacteria	Acidithiobacillus ferriphilus
Bacteria	Acidithiobacillus ferrooxidans
Bacteria	Acidithiobacillus thiooxidans
Bacteria	Acidobacterium sp. 4Y35
Bacteria	Acidothermus cellulolyticus
Bacteria	Acidovorax cattleyae
Archaea	Aciduliprofundum boonei
Bacteria	Acinetobacter guillouiae
Bacteria	Acinetobacter lactucae
Bacteria	Acinetobacter lwoffii
Bacteria	Acinetobacter pseudolwoffii
Bacteria	Acinetobacter schindleri
Bacteria	Acinetobacter septicus
Bacteria	Acinetobacter sp. ACNIH1
Bacteria	Acinetobacter sp. BHS4
Bacteria	Acinetobacter sp. Colony158
Bacteria	Acinetobacter sp. F9
Bacteria	Acinetobacter sp. FDAARGOS_724
Bacteria	Acinetobacter sp. LUNF3
Bacteria	Acinetobacter sp. MYb10
Bacteria	Acinetobacter sp. NEB 394
Bacteria	Acinetobacter sp. NEB149
Bacteria	Acinetobacter sp. SWBY1
Bacteria	Acinetobacter sp. Tol 5
Bacteria	Acinetobacter sp. WCHA45
Bacteria	Actinoalloteichus hoggarensis
Bacteria	Actinobacillus delphinicola
Bacteria	Actinobacillus indolicus
Bacteria	Actinobacillus lignieresii
Bacteria	Actinobacillus porcitonsillarum
Bacteria	Actinobacillus suis
Bacteria	Actinocatenispora thailandica
Bacteria	Actinomarinicola tropica
Bacteria	Actinomyces gaoshouyii
Bacteria	Actinomyces lilanjuaniae
Bacteria	Actinomyces marmotae
Bacteria	Actinomyces sp. HMT897
Bacteria	Actinomyces sp. oral taxon 897
Bacteria	Actinomyces weissii
Bacteria	Actinopolymorpha singaporensis
Bacteria	Actinopolyspora erythraea
Bacteria	Actinosynnema mirum
Bacteria	Actinosynnema pretiosum
Bacteria	Actinotalea sp. JY-7876
Bacteria	Advenella mimigardefordensis
Bacteria	Aeoliella mucimassa
Bacteria	Aequoribacter fuscus
Bacteria	Aeromicrobium chenweiae
Bacteria	Aeromicrobium choanae
Bacteria	Aeromicrobium erythreum
Bacteria	Aeromicrobium marinum
Bacteria	Aeromicrobium sp. A1-2
Bacteria	Aeromicrobium sp. zg-629
Bacteria	Aeromicrobium yanjiei
Bacteria	Aeromonas dhakensis
Bacteria	Aeromonas rivipollensis
Bacteria	Aeromonas rivuli
Bacteria	Aeromonas sanarellii
Bacteria	Aeromonas sp. ASNIH2
Bacteria	Aeromonas sp. ASNIH4
Bacteria	Aeromonas sp. ASNIH5
Bacteria	Aeromonas sp. CA23
Bacteria	Aeromonas sp. CU5
Bacteria	Aeromonas sp. FDAARGOS 1402
Bacteria	Aeromonas sp. FDAARGOS 1403
Bacteria	Aeromonas sp. FDAARGOS 1405
Bacteria	Aeromonas sp. FDAARGOS 1406
Bacteria	Aeromonas sp. FDAARGOS 1409
Bacteria	Aeromonas sp. FDAARGOS 1411
Bacteria	Aeromonas sp. FDAARGOS 1415
Bacteria	Aeromonas sp. FDAARGOS 1417
Bacteria	Aerosticca soli
Bacteria	Afipia carboxidovorans
Bacteria	Afipia sp. GAS231
Bacteria	Agarivorans aestuarii
Bacteria	Agarivorans albus
Bacteria	Agarivorans gilvus
Bacteria	Aggregatimonas sangjinii
Bacteria	Agreia sp. COWG
Bacteria	Agrobacterium fabrum
Bacteria	Agrobacterium larrymoorei
Bacteria	Agrobacterium rhizogenes
Bacteria	Agrobacterium rubi
Bacteria	Agrobacterium salinitolerans
Bacteria	Agrobacterium sp. CGMCC 11546
Bacteria	Agrobacterium sp. MA01
Bacteria	Agrobacterium sp. RAC06
Bacteria	Agrobacterium sp. T29
Bacteria	Agrococcus carbonis
Bacteria	Agrococcus jejuensis
Bacteria	Agrococcus sp. SCSIO52902
Bacteria	Agrococcus sp. SGAir0287
Bacteria	Agromyces archimandritae
Bacteria	Agromyces badenianii
Bacteria	Agromyces flavus
Bacteria	Agromyces intestinalis
Bacteria	Agromyces laixinhei
Bacteria	Agromyces protaetiae
Bacteria	Agromyces sp. H17E-10
Bacteria	Agromyces sp. LHK192
Bacteria	Ahniella affigens
Bacteria	Alcaligenes ammonioxydans
Bacteria	Alcaligenes aquatilis
Bacteria	Alcaligenes sp. SORT26
Bacteria	Alcanivorax dieselolei
Bacteria	Alcanivorax pacificus
Bacteria	Alcanivorax sp. N3-2A
Bacteria	Alcanivorax xenomutans
Bacteria	Algibacter alginicilyticus
Bacteria	Algoriphagus sanaruensis
Bacteria	Alienimonas californiensis
Bacteria	Aliivibrio salmonicida
Bacteria	Allochromatium vinosum
Bacteria	Allocoleopsis franciscana
Bacteria	Allofrancisella frigidaquae
Bacteria	Allofrancisella inopinata
Bacteria	Altererythrobacter epoxidivorans
Bacteria	Altererythrobacter sp. B11
Bacteria	Altererythrobacter sp. BO-6
Bacteria	Altererythrobacter sp. TH136
Bacteria	Alteromonas naphthalenivorans
Bacteria	Alteromonas pelagimontana
Bacteria	Alteromonas sp. 76-1
Bacteria	Alteromonas sp. BL110
Bacteria	Alysiella crassa
Bacteria	Alysiella filiformis
Bacteria	Aminobacter aminovorans
Bacteria	Aminobacter sp. MDW-2
Bacteria	Aminobacter sp. SR38
Bacteria	Aminobacterium colombiense
Bacteria	Amphritea japonica
Viruses	Amsacta moorei entomopoxvirus
Bacteria	Amycolatopsis japonica
Bacteria	Amycolatopsis sp. BJA-103
Bacteria	Amycolatopsis sp. DSM 110486
Bacteria	Anabaena sp. 90
Bacteria	Anabaenopsis circularis
Bacteria	Anabaenopsis elenkinii
Bacteria	Anaerohalosphaera lusitana
Bacteria	Anaeromyxobacter sp. K
Bacteria	Anaplasma marginale
Bacteria	Anaplasma ovis
Bacteria	Anaplasma phagocytophilum
Bacteria	Anaplasma platys
Bacteria	Anatilimnocola aggregata
Bacteria	Ancylobacter polymorphus
Bacteria	Ancylobacter sp. TS-1
Bacteria	Anoxybacillus gonensis
Bacteria	Anoxybacillus kamchatkensis
Bacteria	Anoxybacillus sp. PDR2
Bacteria	Anthocerotibacter panamensis
Bacteria	Apibacter sp. B2966
Bacteria	Apibacter sp. B3706
Bacteria	Apibacter sp. ESL0404
Bacteria	Apibacter sp. ESL0432
Bacteria	Aquaspirillum sp. LM1
Bacteria	Aquibium oceanicum
Bacteria	Aquicella siphonis
Bacteria	Aquifex aeolicus
Bacteria	Aquihabitans sp. Kera 3
Bacteria	Aquirhabdus parva
Bacteria	Aquirufa sp. 9H-EGSE
Bacteria	Aquisalimonas sp. 2447
Bacteria	Aquisediminimonas profunda
Bacteria	Aquitalea aquatilis
Bacteria	Aquitalea denitrificans
Bacteria	Aquitalea magnusonii
Bacteria	Aquitalea sp. USM4
Bacteria	Arachidicoccus ginsenosidivorans
Archaea	Archaeoglobus fulgidus
Archaea	Archaeoglobus sulfaticallidus
Archaea	Archaeoglobus veneficus
Bacteria	Arcobacter cloacae
Bacteria	Arcobacter peruensis
Bacteria	Arenimonas daejeonensis
Bacteria	Aromatoleum aromaticum
Bacteria	Aromatoleum bremense
Bacteria	Arsenophonus endosymbiont of Aleurodicus dispersus
Bacteria	Arsenophonus endosymbiont of Aphis craccivora
Bacteria	Arsenophonus endosymbiont of Apis mellifera
Bacteria	Arsenophonus nasoniae
Bacteria	Arthrobacter sp. C1-1
Bacteria	Arthrobacter sp. ERGS1:01
Bacteria	Arthrobacter sp. FB24
Bacteria	Arthrobacter sp. FW305-BF8
Bacteria	Arthrobacter sp. KBS0702
Bacteria	Arthrobacter sp. NicSoilB8
Bacteria	Arthrobacter sp. NicSoilC5
Bacteria	Arthrobacter sp. NtRootA1
Bacteria	Arthrobacter sp. PAMC25284
Bacteria	Arthrobacter sp. PAMC25564
Bacteria	Arthrobacter sp. QL17
Bacteria	Arthrobacter sp. StoSoilA2
Bacteria	Arthrobacter sp. StoSoilB20
Bacteria	Arthrobacter sp. StoSoilB5
Bacteria	Arthrobacter sp. UKPF54-2
Bacteria	Arthrobacter sp. YN
Bacteria	Arthrobacter sp. zg-Y462
Bacteria	Arthrobacter sulfonylureivorans
Bacteria	Arthrobacter sunyaminii
Bacteria	Arthrobacter woluwensis
Bacteria	Asaia bogorensis
Bacteria	Aster yellows witches'-broom phytoplasma
Bacteria	Asticcacaulis sp. AND118
Bacteria	Athalassotoga saccharophila
Bacteria	Aurantiacibacter atlanticus
Bacteria	Aurantiacibacter gangjinensis
Bacteria	Aurantimicrobium photophilum
Bacteria	Aurantimicrobium sp. MWH-Uga1
Bacteria	Auraticoccus monumenti
Bacteria	Aureimonas altamirensis
Bacteria	Aureimonas populi
Bacteria	Aureimonas sp. OT7
Bacteria	Aureimonas sp. SA4125
Bacteria	Aureliella helgolandensis
Bacteria	Auritidibacter sp. NML130574
Bacteria	Austwickia chelonae
Bacteria	Azoarcus olearius
Bacteria	Azorhizobium caulinodans
Bacteria	Azospira sp. I09
Bacteria	Azospirillum baldaniorum
Bacteria	Azospirillum humicireducens
Bacteria	Azospirillum lipoferum
Bacteria	Azospirillum oryzae
Bacteria	Azospirillum sp. TSA2s
Bacteria	Azotobacter salinestris
Bacteria	Azotobacter vinelandii
Bacteria	Bacillus halotolerans
Bacteria	Bacillus licheniformis
Bacteria	Bacillus luti
Bacteria	Bacillus mobilis
Bacteria	Bacillus nitratireducens
Bacteria	Bacillus paranthracis
Bacteria	Bacillus sp. ABP14
Bacteria	Bacillus sp. JAS24-2
Bacteria	Bacillus sp. N3536
Bacteria	Bacillus sp. N447-1
Bacteria	Bacillus sp. N5-665
Bacteria	Bacillus sp. NP247
Bacteria	Bacillus sp. PM8313
Bacteria	Bacillus sp. ZJS3
Bacteria	Bacillus spizizenii
Bacteria	Bacillus toyonensis
Bacteria	Bacillus tropicus
Viruses	Bacillus virus G
Bacteria	Bacterioplanes sanyensis
Viruses	Bacteroides phage crAss001
Bacteria	Bartonella ancashensis
Bacteria	Bartonella australis
Bacteria	Bartonella bacilliformis
Bacteria	Bartonella birtlesii
Bacteria	Bartonella bovis
Bacteria	Bartonella clarridgeiae
Bacteria	Bartonella elizabethae
Bacteria	Bartonella grahamii
Bacteria	Bartonella kosoyi
Bacteria	Bartonella krasnovii
Bacteria	Bartonella quintana
Bacteria	Bartonella schoenbuchensis
Bacteria	Bartonella sp. 1-1C
Bacteria	Bartonella sp. 46A
Bacteria	Bartonella sp. HY038
Bacteria	Bartonella sp. WD16.2
Bacteria	Bartonella tribocorum
Bacteria	Bartonella vinsonii
Bacteria	Bathymodiolus septemdierum thioautotrophic gill symbiont
Bacteria	Bathymodiolus thermophilus thioautotrophic gill symbiont
Bacteria	Bdellovibrio sp. KM01
Bacteria	Bdellovibrio sp. LBG001
Bacteria	Bdellovibrio sp. NC01
Bacteria	Bdellovibrio sp. ZAP7
Bacteria	Beijerinckia indica
Bacteria	Bermanella marisrubri
Bacteria	Blastomonas fulva
Bacteria	Blastomonas sp. RAC04
Bacteria	Blattabacterium clevelandi
Bacteria	Blattabacterium punctulatus
Bacteria	Blattabacterium sp. (Blaberus giganteus)
Bacteria	Blattabacterium sp. (Blattella germanica)
Bacteria	Blattabacterium sp. (Cryptocercus kyebangensis)
Bacteria	Blattabacterium sp. (Cryptocercus punctulatus) str. Cpu
Bacteria	Blattabacterium sp. (Nauphoeta cinerea)
Bacteria	Blattabacterium sp. DPU
Bacteria	Blochmannia endosymbiont of Camponotus (Colobopsis) obliquus
Bacteria	Blochmannia endosymbiont of Camponotus nipponensis
Bacteria	Blochmannia endosymbiont of Colobopsis nipponica
Bacteria	Blochmannia endosymbiont of Polyrhachis (Hedomyrma) turneri
Bacteria	Bombella sp. KACC 21507
Bacteria	Bordetella avium
Bacteria	Bordetella bronchiseptica
Bacteria	Bordetella genomosp. 6
Bacteria	Bordetella parapertussis
Bacteria	Bordetella pertussis
Bacteria	Borrelia anserina
Bacteria	Borrelia coriaceae
Bacteria	Borrelia crocidurae
Bacteria	Borrelia miyamotoi
Bacteria	Borrelia parkeri
Bacteria	Borrelia puertoricensis
Bacteria	Borrelia recurrentis
Bacteria	Borrelia sp. A-FGy1
Bacteria	Borrelia sp. BU AG58
Bacteria	Borrelia sp. HM
Bacteria	Borrelia turcica
Bacteria	Borreliella afzelii
Bacteria	Borreliella bissettiae
Bacteria	Borreliella burgdorferi
Bacteria	Borreliella garinii
Bacteria	Borreliella valaisiana
Bacteria	Boudabousia tangfeifanii
Bacteria	Brachybacterium avium
Bacteria	Brachybacterium sp. CBA3105
Bacteria	Brachybacterium vulturis
Bacteria	Bradyrhizobium amphicarpaeae
Bacteria	Bradyrhizobium daqingense
Bacteria	Bradyrhizobium guangxiense
Bacteria	Bradyrhizobium icense
Bacteria	Bradyrhizobium oligotrophicum
Bacteria	Bradyrhizobium paxllaeri
Bacteria	Bradyrhizobium septentrionale
Bacteria	Bradyrhizobium sp.
Bacteria	Bradyrhizobium sp. 1(2017)
Bacteria	Bradyrhizobium sp. 144S4
Bacteria	Bradyrhizobium sp. 170
Bacteria	Bradyrhizobium sp. 187
Bacteria	Bradyrhizobium sp. 191
Bacteria	Bradyrhizobium sp. 323S2
Bacteria	Bradyrhizobium sp. 4
Bacteria	Bradyrhizobium sp. 41S5
Bacteria	Bradyrhizobium sp. 6(2017)
Bacteria	Bradyrhizobium sp. A19
Bacteria	Bradyrhizobium sp. CCBAU 51753
Bacteria	Bradyrhizobium sp. CCBAU 51765
Bacteria	Bradyrhizobium sp. CCBAU 53338
Bacteria	Bradyrhizobium sp. CCBAU 53340
Bacteria	Bradyrhizobium sp. CCBAU 53351
Bacteria	Bradyrhizobium sp. CCBAU 53421
Bacteria	Bradyrhizobium sp. CCGE-LA001
Bacteria	Bradyrhizobium sp. I71
Bacteria	Bradyrhizobium sp. S2-11-2
Bacteria	Bradyrhizobium sp. S2-11-4
Bacteria	Bradyrhizobium sp. S2-20-1
Bacteria	Bradyrhizobium symbiodeficiens
Bacteria	Bradyrhizobium vignae
Bacteria	Brasilonema sennae
Bacteria	Brenneria goodwinii
Bacteria	Brenneria rubrifaciens
Bacteria	Breoghania sp. L-A4
Fungi	Brettanomyces nanus
Bacteria	Brevefilum fermentans
Bacteria	Brevibacillus formosus
Bacteria	Brevibacillus sp. HD3.3A
Bacteria	Brevibacterium atlanticum
Bacteria	Brevibacterium limosum
Bacteria	Brevibacterium linens
Bacteria	Brevibacterium luteolum
Bacteria	Brevibacterium oceani
Bacteria	Brevibacterium sandarakinum
Bacteria	Brevibacterium siliguriense
Bacteria	Brevibacterium sp. 'Marine'
Bacteria	Brevibacterium sp. HY170
Bacteria	Brevibacterium sp. SMBL_HHYL_HB1
Bacteria	Brevibacterium sp. W7.2
Bacteria	Brevundimonas sp. 'scallop'
Bacteria	Brevundimonas sp. AJA228-03
Bacteria	Brevundimonas sp. Bb-A
Bacteria	Brevundimonas sp. CS1
Bacteria	Brevundimonas sp. DS20
Bacteria	Brevundimonas sp. GW460-12-10-14-LB2
Bacteria	Brevundimonas sp. M20
Bacteria	Brevundimonas sp. MF30-B
Bacteria	Brevundimonas sp. SGAir0440
Bacteria	Brevundimonas subvibrioides
Bacteria	Brevundimonas vesicularis
Bacteria	Brevundimonas vitisensis
Bacteria	Brucella pituitosa
Bacteria	Brucella pseudogrignonensis
Bacteria	Brucella sp. 10RB9215
Bacteria	Burkholderia aenigmatica
Bacteria	Burkholderia anthina
Bacteria	Burkholderia dolosa
Bacteria	Burkholderia gladioli
Bacteria	Burkholderia latens
Bacteria	Burkholderia mayonis
Bacteria	Burkholderia metallica
Bacteria	Burkholderia oklahomensis
Bacteria	Burkholderia perseverans
Bacteria	Burkholderia plantarii
Bacteria	Burkholderia savannae
Bacteria	Burkholderia seminalis
Bacteria	Burkholderia sp. Bp7605
Bacteria	Burkholderia sp. JP2-270
Bacteria	Burkholderia sp. KBS0801
Bacteria	Burkholderia sp. LA-2-3-30-S1-D2
Bacteria	Burkholderia sp. MS455
Bacteria	Burkholderia sp. MSMB1588
Bacteria	Burkholderia sp. MSMB617WGS
Bacteria	Burkholderia sp. NRF60-BP8
Bacteria	Burkholderia sp. PAMC 26561
Bacteria	Burkholderia sp. PAMC 28687
Bacteria	Burkholderia stabilis
Bacteria	Burkholderia stagnalis
Bacteria	Burkholderia territorii
Bacteria	Buttiauxella agrestis
Bacteria	Buttiauxella ferragutiae
Bacteria	Buttiauxella sp. 3AFRM03
Bacteria	Bythopirellula goksoeyrii
Bacteria	Caballeronia sp. M1242
Bacteria	Caballeronia sp. SBC1
Bacteria	Caballeronia sp. SL2Y3
Bacteria	Caballeronia sp. TF1N1
Bacteria	Caenibius sp. WL
Viruses	Cafeteria roenbergensis virus
Bacteria	Caldichromatium japonicum
Archaea	Caldisphaera lagunensis
Archaea	Caldivirga maquilingensis
Bacteria	Calothrix brevissima
Bacteria	Calothrix sp. NIES-2098
Bacteria	Calothrix sp. NIES-2100
Bacteria	Calothrix sp. PCC 6303
Bacteria	Calycomorphotria hydatis
Bacteria	Campylobacter corcagiensis
Bacteria	Campylobacter hepaticus
Bacteria	Campylobacter ornithocola
Bacteria	Campylobacter peloridis
Bacteria	Campylobacter sp. 19-13652
Bacteria	Campylobacter sp. 2014D-0216
Bacteria	Campylobacter sp. RM12175
Bacteria	Campylobacter sp. RM16704
Bacteria	Campylobacter sp. RM6137
Bacteria	Campylobacter sp. RM8964
Bacteria	Campylobacter subantarcticus
Bacteria	Campylobacter volucris
Bacteria	Candidatus Absconditicoccus praedator
Bacteria	Candidatus Amoebophilus asiaticus
Bacteria	Candidatus Aquiluna sp. UB-MaderosW2red
Bacteria	Candidatus Arthromitus sp. SFB-mouse
Bacteria	Candidatus Arthromitus sp. SFB-mouse-NL
Bacteria	Candidatus Azoamicus ciliaticola
Bacteria	Candidatus Babela massiliensis
Bacteria	Candidatus Blochmannia chromaiodes
Bacteria	Candidatus Blochmannia pennsylvanicus
Bacteria	Candidatus Blochmannia vafer
Bacteria	Candidatus Borreliella tachyglossi
Bacteria	Candidatus Cardinium hertigii
Bacteria	Candidatus Carsonella ruddii (Diaphorina cf. continua)
Bacteria	Candidatus Coxiella mudrowiae
Bacteria	Candidatus Cytomitobacter indipagum
Bacteria	Candidatus Cytomitobacter primus
Bacteria	Candidatus Deianiraea vastatrix
Bacteria	Candidatus Desulfofervidus auxilii
Bacteria	Candidatus Filomicrobium marinum
Bacteria	Candidatus Fokinia solitaria
Bacteria	Candidatus Fukatsuia symbiotica
Bacteria	Candidatus Gullanella endobia
Bacteria	Candidatus Hepatoplasma crinochetorum
Bacteria	Candidatus Hodgkinia cicadicola
Bacteria	Candidatus Ichthyocystis hellenicum
Bacteria	Candidatus Ishikawaella capsulata
Bacteria	Candidatus Kinetoplastibacterium blastocrithidii
Bacteria	Candidatus Kinetoplastibacterium crithidii
Bacteria	Candidatus Kinetoplastibacterium oncopeltii
Bacteria	Candidatus Kinetoplastibacterium sorsogonicusi
Bacteria	Candidatus Koribacter versatilis
Bacteria	Candidatus Liberibacter africanus
Bacteria	Candidatus Liberibacter americanus
Bacteria	Candidatus Liberibacter asiaticus
Bacteria	Candidatus Liberibacter solanacearum
Archaea	Candidatus Mancarchaeum acidiphilum
Archaea	Candidatus Methanoliparum sp. LAM-1
Archaea	Candidatus Methanoplasma termitum
Bacteria	Candidatus Methylopumilus rimovensis
Bacteria	Candidatus Methylopumilus turicensis
Archaea	Candidatus Micrarchaeum sp.
Bacteria	Candidatus Midichloria mitochondrii
Bacteria	Candidatus Nanopelagicus abundans
Bacteria	Candidatus Nanopelagicus hibericus
Bacteria	Candidatus Nardonella dryophthoridicola
Bacteria	Candidatus Neoehrlichia mikurensis
Bacteria	Candidatus Nitrosacidococcus tergens
Archaea	Candidatus Nitrosocosmicus oleophilus
Archaea	Candidatus Nitrosomarinus catalina
Archaea	Candidatus Nitrosopumilus koreensis
Archaea	Candidatus Nitrososphaera gargensis
Archaea	Candidatus Nitrosotalea okcheonensis
Archaea	Candidatus Nitrosotenuis aquarius
Archaea	Candidatus Nitrosotenuis cloacae
Archaea	Candidatus Nitrosotenuis sp. DW1
Bacteria	Candidatus Nitrospira inopinata
Bacteria	Candidatus Nitrotoga arctica
Bacteria	Candidatus Nitrotoga sp. AM1P
Bacteria	Candidatus Nucleicultrix amoebiphila
Bacteria	Candidatus Pantoea carbekii
Bacteria	Candidatus Paracaedibacter acanthamoebae
Bacteria	Candidatus Pelagibacter sp. HIMB1321
Bacteria	Candidatus Pelagibacter sp. IMCC9063
Bacteria	Candidatus Pelagibacter ubique
Bacteria	Candidatus Phaeomarinobacter ectocarpi
Bacteria	Candidatus Phycorickettsia trachydisci
Bacteria	Candidatus Phytoplasma australiense
Bacteria	Candidatus Phytoplasma solani
Bacteria	Candidatus Planktophila dulcis
Bacteria	Candidatus Planktophila sulfonica
Bacteria	Candidatus Planktophila vernalis
Bacteria	Candidatus Profftella armatura
Bacteria	Candidatus Profftella armatura (Diaphorina cf. continua)
Bacteria	Candidatus Profftia sp. (ex Adelges kitamiensis)
Bacteria	Candidatus Profftia tarda
Bacteria	Candidatus Protochlamydia amoebophila
Bacteria	Candidatus Protochlamydia naegleriophila
Bacteria	Candidatus Pseudomonas adelgestsugas
Bacteria	Candidatus Pseudothioglobus singularis
Bacteria	Candidatus Puniceispirillum marinum
Bacteria	Candidatus Rhabdochlamydia oedothoracis
Bacteria	Candidatus Rhabdochlamydia porcellionis
Bacteria	Candidatus Rickettsiella viridis
Bacteria	Candidatus Riesia pediculicola
Bacteria	Candidatus Ruthia magnifica
Bacteria	Candidatus Saccharimonas aalborgensis
Bacteria	Candidatus Schneideria nysicola
Bacteria	Candidatus Sodalis pierantonius
Bacteria	Candidatus Steffania adelgidicola
Bacteria	Candidatus Sulfurimonas marisnigri
Bacteria	Candidatus Symbiopectobacterium sp. SyEd1
Bacteria	Candidatus Tachikawaea gelatinosa
Bacteria	Candidatus Thioglobus autotrophicus
Bacteria	Candidatus Thioglobus sp. NP1
Bacteria	Candidatus Thiothrix anitrata
Bacteria	Candidatus Vallotia cooleyia
Bacteria	Candidatus Vallotia lariciata
Bacteria	Candidatus Vallotia sp. (ex Adelges kitamiensis)
Bacteria	Candidatus Vallotia tarda
Bacteria	Candidatus Vesicomyosocius okutanii
Bacteria	Candidatus Vesicomyosocius sp. SY067_SCS001
Bacteria	Candidatus Viadribacter manganicus
Bacteria	Candidatus Wolbachia massiliensis
Bacteria	Candidatus Xiphinematobacter sp. Idaho Grape
Bacteria	Capnocytophaga endodontalis
Bacteria	Capnocytophaga haemolytica
Bacteria	Capnocytophaga leadbetteri
Bacteria	Capnocytophaga ochracea
Bacteria	Capnocytophaga sp. H2931
Bacteria	Capnocytophaga sp. H4358
Bacteria	Capnocytophaga sp. oral taxon 323
Bacteria	Capnocytophaga sp. oral taxon 864
Bacteria	Capnocytophaga sp. oral taxon 902
Bacteria	Cardinium endosymbiont of Encarsia pergandiella
Bacteria	Cardinium endosymbiont of Sogatella furcifera
Bacteria	Carnobacterium sp. CP1
Bacteria	Carnobacterium sp. CS13
Bacteria	Catenovulum sediminis
Bacteria	Caulobacter mirabilis
Bacteria	Celeribacter baekdonensis
Bacteria	Celeribacter marinus
Bacteria	Celerinatantimonas diazotrophica
Bacteria	Cellulomonas flavigena
Bacteria	Cellulomonas gilvus
Bacteria	Cellulomonas shaoxiangyii
Bacteria	Cellulomonas sp. C5510
Bacteria	Cellulomonas sp. EW123
Bacteria	Cellulomonas sp. PSBB021
Bacteria	Cellulomonas sp. Y8
Bacteria	Cellulomonas sp. zg-ZUI188
Bacteria	Cellulomonas sp. zg-ZUI222
Bacteria	Cellulomonas taurus
Bacteria	Cellulophaga baltica
Bacteria	Cellulophaga sp. HaHa_2_95
Bacteria	Cellulosimicrobium sp. BI34T
Bacteria	Cellulosimicrobium sp. JZ28
Bacteria	Cellulosimicrobium sp. TH-20
Bacteria	Cellvibrio japonicus
Bacteria	Cellvibrio sp. KY-GH-1
Bacteria	Cellvibrio sp. KY-YJ-3
Bacteria	Cellvibrio sp. PSBB006
Bacteria	Cellvibrio sp. PSBB023
Bacteria	Chamaesiphon minutus
Bacteria	Chitinibacter fontanus
Bacteria	Chitinimonas arctica
Bacteria	Chitinolyticbacter meiyuanensis
Bacteria	Chitinophaga sp. XS-30
Bacteria	Chlamydia avium
Bacteria	Chlamydia buteonis
Bacteria	Chlamydia caviae
Bacteria	Chlamydia felis
Bacteria	Chlamydia gallinacea
Bacteria	Chlamydia muridarum
Bacteria	Chlamydia poikilotherma
Bacteria	Chlamydia psittaci
Bacteria	Chlamydia serpentis
Bacteria	Chlamydia sp. 2742-308
Bacteria	Chlamydia sp. No. 12
Bacteria	Chlamydia suis
Bacteria	Chlamydia trachomatis
Bacteria	Chloroflexus aggregans
Bacteria	Chloroflexus aurantiacus
Bacteria	Chondrocystis sp. NIES-4102
Viruses	Choristoneura biennis entomopoxvirus
Viruses	Choristoneura rosaceana entomopoxvirus
Bacteria	Chromobacterium haemolyticum
Bacteria	Chromobacterium paludis
Bacteria	Chromobacterium sp. Rain0013
Bacteria	Chryseobacterium aureum
Bacteria	Chryseobacterium bernardetii
Bacteria	Chryseobacterium rhizoplanae
Bacteria	Chryseobacterium sp. cx-624
Bacteria	Chryseobacterium sp. G0162
Bacteria	Chryseobacterium sp. JV274
Bacteria	Chryseobacterium sp. LJ668
Bacteria	Chryseoglobus indicus
Bacteria	Chryseoglobus sp. 28M-23
Viruses	Chrysochromulina ericina virus
Viruses	Chrysodeixis chalcites nucleopolyhedrovirus
Bacteria	Ciceribacter thiooxidans
Bacteria	Citricoccus sp. SGAir0253
Bacteria	Citrobacter arsenatis
Bacteria	Citrobacter cronae
Bacteria	Citrobacter freundii complex sp. CFNIH2
Bacteria	Citrobacter sedlakii
Bacteria	Citrobacter sp. BDA59-3
Bacteria	Citrobacter sp. BIDMC107
Bacteria	Citrobacter sp. CFNIH10
Bacteria	Citrobacter sp. RHB25-C09
Bacteria	Citrobacter sp. RHB35-C21
Bacteria	Citrobacter sp. RHBSTW-00570
Bacteria	Citrobacter sp. RHBSTW-00599
Bacteria	Citrobacter sp. RHBSTW-00986
Bacteria	Citrobacter sp. RHBSTW-01013
Bacteria	Citrobacter werkmanii
Bacteria	Citrobacter youngae
Bacteria	Citromicrobium sp. JL477
Bacteria	Clavibacter zhangzhiyongii
Bacteria	Clostridioides sp. ES-S-0010-02
Bacteria	Clostridium autoethanogenum
Bacteria	Clostridium diolis
Bacteria	Clostridium sp. MF28
Bacteria	Cnuibacter physcomitrellae
Bacteria	Cobetia pacifica
Bacteria	Cobetia sp. 4B
Bacteria	Cobetia sp. cqz5-12
Bacteria	Cobetia sp. L2A1
Bacteria	Cognaticolwellia beringensis
Bacteria	Cognatishimia activa
Bacteria	Colwellia sp. Arc7-635
Bacteria	Colwellia sp. Arc7-D
Bacteria	Colwellia sp. MT41
Bacteria	Colwellia sp. PAMC 20917
Bacteria	Conchiformibius steedae
Archaea	Conexivisphaera calida
Bacteria	Coprothermobacter proteolyticus
Bacteria	Coraliomargarita akajimensis
Bacteria	Corallococcus sp. EGB
Bacteria	Corynebacterium ammoniagenes
Bacteria	Corynebacterium anserum
Bacteria	Corynebacterium argentoratense
Bacteria	Corynebacterium atypicum
Bacteria	Corynebacterium bovis
Bacteria	Corynebacterium comes
Bacteria	Corynebacterium crudilactis
Bacteria	Corynebacterium cyclohexanicum
Bacteria	Corynebacterium cystitidis
Bacteria	Corynebacterium deserti
Bacteria	Corynebacterium epidermidicanis
Bacteria	Corynebacterium flavescens
Bacteria	Corynebacterium frankenforstense
Bacteria	Corynebacterium freneyi
Bacteria	Corynebacterium genitalium
Bacteria	Corynebacterium gerontici
Bacteria	Corynebacterium glaucum
Bacteria	Corynebacterium glutamicum
Bacteria	Corynebacterium glyciniphilum
Bacteria	Corynebacterium halotolerans
Bacteria	Corynebacterium hindlerae
Bacteria	Corynebacterium humireducens
Bacteria	Corynebacterium kalinowskii
Bacteria	Corynebacterium kroppenstedtii
Bacteria	Corynebacterium lactis
Bacteria	Corynebacterium liangguodongii
Bacteria	Corynebacterium marinum
Bacteria	Corynebacterium maris
Bacteria	Corynebacterium mustelae
Bacteria	Corynebacterium mycetoides
Bacteria	Corynebacterium pelargi
Bacteria	Corynebacterium phocae
Bacteria	Corynebacterium provencense
Bacteria	Corynebacterium pseudopelargi
Bacteria	Corynebacterium qintianiae
Bacteria	Corynebacterium renale
Bacteria	Corynebacterium rouxii
Bacteria	Corynebacterium silvaticum
Bacteria	Corynebacterium sp. 1864
Bacteria	Corynebacterium sp. 4H37-19
Bacteria	Corynebacterium sp. CNCTC7651
Bacteria	Corynebacterium sp. FDAARGOS 1242
Bacteria	Corynebacterium sphenisci
Bacteria	Corynebacterium suranareeae
Bacteria	Corynebacterium terpenotabidum
Bacteria	Corynebacterium testudinoris
Bacteria	Corynebacterium ulcerans
Bacteria	Corynebacterium urealyticum
Bacteria	Corynebacterium urogenitale
Bacteria	Corynebacterium uterequi
Bacteria	Corynebacterium xerosis
Bacteria	Corynebacterium yudongzhengii
Bacteria	Corynebacterium zhongnanshanii
Viruses	crAssphage cr10_1
Viruses	crAssphage cr112_1
Viruses	crAssphage cr115_1
Viruses	crAssphage cr124_1
Viruses	crAssphage cr4_1
Viruses	crAssphage cr50_1
Viruses	crAssphage cr7_1
Viruses	CrAssphage sp.
Bacteria	Crateriforma conspicua
Bacteria	Crenobacter cavernae
Bacteria	Crinalium epipsammum
Bacteria	Croceibacter atlanticus
Bacteria	Croceibacterium atlanticum
Bacteria	Croceicoccus sp. Ery15
Bacteria	Croceicoccus sp. Ery5
Bacteria	Croceicoccus sp. YJ47
Bacteria	Croceimicrobium hydrocarbonivorans
Bacteria	Cronobacter condimenti
Bacteria	Cronobacter dublinensis
Bacteria	Cronobacter muytjensii
Bacteria	Cronobacter universalis
Bacteria	Cryobacterium arcticum
Bacteria	Cryobacterium sp. LW097
Bacteria	Cryobacterium sp. PAMC25264
Fungi	Cryptococcus gattii VGI
Archaea	Cuniculiplasma divulgatum
Bacteria	Cupriavidus gilardii
Bacteria	Cupriavidus nantongensis
Bacteria	Cupriavidus neocaledonicus
Bacteria	Cupriavidus pinatubonensis
Bacteria	Cupriavidus sp. EM10
Bacteria	Cupriavidus sp. ISTL7
Bacteria	Cupriavidus sp. MP-37
Bacteria	Curtobacterium flaccumfaciens
Bacteria	Curtobacterium luteum
Bacteria	Curtobacterium sp. BH-2-1-1
Bacteria	Curtobacterium sp. Csp2
Bacteria	Curtobacterium sp. L6-1
Bacteria	Curtobacterium sp. MR_MD2014
Bacteria	Curtobacterium sp. TC1
Bacteria	Curtobacterium sp. TXMA1
Bacteria	Curtobacterium sp. YC1
Bacteria	cyanobacterium endosymbiont of Rhopalodia gibberula
Bacteria	Cyanobium gracile
Bacteria	Cyanobium sp. NIES-981
Bacteria	Cyanobium sp. NS01
Bacteria	Cycloclasticus zancles
Bacteria	Cylindrospermopsis curvispora
Bacteria	Cylindrospermopsis raciborskii
Bacteria	Cytophaga hutchinsonii
Bacteria	Dactylococcopsis salina
Bacteria	Dechloromonas sp. TW-R-39-2
Bacteria	Deefgea sp. D13
Bacteria	Deefgea sp. D17
Bacteria	Deefgea sp. D25
Bacteria	Defluviicoccus vanus
Bacteria	Dehalobacter sp. DCA
Bacteria	Dehalogenimonas formicexedens
Bacteria	Dehalogenimonas sp. GP
Bacteria	Deinococcus geothermalis
Bacteria	Deinococcus gobiensis
Bacteria	Deinococcus peraridilitoris
Bacteria	Deinococcus psychrotolerans
Bacteria	Deinococcus radiodurans
Bacteria	Deinococcus radiophilus
Bacteria	Deinococcus radiopugnans
Bacteria	Deinococcus soli (ex Cha et al. 2016)
Bacteria	Deinococcus sp. AJ005
Bacteria	Deinococcus sp. TS-293
Bacteria	Delftia sp. Cs1-4
Bacteria	Dermacoccus sp. PAMC28757
Bacteria	Dermatophilus congolensis
Bacteria	Desulfobacca acetoxidans
Bacteria	Desulfohalobium retbaense
Bacteria	Desulfomonile tiedjei
Bacteria	Desulfotalea psychrophila
Bacteria	Desulfuromonas sp. AOP6
Bacteria	Devosia oryziradicis
Bacteria	Devosia salina
Bacteria	Devosia sp. A16
Bacteria	Devosia sp. I507
Bacteria	Devosia sp. JXJ CY 41
Bacteria	Devosia sp. MC521
Bacteria	Devosia sp. SL43
Bacteria	Devriesea agamarum
Bacteria	Diaminobutyricimonas sp. LJ205
Bacteria	Dickeya dianthicola
Bacteria	Dickeya fangzhongdai
Bacteria	Dickeya oryzae
Bacteria	Dickeya parazeae
Bacteria	Dickeya poaceiphila
Bacteria	Dickeya solani
Bacteria	Dickeya sp. NCPPB 3274
Bacteria	Dictyoglomus turgidum
Bacteria	Dietzia lutea
Bacteria	Dietzia psychralcaliphila
Bacteria	Dietzia sp. oral taxon 368
Bacteria	Dinoroseobacter shibae
Bacteria	Dokdonia sp. 4H-3-7-5
Bacteria	Dokdonia sp. Dokd-P16
Bacteria	Dokdonia sp. MED134
Bacteria	Dokdonia sp. PRO95
Bacteria	Dolichospermum compactum
Bacteria	Dolichospermum flos-aquae
Bacteria	Dolichospermum sp. UHCC 0315A
Bacteria	Dyella japonica
Bacteria	Dyella sp. M7H15-1
Bacteria	Dyella telluris
Bacteria	Dyella terrae
Bacteria	Ectothiorhodospira haloalkaliphila
Bacteria	Ectothiorhodospira sp. BSL-9
Bacteria	Edaphobacter sp. 12200R-103
Bacteria	Edwardsiella ictaluri
Bacteria	Edwardsiella piscicida
Bacteria	Egicoccus halophilus
Bacteria	Ehrlichia canis
Bacteria	Ehrlichia chaffeensis
Bacteria	Ehrlichia muris
Bacteria	Ehrlichia sp. HF
Bacteria	Elioraea tepida
Bacteria	Elizabethkingia bruuniana
Bacteria	Elizabethkingia sp. 2-6
Bacteria	Elizabethkingia ursingii
Viruses	Emiliania huxleyi virus 86
Fungi	Encephalitozoon cuniculi
Fungi	Encephalitozoon hellem
Fungi	Encephalitozoon intestinalis
Bacteria	endosymbiont of Acanthamoeba sp. UWC8
Bacteria	endosymbiont of Euscepes postfasciatus
Bacteria	endosymbiont of Pachyrhynchus infernalis
Bacteria	endosymbiont of Sipalinus gigas
Bacteria	Ensifer sojae
Bacteria	Enterobacter bugandensis
Bacteria	Enterobacter chengduensis
Bacteria	Enterobacter chuandaensis
Bacteria	Enterobacter cloacae complex sp.
Bacteria	Enterobacter cloacae complex sp. ECL405
Bacteria	Enterobacter cloacae complex sp. ECL414
Bacteria	Enterobacter oligotrophicus
Bacteria	Enterobacter sp. 18A13
Bacteria	Enterobacter sp. AN-K1
Bacteria	Enterobacter sp. BIDMC 29
Bacteria	Enterobacter sp. BIDMC100
Bacteria	Enterobacter sp. DSM 30060
Bacteria	Enterobacter sp. E20
Bacteria	Enterobacter sp. JBIWA003
Bacteria	Enterobacter sp. JBIWA005
Bacteria	Enterobacter sp. JBIWA008
Bacteria	Enterobacter sp. LU1
Bacteria	Enterobacter sp. N18-03635
Bacteria	Enterobacter sp. ODB01
Bacteria	Enterobacter sp. RHBSTW-00994
Bacteria	Enterobacter sp. SES19
Bacteria	Enterobacter sp. SGAir0187
Bacteria	Enterobacteriaceae endosymbiont of Donacia bicoloricornis
Bacteria	Enterobacteriaceae endosymbiont of Donacia cincticornis
Bacteria	Enterobacteriaceae endosymbiont of Donacia clavipes
Bacteria	Enterobacteriaceae endosymbiont of Donacia crassipes
Bacteria	Enterobacteriaceae endosymbiont of Donacia dentata
Bacteria	Enterobacteriaceae endosymbiont of Donacia fulgens
Bacteria	Enterobacteriaceae endosymbiont of Donacia marginata
Bacteria	Enterobacteriaceae endosymbiont of Donacia piscatrix
Bacteria	Enterobacteriaceae endosymbiont of Donacia provostii
Bacteria	Enterobacteriaceae endosymbiont of Donacia proxima
Bacteria	Enterobacteriaceae endosymbiont of Donacia semicuprea
Bacteria	Enterobacteriaceae endosymbiont of Donacia simplex
Bacteria	Enterobacteriaceae endosymbiont of Donacia sparganii
Bacteria	Enterobacteriaceae endosymbiont of Donacia tomentosa
Bacteria	Enterobacteriaceae endosymbiont of Donacia vulgaris
Bacteria	Enterobacteriaceae endosymbiont of Macroplea appendiculata
Bacteria	Enterobacteriaceae endosymbiont of Macroplea mutica
Bacteria	Enterobacteriaceae endosymbiont of Neohaemonia nigricornis
Bacteria	Enterobacteriaceae endosymbiont of Plateumaris braccata
Bacteria	Enterobacteriaceae endosymbiont of Plateumaris consimilis
Bacteria	Enterobacteriaceae endosymbiont of Plateumaris rustica
Bacteria	Enterobacteriaceae endosymbiont of Plateumaris sericea
Bacteria	Enterococcus innesii
Bacteria	Enterococcus lactis
Bacteria	Enterococcus sp. CR-Ec1
Bacteria	Enterococcus sp. FDAARGOS_375
Bacteria	Enterococcus sp. FDAARGOS_553
Bacteria	Enterococcus sp. M190262
Bacteria	Entomobacter blattae
Bacteria	Entomomonas sp. F2A
Bacteria	Entomoplasma freundtii
Bacteria	Entomoplasma melaleucae
Bacteria	Ephemeroptericola cinctiostellae
Bacteria	Epidermidibacterium keratini
Bacteria	Ereboglobus luteus
Fungi	Eremothecium gossypii
Fungi	Eremothecium sinecaudum
Bacteria	Erwinia billingiae
Bacteria	Erwinia pyrifoliae
Bacteria	Erwinia sp. E602
Bacteria	Erwinia sp. Ejp617
Bacteria	Erwinia tasmaniensis
Bacteria	Erwinia tracheiphila
Viruses	Erwinia virus Ea214
Bacteria	Erythrobacter aureus
Bacteria	Erythrobacter mangrovi
Bacteria	Erythrobacter sp. A30-3
Bacteria	Erythrobacter sp. HKB08
Bacteria	Erythrobacter sp. HL-111
Bacteria	Erythrobacter sp. JK5
Bacteria	Erythrobacter sp. KY5
Bacteria	Erythrobacter sp. SDW2
Bacteria	Erythrobacter sp. THAF29
Bacteria	Exiguobacterium sp. AT1b
Bacteria	Exiguobacterium sp. MH3
Bacteria	Exiguobacterium sp. PFWT01
Bacteria	Exiguobacterium sp. ZWU0009
Bacteria	Falsihalocynthiibacter arcticus
Bacteria	Falsirhodobacter sp. PG104
Viruses	Felid gammaherpesvirus 1
Bacteria	Ferrigenium kumadai
Bacteria	Ferriphaselus amnicola
Archaea	Ferroglobus placidus
Archaea	Ferroplasma acidarmanus
Bacteria	Ferruginibacter sp. KIS38-8
Archaea	Fervidicoccus fontis
Bacteria	Fervidobacterium islandicum
Bacteria	Fimbriimonas ginsengisoli
Bacteria	Flagellatimonas centrodinii
Bacteria	Flaviflexus salsibiostraticola
Bacteria	Flavisolibacter tropicus
Bacteria	Flavobacterium album
Bacteria	Flavobacterium columnare
Viruses	Flavobacterium phage 11b
Bacteria	Flavobacterium sediminilitoris
Bacteria	Flavobacterium sp. CECT 9288
Bacteria	Flavobacterium sp. KK2020170
Bacteria	Flavobacterium sp. SHINM13
Bacteria	Flavobacterium sp. Sr18
Bacteria	Fluviibacter phosphoraccumulans
Bacteria	Formosa sp. Hel1_33_131
Bacteria	Francisella frigiditurris
Bacteria	Francisella halioticida
Bacteria	Francisella hispaniensis
Bacteria	Francisella orientalis
Bacteria	Francisella persica
Bacteria	Francisella salina
Bacteria	Francisella sp. LA112445
Bacteria	Francisella sp. Scap27
Bacteria	Francisella uliginis
Bacteria	Frankia alni
Bacteria	Frankia casuarinae
Bacteria	Frankia sp. ArI3
Bacteria	Frankia sp. QA3
Bacteria	Frateuria aurantia
Bacteria	Frateuria sp. 5GH9-11
Bacteria	Frateuria sp. 5GH9-34
Bacteria	Frederiksenia canicola
Bacteria	Frondihabitans sp. PAMC 28766
Bacteria	Fructilactobacillus lindneri
Bacteria	Fructilactobacillus sanfranciscensis
Bacteria	Fuerstiella marisgermanici
Bacteria	Fuscovulum blasticum
Bacteria	Gallaecimonas mangrovi
Bacteria	Gemmata massiliana
Bacteria	Gemmata obscuriglobus
Bacteria	Gemmata sp. SH-PL17
Bacteria	Gemmatimonas aurantiaca
Bacteria	Gemmatimonas phototrophica
Bacteria	Gemmobacter aquarius
Bacteria	Geobacillus sp. 46C-IIa
Bacteria	Geobacillus sp. C56-T3
Bacteria	Geobacillus sp. Y412MC52
Bacteria	Geobacillus thermocatenulatus
Bacteria	Geobacillus thermoleovorans
Bacteria	Geobacillus zalihae
Bacteria	Geobacter sp. DSM 9736
Archaea	Geoglobus ahangari
Bacteria	Geomonas nitrogeniifigens
Bacteria	Geomonas oryzisoli
Bacteria	Georgenia faecalis
Bacteria	Gilliamella sp. ESL0405
Bacteria	Gilliamella sp. ESL0441
Bacteria	Gilliamella sp. ESL0443
Bacteria	Gillisia sp. Hel1_33_143
Bacteria	Gilvibacter sp. SZ-19
Bacteria	Gimesia alba
Bacteria	Gimesia algae
Bacteria	Gimesia benthica
Bacteria	Gimesia maris
Bacteria	Glaciihabitans sp. INWT7
Bacteria	Glaciimonas sp. PAMC28666
Bacteria	Gloeobacter kilaueensis
Bacteria	Gloeobacter morelensis
Bacteria	Gloeobacter violaceus
Bacteria	Gloeocapsa sp. PCC 7428
Bacteria	Gloeomargarita lithophora
Bacteria	Gloeothece citriformis
Bacteria	Gluconacetobacter diazotrophicus
Bacteria	Gluconobacter frateurii
Bacteria	Gluconobacter sphaericus
Bacteria	Gluconobacter thailandicus
Bacteria	Glutamicibacter halophytocola
Bacteria	Glutamicibacter nicotianae
Bacteria	Glutamicibacter sp. ZJUTW
Bacteria	Gordonia alkanivorans
Bacteria	Gordonia amarae
Bacteria	Gordonia insulae
Bacteria	Gordonia iterans
Bacteria	Gordonia jinghuaiqii
Bacteria	Gordonia otitidis
Bacteria	Gordonia phthalatica
Bacteria	Gordonia pseudoamarae
Bacteria	Gordonia rubripertincta
Bacteria	Gordonia sp. PDNC005
Bacteria	Gordonia sp. PP30
Bacteria	Gordonia sp. YC-JH1
Bacteria	Gordonia zhaorongruii
Bacteria	Gramella sp. GC03-9
Bacteria	Granulicella mallensis
Bacteria	Granulicella sp. 5B5
Bacteria	Granulicella tundricola
Bacteria	Gryllotalpicola protaetiae
Bacteria	Haematobacter massiliensis
Bacteria	Haematospirillum jordaniae
Bacteria	Haemophilus sp. oral taxon 036
Bacteria	Hafnia paralvei
Bacteria	Hahella chejuensis
Archaea	Haladaptatus pallidirubidus
Archaea	Haladaptatus sp. PSR5
Archaea	Haladaptatus sp. PSR8
Archaea	Halalkaliarchaeum desulfuricum
Archaea	Halalkalicoccus jeotgali
Archaea	Halapricum desulfuricans
Archaea	Halapricum salinum
Archaea	Halarchaeum sp. CBA1220
Bacteria	Halioglobus japonicus
Bacteria	Halioglobus maricola
Bacteria	Haloactinobacterium kanbiaonis
Archaea	Haloarcula hispanica
Archaea	Haloarcula sp. JP-L23
Bacteria	Halobacteriovorax sp. BALOs_7
Archaea	Halobacterium hubeiense
Archaea	Halobacterium litoreum
Archaea	Halobacterium noricense
Archaea	Halobacterium sp. DL1
Archaea	Halobacterium sp. Gai3-17
Archaea	Halobacterium sp. XZYJT26
Archaea	Halobaculum halophilum
Archaea	Halobaculum magnesiiphilum
Archaea	Halobaculum rubrum
Archaea	Halobaculum salinum
Archaea	Halobellus limi
Archaea	Halobiforma lacisalsi
Archaea	Halococcoides cellulosivorans
Archaea	Halococcus dombrowskii
Archaea	Halodesulfurarchaeum formicicum
Archaea	Haloferax alexandrinus
Archaea	Haloferax gibbonsii
Archaea	Haloferax mediterranei
Archaea	Halogeometricum borinquense
Archaea	Halomicrobium salinisoli
Bacteria	Halomicronema hongdechloris
Bacteria	Halomonas aestuarii
Bacteria	Halomonas beimenensis
Bacteria	Halomonas chromatireducens
Bacteria	Halomonas elongata
Bacteria	Halomonas huangheensis
Bacteria	Halomonas hydrothermalis
Bacteria	Halomonas piezotolerans
Bacteria	Halomonas profundi
Bacteria	Halomonas socia
Bacteria	Halomonas sp. 18071143
Bacteria	Halomonas sp. FeN2
Bacteria	Halomonas sp. GT
Bacteria	Halomonas sp. JS92-SW72
Bacteria	Halomonas sp. KO116
Bacteria	Halomonas sp. MCCC 1A13316
Bacteria	Halomonas sp. N3-2A
Bacteria	Halomonas sp. NyZ770
Bacteria	Halomonas sp. PGE1
Bacteria	Halomonas sp. R57-5
Bacteria	Halomonas sp. SH5A2
Bacteria	Halomonas sp. TD01
Bacteria	Halomonas sp. Y2R2
Bacteria	Halomonas sp. YLGW01
Bacteria	Halomonas subglaciescola
Bacteria	Halomonas sulfidivorans
Bacteria	Halomonas titanicae
Archaea	Halopiger xanaduensis
Archaea	Haloplanus aerogenes
Archaea	Haloplanus rallus
Archaea	Haloplanus rubicundus
Archaea	Haloprofundus sp. Gai1-5
Archaea	Haloprofundus sp. MHR1
Archaea	Haloprofundus sp. SQT7-1
Bacteria	Halopseudomonas salegens
Bacteria	Halopseudomonas sp. RR6
Archaea	Haloquadratum walsbyi
Archaea	Halorhabdus tiamatea
Archaea	Halorhabdus utahensis
Bacteria	Halorhodospira halochloris
Archaea	Halorientalis sp. GDY88
Archaea	Halorientalis sp. IM1011
Archaea	Halorientalis sp. ZY14
Archaea	Halorubrum ezzemoulense
Archaea	Halorubrum lacusprofundi
Archaea	Halorubrum salinarum
Archaea	Halorubrum sodomense
Archaea	Halorubrum sp. 2020YC2
Archaea	Halorubrum sp. BOL3-1
Archaea	Halorubrum sp. CBA1229
Archaea	Halorubrum sp. PV6
Archaea	Halorubrum trapanicum
Archaea	Halorussus halophilus
Archaea	Halosiccatus urmianus
Archaea	Halosimplex pelagicum
Archaea	Halosimplex rubrum
Bacteria	Halotalea alkalilenta
Archaea	Haloterrigena longa
Archaea	Haloterrigena salifodinae
Archaea	Haloterrigena sp. KZCA68
Archaea	Haloterrigena sp. YPL8
Archaea	Haloterrigena turkmenica
Bacteria	Halothiobacillus neapolitanus
Archaea	Halovarius sp. SQT-29-1
Archaea	Halovivax limisalsi
Archaea	Halovivax sp. KZCA124
Bacteria	Helicobacter acinonychis
Bacteria	Helicobacter bilis
Bacteria	Helicobacter canis
Bacteria	Helicobacter cetorum
Bacteria	Helicobacter cholecystus
Bacteria	Helicobacter enhydrae
Bacteria	Helicobacter felis
Bacteria	Helicobacter hepaticus
Bacteria	Helicobacter mustelae
Bacteria	Helicobacter pullorum
Bacteria	Helicobacter sp. NHP19-0003
Bacteria	Helicobacter suis
Bacteria	Helicobacter typhlonius
Bacteria	Helicobacter winghamensis
Bacteria	Herbaspirillum frisingense
Bacteria	Herbaspirillum robiniae
Bacteria	Herbaspirillum seropedicae
Bacteria	Herbaspirillum sp. meg3
Bacteria	Herminiimonas arsenitoxidans
Bacteria	Hirschia baltica
Bacteria	Hoyosella subflava
Viruses	Human betaherpesvirus 6A
Bacteria	Hydrocarboniclastica marina
Bacteria	Hydrogenobacter sp. T-8
Bacteria	Hydrogenophaga crassostreae
Bacteria	Hydrogenophaga sp. PBC
Bacteria	Hydrogenovibrio crunogenus
Bacteria	Hydrogenovibrio marinus
Bacteria	Hymenobacter baengnokdamensis
Bacteria	Hymenobacter oligotrophus
Bacteria	Hymenobacter radiodurans
Bacteria	Hymenobacter sp. 5420S-77
Bacteria	Hymenobacter sp. BRD128
Bacteria	Hymenobacter sp. BRD67
Bacteria	Hymenobacter sp. BT18
Bacteria	Hymenobacter sp. DG25A
Bacteria	Hymenobacter sp. S2-20-2
Bacteria	Hymenobacter swuensis
Bacteria	Hymenobacter tibetensis
Bacteria	Hyphomicrobium denitrificans
Bacteria	Hyphomicrobium nitrativorans
Bacteria	Hyphomicrobium sp. MC1
Bacteria	Hyphomonas neptunium
Bacteria	Hyphomonas sp. KY3
Viruses	Hyposidra talaca nucleopolyhedrovirus
Bacteria	Ichthyobacterium seriolicida
Bacteria	Idiomarina abyssalis
Bacteria	Idiomarina loihiensis
Bacteria	Idiomarina piscisalsi
Bacteria	Idiomarina sp. OT37-5b
Bacteria	Immundisolibacter cernigliae
Bacteria	Intrasporangium calvum
Viruses	Invertebrate iridescent virus 6
Bacteria	Iodobacter ciconiae
Bacteria	Iodobacter fluviatilis
Bacteria	Isoptericola dokdonensis
Bacteria	Isoptericola variabilis
Bacteria	Isosphaera pallida
Bacteria	Janibacter sp. YB324
Bacteria	Jannaschia sp. CCS1
Bacteria	Janthinobacterium lividum
Bacteria	Janthinobacterium sp. 1_2014MBL_MicDiv
Bacteria	Janthinobacterium sp. B9-8
Bacteria	Janthinobacterium sp. HH102
Bacteria	Janthinobacterium sp. LM6
Bacteria	Janthinobacterium sp. PAMC25594
Bacteria	Janthinobacterium svalbardensis
Bacteria	Janthinobacterium tructae
Bacteria	Jatrophihabitans sp. GAS493
Bacteria	Jeotgalibaca arthritidis
Bacteria	Jeotgalibaca sp. PTS2502
Bacteria	Jinshanibacter zhutongyuii
Bacteria	Kaistella flava (ex Peng et al. 2021)
Bacteria	Kaistella sp. 97-N-M2
Bacteria	Kaistella sp. GW4-15
Bacteria	Kaistia sp. 32K
Bacteria	Kangiella geojedonensis
Bacteria	Kangiella profundi
Fungi	Kazachstania naganishii
Bacteria	Ketogulonicigenium robustum
Bacteria	Kingella oralis
Bacteria	Kinneretia sp. XES5
Bacteria	Kiritimatiella glycovorans
Bacteria	Kitasatospora albolonga
Bacteria	Kitasatospora sp. MMS16-BH015
Bacteria	Klebsiella pasteurii
Bacteria	Klebsiella sp. BDA134-6
Bacteria	Klebsiella sp. CTHL.F3a
Bacteria	Klebsiella sp. MPUS7
Bacteria	Klebsiella sp. P1CD1
Bacteria	Kluyvera genomosp. 3
Bacteria	Kluyvera sp. CRP
Bacteria	Kocuria flava
Bacteria	Kocuria palustris
Bacteria	Kocuria sp. KD4
Bacteria	Kocuria sp. TGY1127_2
Bacteria	Kocuria varians
Bacteria	Komagataeibacter europaeus
Bacteria	Komagataeibacter medellinensis
Bacteria	Komagataeibacter nataicola
Fungi	Komagataella phaffii
Bacteria	Kordiimonas pumila
Bacteria	Kosakonia arachidis
Bacteria	Kosakonia oryzae
Bacteria	Kosakonia pseudosacchari
Bacteria	Kosakonia sp. CCTCC M2018092
Bacteria	Kosakonia sp. MUSA4
Bacteria	Kosakonia sp. SMBL-WEM22
Bacteria	Kosmotoga pacifica
Bacteria	Kovacikia minuta
Bacteria	Kribbella flavida
Bacteria	Ktedonosporobacter rubrisoli
Bacteria	Kushneria konosiri
Bacteria	Kushneria marisflavi
Bacteria	Kushneria phosphatilytica
Bacteria	Kyrpidia spormannii
Bacteria	Kyrpidia tusciae
Bacteria	Labrenzia sp. PHM005
Bacteria	Lacinutrix sp. Bg11-31
Bacteria	Lacinutrix venerupis
Bacteria	Lacipirellula limnantheis
Bacteria	Lacticaseibacillus zeae
Bacteria	Lactiplantibacillus argentoratensis
Bacteria	Lactiplantibacillus paraplantarum
Bacteria	Lactobacillus gallinarum
Bacteria	Lactobacillus helsingborgensis
Bacteria	Lactobacillus helveticus
Bacteria	Lactobacillus paragasseri
Bacteria	Lactobacillus sp. CBA3605
Bacteria	Lactobacillus sp. wkB8
Viruses	Lactobacillus virus 521B
Bacteria	Lactococcus allomyrinae
Bacteria	Lactococcus carnosus
Bacteria	Lactococcus protaetiae
Bacteria	Lactococcus sp. LG606
Bacteria	Leclercia pneumoniae
Bacteria	Leclercia sp. 119287
Bacteria	Leclercia sp. G3L
Bacteria	Leclercia sp. J807
Bacteria	Leclercia sp. W17
Bacteria	Leclercia sp. W6
Bacteria	Leeuwenhoekiella sp. ZYFB001
Bacteria	Legionella anisa
Bacteria	Legionella antarctica
Bacteria	Legionella cherrii
Bacteria	Legionella clemsonensis
Bacteria	Legionella endosymbiont of Polyplax serrata
Bacteria	Legionella geestiana
Bacteria	Legionella hackeliae
Bacteria	Legionella jordanis
Bacteria	Legionella lansingensis
Bacteria	Legionella oakridgensis
Bacteria	Legionella sp. PC1000
Bacteria	Legionella sp. PC997
Bacteria	Legionella waltersii
Bacteria	Leifsonia shinshuensis
Bacteria	Leifsonia sp. 21MFCrub1.1
Bacteria	Leifsonia sp. ZF2019
Bacteria	Leisingera aquaemixtae
Bacteria	Leisingera methylohalidivorans
Bacteria	Leisingera sp. NJS201
Bacteria	Leisingera sp. NJS204
Bacteria	Lentilactobacillus sp. IM3328
Bacteria	Lentilitoribacter sp. Alg239-R112
Bacteria	Lentzea guizhouensis
Bacteria	Leptodesmis sichuanensis
Bacteria	Leptolyngbya sp. BL0902
Bacteria	Leptolyngbya sp. NIES-3755
Bacteria	Leptospira borgpetersenii
Bacteria	Leptospira kobayashii
Bacteria	Leptospira weilii
Bacteria	Leptospirillum ferriphilum
Bacteria	Leptospirillum ferrooxidans
Bacteria	Leptospirillum sp. Group II 'CF-1'
Bacteria	Leptothermofonsia sichuanensis
Bacteria	Leucobacter coleopterorum
Bacteria	Leucobacter insecticola
Bacteria	Leucobacter luti
Bacteria	Leucobacter muris
Bacteria	Leucobacter sp. CX169
Bacteria	Leucobacter sp. H21R-36
Bacteria	Leucobacter sp. H21R-40
Bacteria	Leucobacter sp. H25R-14
Bacteria	Leucobacter sp. NB 10
Bacteria	Leucobacter sp. Psy1
Bacteria	Leucobacter triazinivorans
Bacteria	Leucobacter viscericola
Bacteria	Leuconostoc garlicum
Bacteria	Leuconostoc kimchii
Bacteria	Leuconostoc lactis
Bacteria	Leuconostoc mesenteroides
Bacteria	Leuconostoc sp. LN180020
Bacteria	Leuconostoc suionicum
Bacteria	Levilactobacillus koreensis
Bacteria	Levilactobacillus suantsaii
Bacteria	Levilactobacillus zymae
Bacteria	Liberibacter crescens
Bacteria	Lichenicola cladoniae
Bacteria	Lichenihabitans psoromatis
Bacteria	Lichenihabitans sp. PAMC28606
Bacteria	Limnobaculum parvum
Bacteria	Limnohabitans sp. 63ED37-2
Bacteria	Limosilactobacillus frumenti
Bacteria	Limosilactobacillus gastricus
Bacteria	Litorilituus sediminis
Bacteria	Loigolactobacillus backii
Bacteria	Luteibacter pinisoli
Bacteria	Luteibacter rhizovicinus
Bacteria	Luteibacter sp. 321
Bacteria	Luteibacter sp. 335
Bacteria	Luteibacter sp. 353
Bacteria	Luteimicrobium xylanilyticum
Bacteria	Luteimonas granuli
Bacteria	Luteimonas sp. D4P002
Bacteria	Luteimonas sp. JM171
Bacteria	Luteimonas sp. MC1572
Bacteria	Luteimonas sp. MC1825
Bacteria	Luteipulveratus mongoliensis
Bacteria	Luteitalea pratensis
Bacteria	Luteithermobacter gelatinilyticus
Bacteria	Luteolibacter luteus
Bacteria	Lutibacter sp. A80
Viruses	Lymphocystis disease virus 4
Bacteria	Lysinibacillus sp. ACHW1.5
Bacteria	Lysinibacillus sp. GJ-1
Bacteria	Lysinibacillus sp. YS11
Bacteria	Lysinibacillus varians
Bacteria	Lysobacter alkalisoli
Bacteria	Lysobacter antibioticus
Bacteria	Lysobacter arenosi
Bacteria	Lysobacter gummosus
Bacteria	Lysobacter lycopersici
Bacteria	Lysobacter solisilvae (ex Kim et al. 2021)
Bacteria	Lysobacter solisilvae (ex Woo and Kim 2022)
Bacteria	Lysobacter sp. 5GHs7-4
Bacteria	Lysobacter sp. CECT 30171
Bacteria	Lysobacter sp. CJ11
Bacteria	Lysobacter sp. CW239
Bacteria	Lysobacter sp. H21R4
Bacteria	Lysobacter sp. H23M41
Bacteria	Lysobacter sp. HDW10
Bacteria	Lysobacter sp. KIS68-7
Bacteria	Lysobacter sp. S4-A87
Bacteria	Lysobacter sp. TY2-98
Bacteria	Macrococcus bohemicus
Bacteria	Magnetospira sp. QH-2
Bacteria	Magnetospirillum sp. ME-1
Bacteria	Magnetospirillum sp. XM-1
Bacteria	Malaciobacter pacificus
Bacteria	Mannheimia bovis
Bacteria	Mannheimia pernigra
Bacteria	Mannheimia sp. USDA-ARS-USMARC-1261
Bacteria	Maribacter cobaltidurans
Bacteria	Maribacter sp. 1_2014MBL_MicDiv
Bacteria	Maribacter sp. HTCC2170
Bacteria	Maribacter sp. MJ134
Bacteria	Maricaulis maris
Bacteria	Marichromatium purpuratum
Bacteria	Marinagarivorans sp. GE09
Bacteria	Mariniblastus fucicola
Bacteria	Marinithermus hydrothermalis
Bacteria	Marinitoga piezophila
Bacteria	Marinitoga sp. 1137
Bacteria	Marinobacter adhaerens
Bacteria	Marinobacter fonticola
Bacteria	Marinobacter nauticus
Bacteria	Marinobacter psychrophilus
Bacteria	Marinobacter salsuginis
Bacteria	Marinobacter similis
Bacteria	Marinobacter sp. BSs20148
Bacteria	Marinobacter sp. CA1
Bacteria	Marinobacter sp. CP1
Bacteria	Marinobacter sp. LPB0319
Bacteria	Marinobacter sp. LQ44
Bacteria	Marinobacter sp. LV10R510-11A
Bacteria	Marinobacter sp. NP-4(2019)
Bacteria	Marinobacterium georgiense
Bacteria	Marinobacterium sp. LSUCC0821
Bacteria	Marinomonas algicola
Bacteria	Marinomonas foliarum
Bacteria	Marinomonas mediterranea
Bacteria	Marinomonas posidonica
Bacteria	Marinomonas primoryensis
Bacteria	Marinomonas profundi
Bacteria	Marinomonas sp. CT5
Bacteria	Maritalea myrionectae
Bacteria	Martelella lutilitoris
Bacteria	Martelella sp. AD-3
Bacteria	Massilia sp. MB5
Bacteria	Massilia sp. NR 4-1
Viruses	Megavirus chiliensis
Bacteria	Meiothermus silvanus
Bacteria	Meiothermus taiwanensis
Viruses	Melanoplus sanguinipes entomopoxvirus
Bacteria	Melittangium boletus
Bacteria	Mesoflavibacter sp. SCSIO 43206
Bacteria	Mesomycoplasma bovoculi
Bacteria	Mesomycoplasma conjunctivae
Bacteria	Mesomycoplasma dispar
Bacteria	Mesomycoplasma flocculare
Bacteria	Mesomycoplasma hyopneumoniae
Bacteria	Mesomycoplasma hyorhinis
Bacteria	Mesomycoplasma mobile
Bacteria	Mesoplasma coleopterae
Bacteria	Mesoplasma entomophilum
Bacteria	Mesoplasma lactucae
Bacteria	Mesoplasma syrphidae
Bacteria	Mesoplasma tabanidae
Bacteria	Mesorhizobium amorphae
Bacteria	Mesorhizobium ciceri
Bacteria	Mesorhizobium erdmanii
Bacteria	Mesorhizobium huakuii
Bacteria	Mesorhizobium japonicum
Bacteria	Mesorhizobium opportunistum
Bacteria	Mesorhizobium sp. 113-3-3
Bacteria	Mesorhizobium sp. 113-3-9
Bacteria	Mesorhizobium sp. 131-2-1
Bacteria	Mesorhizobium sp. 131-3-5
Bacteria	Mesorhizobium sp. AA22
Bacteria	Mesorhizobium sp. B1-1-8
Bacteria	Mesorhizobium sp. B2-1-1
Bacteria	Mesorhizobium sp. B2-1-8
Bacteria	Mesorhizobium sp. B2-8-5
Bacteria	Mesorhizobium sp. DCY119
Bacteria	Mesorhizobium sp. INR15
Bacteria	Mesorhizobium sp. L-2-11
Bacteria	Mesorhizobium sp. L-8-10
Bacteria	Mesorhizobium sp. L-8-3
Bacteria	Mesorhizobium sp. M1A.F.Ca.IN.022.06.1.1
Bacteria	Mesorhizobium sp. M1B.F.Ca.ET.045.04.1.1
Bacteria	Mesorhizobium sp. M1D.F.Ca.ET.043.01.1.1
Bacteria	Mesorhizobium sp. M1E.F.Ca.ET.045.02.1.1
Bacteria	Mesorhizobium sp. M2A.F.Ca.ET.043.02.1.1
Bacteria	Mesorhizobium sp. M2A.F.Ca.ET.043.05.1.1
Bacteria	Mesorhizobium sp. M2A.F.Ca.ET.046.03.2.1
Bacteria	Mesorhizobium sp. M3A.F.Ca.ET.080.04.2.1
Bacteria	Mesorhizobium sp. M4B.F.Ca.ET.058.02.1.1
Bacteria	Mesorhizobium sp. M6A.T.Cr.TU.016.01.1.1
Bacteria	Mesorhizobium sp. M8A.F.Ca.ET.057.01.1.1
Bacteria	Mesorhizobium sp. M9A.F.Ca.ET.002.03.1.2
Bacteria	Mesorhizobium sp. NZP2077
Bacteria	Mesorhizobium sp. NZP2298
Bacteria	Mesorhizobium sp. PAMC28654
Bacteria	Mesorhizobium sp. WSM1497
Bacteria	Mesorhizobium terrae
Bacteria	Metabacillus endolithicus
Archaea	Metallosphaera hakonensis
Archaea	Metallosphaera tengchongensis
Bacteria	Metamycoplasma anseris
Bacteria	Metamycoplasma canadense
Bacteria	Metamycoplasma cloacale
Bacteria	Metamycoplasma hyosynoviae
Bacteria	Metamycoplasma orale
Bacteria	Metamycoplasma phocicerebrale
Bacteria	Metamycoplasma salivarium
Archaea	Methanobacterium congolense
Archaea	Methanobacterium formicicum
Archaea	Methanobacterium lacus
Archaea	Methanobacterium sp. MethCAN
Archaea	Methanobacterium subterraneum
Archaea	Methanocaldococcus bathoardescens
Archaea	Methanocaldococcus infernus
Archaea	Methanocaldococcus jannaschii
Archaea	Methanocaldococcus sp. FS406-22
Archaea	Methanocaldococcus sp. SG7
Archaea	Methanocaldococcus vulcanius
Archaea	Methanocella arvoryzae
Archaea	Methanocella paludicola
Archaea	Methanococcoides sp. LMO-1
Archaea	Methanococcus vannielii
Archaea	Methanoculleus bourgensis
Archaea	Methanoculleus marisnigri
Archaea	Methanofollis liminatans
Archaea	methanogenic archaeon mixed culture ISO4-G1
Archaea	Methanohalophilus halophilus
Archaea	Methanohalophilus mahii
Archaea	Methanolacinia petrolearia
Archaea	Methanomassiliicoccus luminyensis
Archaea	Methanoregula boonei
Archaea	Methanoregula formicica
Archaea	Methanosalsum zhilinae
Archaea	Methanosarcina acetivorans
Archaea	Methanosarcina flavescens
Archaea	Methanosarcina lacustris
Archaea	Methanosarcina siciliae
Archaea	Methanosarcina sp. MTP4
Archaea	Methanosarcina sp. WH1
Archaea	Methanosarcina thermophila
Archaea	Methanosarcina vacuolata
Archaea	Methanosphaerula palustris
Archaea	Methanospirillum hungatei
Archaea	Methanospirillum sp. J.3.6.1-F.2.7.3
Archaea	Methanothermobacter sp. CaT2
Archaea	Methanothermobacter sp. THM-1
Archaea	Methanothermobacter sp. THM-2
Archaea	Methanothermus fervidus
Archaea	Methanothrix harundinacea
Archaea	Methanothrix soehngenii
Archaea	Methanotorris igneus
Bacteria	Methylacidimicrobium sp. AP8
Bacteria	Methylacidimicrobium sp. B4
Bacteria	Methylacidiphilum kamchatkense
Bacteria	Methylacidiphilum sp. IT6
Bacteria	Methylobacterium mesophilicum
Bacteria	Methylobacterium organophilum
Bacteria	Methylobacterium phyllosphaerae
Bacteria	Methylobacterium radiotolerans
Bacteria	Methylobacterium sp. 17Sr1-1
Bacteria	Methylobacterium sp. C1
Bacteria	Methylobacterium sp. XJLW
Bacteria	Methyloceanibacter caenitepidi
Bacteria	Methyloceanibacter sp. wino2
Bacteria	Methylocella silvestris
Bacteria	Methylocella tundrae
Bacteria	Methylococcus geothermalis
Bacteria	Methylococcus sp. EFPC2
Bacteria	Methylococcus sp. Mc7
Bacteria	Methylocystis bryophila
Bacteria	Methylocystis parvus
Bacteria	Methylocystis rosea
Bacteria	Methylocystis sp. SB2
Bacteria	Methylocystis sp. SC2
Bacteria	Methylogaea oryzae
Bacteria	Methyloligella sp. GL2
Bacteria	Methylomicrobium album
Bacteria	Methylomicrobium sp. wino1
Bacteria	Methylomonas koyamae
Bacteria	Methylomonas methanica
Bacteria	Methylomonas paludis
Bacteria	Methylomonas sp. LL1
Bacteria	Methylomonas sp. LW13
Bacteria	Methylophaga frappieri
Bacteria	Methylophaga nitratireducenticrescens
Bacteria	Methylophaga sp. TMB1265
Bacteria	Methylophilus medardicus
Bacteria	Methyloradius palustris
Bacteria	Methylosinus sp. C49
Bacteria	Methylotuvimicrobium alcaliphilum
Bacteria	Methylotuvimicrobium buryatense
Bacteria	Methyloversatilis sp. RAC08
Bacteria	Methylovirgula ligni
Bacteria	Methylovirgula sp. HY1
Bacteria	Methylovorus glucosotrophus
Bacteria	Methylovorus sp. MP688
Bacteria	Methylovulum psychrotolerans
Bacteria	Microbacterium atlanticum
Bacteria	Microbacterium aurum
Bacteria	Microbacterium binotii
Bacteria	Microbacterium caowuchunii
Bacteria	Microbacterium chocolatum
Bacteria	Microbacterium cremeum
Bacteria	Microbacterium fandaimingii
Bacteria	Microbacterium lushaniae
Bacteria	Microbacterium luteum
Bacteria	Microbacterium oryzae
Bacteria	Microbacterium oxydans
Bacteria	Microbacterium paludicola
Bacteria	Microbacterium paraoxydans
Bacteria	Microbacterium protaetiae
Bacteria	Microbacterium resistens
Bacteria	Microbacterium schleiferi
Bacteria	Microbacterium sp. 1.5R
Bacteria	Microbacterium sp. 10M-3C3
Bacteria	Microbacterium sp. 1S1
Bacteria	Microbacterium sp. 4R-513
Bacteria	Microbacterium sp. A18JL241
Bacteria	Microbacterium sp. ABRD_28
Bacteria	Microbacterium sp. BH-3-3-3
Bacteria	Microbacterium sp. cx-55
Bacteria	Microbacterium sp. H1-D42
Bacteria	Microbacterium sp. NIBRBAC000506063
Bacteria	Microbacterium sp. Nx66
Bacteria	Microbacterium sp. PAMC 28756
Bacteria	Microbacterium sp. PAMC22086
Bacteria	Microbacterium sp. SGAir0570
Bacteria	Microbulbifer agarilyticus
Bacteria	Microbulbifer aggregans
Bacteria	Microbulbifer celer
Bacteria	Microbulbifer elongatus
Bacteria	Microbulbifer sp. ALW1
Bacteria	Microbulbifer sp. SH-1
Bacteria	Microbulbifer sp. YPW16
Bacteria	Microbulbifer thermotolerans
Bacteria	Microcella alkaliphila
Bacteria	Microcoleus vaginatus
Bacteria	Microcystis sp. MC19
Bacteria	Microlunatus phosphovorus
Bacteria	Microlunatus sp. Gsoil 973
Bacteria	Micromonospora aurantiaca
Bacteria	Micromonospora chokoriensis
Bacteria	Micromonospora coriariae
Bacteria	Micromonospora coxensis
Bacteria	Micromonospora craniellae
Bacteria	Micromonospora endophytica (Xie et al. 2001) Li et al. 2019
Bacteria	Micromonospora ferruginea
Bacteria	Micromonospora inositola
Bacteria	Micromonospora krabiensis
Bacteria	Micromonospora maris
Bacteria	Micromonospora purpureochromogenes
Bacteria	Micromonospora rifamycinica
Bacteria	Micromonospora sagamiensis
Bacteria	Micromonospora siamensis
Bacteria	Micromonospora sp. B006
Bacteria	Micromonospora sp. WMMA2032
Bacteria	Micromonospora terminaliae
Bacteria	Micromonospora tulbaghiae
Bacteria	Micromonospora viridifaciens
Bacteria	Micromonospora zamorensis
Bacteria	Micropruina glycogenica
Bacteria	Microvirga ossetica
Bacteria	Microvirga thermotolerans
Bacteria	Miltoncostaea marina
Bacteria	Miltoncostaea oceani
Viruses	Mimivirus terra2
Bacteria	Mixta gaviniae
Bacteria	Moellerella wisconsensis
Bacteria	Moraxella bovis
Bacteria	Moraxella bovoculi
Bacteria	Moraxella catarrhalis
Bacteria	Moraxella cuniculi
Bacteria	Moraxella nonliquefaciens
Bacteria	Moraxella sp. ZY201115
Bacteria	Moritella sp. 24
Bacteria	Moritella sp. 5
Bacteria	Moritella yayanosii
Bacteria	Morococcus cerebrosus
Viruses	Moumouvirus
Bacteria	Mucilaginibacter celer
Bacteria	Mucilaginibacter daejeonensis
Bacteria	Mucilaginibacter sp. 14171R-50
Bacteria	Mucisphaera calidilacus
Bacteria	Mulberry dwarf phytoplasma
Viruses	Mule deerpox virus
Bacteria	Mumia sp. ZJ1417
Bacteria	Muricauda lutaonensis
Bacteria	Muricauda oceani
Bacteria	Muricauda ruestringensis
Viruses	Murid betaherpesvirus 2
Bacteria	Muriicola soli
Bacteria	Mycetocola spongiae
Bacteria	Mycetocola zhujimingii
Bacteria	Mycetohabitans rhizoxinica
Bacteria	Mycoavidus cysteinexigens
Bacteria	Mycoavidus sp. B2-EB
Bacteria	Mycoavidus sp. HKI
Bacteria	Mycobacterium avium
Bacteria	Mycobacterium basiliense
Bacteria	Mycobacterium branderi
Bacteria	Mycobacterium canettii
Bacteria	Mycobacterium colombiense
Bacteria	Mycobacterium conspicuum
Bacteria	Mycobacterium cookii
Bacteria	Mycobacterium dioxanotrophicus
Bacteria	Mycobacterium doricum
Bacteria	Mycobacterium florentinum
Bacteria	Mycobacterium frederiksbergense
Bacteria	Mycobacterium haemophilum
Bacteria	Mycobacterium heckeshornense
Bacteria	Mycobacterium heidelbergense
Bacteria	Mycobacterium intracellulare
Bacteria	Mycobacterium kansasii
Bacteria	Mycobacterium koreense
Bacteria	Mycobacterium kubicae
Bacteria	Mycobacterium lacus
Bacteria	Mycobacterium leprae
Bacteria	Mycobacterium lepromatosis
Bacteria	Mycobacterium malmoense
Bacteria	Mycobacterium mantenii
Bacteria	Mycobacterium marinum
Bacteria	Mycobacterium marseillense
Bacteria	Mycobacterium ostraviense
Bacteria	Mycobacterium paragordonae
Bacteria	Mycobacterium paraintracellulare
Bacteria	Mycobacterium paraseoulense
Bacteria	Mycobacterium paraterrae
Bacteria	Mycobacterium parmense
Bacteria	Mycobacterium riyadhense
Bacteria	Mycobacterium saskatchewanense
Bacteria	Mycobacterium seoulense
Bacteria	Mycobacterium shinjukuense
Bacteria	Mycobacterium simiae
Bacteria	Mycobacterium sp. DL440
Bacteria	Mycobacterium sp. EPa45
Bacteria	Mycobacterium sp. IDR2000157661
Bacteria	Mycobacterium sp. JS623
Bacteria	Mycobacterium sp. YC-RL4
Bacteria	Mycobacterium spongiae
Bacteria	Mycobacterium tuberculosis
Bacteria	Mycobacterium vicinigordonae
Bacteria	Mycobacterium virginiense
Bacteria	Mycobacterium xenopi
Bacteria	Mycobacteroides immunogenum
Bacteria	Mycobacteroides salmoniphilum
Bacteria	Mycobacteroides saopaulense
Bacteria	Mycolicibacillus parakoreensis
Bacteria	Mycolicibacter hiberniae
Bacteria	Mycolicibacter minnesotensis
Bacteria	Mycolicibacter sinensis
Bacteria	Mycolicibacter sp. MYC017
Bacteria	Mycolicibacter sp. MYC098
Bacteria	Mycolicibacter sp. MYC123
Bacteria	Mycolicibacter sp. MYC340
Bacteria	Mycolicibacter terrae
Bacteria	Mycolicibacterium aichiense
Bacteria	Mycolicibacterium alvei
Bacteria	Mycolicibacterium aubagnense
Bacteria	Mycolicibacterium aurum
Bacteria	Mycolicibacterium austroafricanum
Bacteria	Mycolicibacterium baixiangningiae
Bacteria	Mycolicibacterium celeriflavum
Bacteria	Mycolicibacterium chitae
Bacteria	Mycolicibacterium chubuense
Bacteria	Mycolicibacterium confluentis
Bacteria	Mycolicibacterium duvalii
Bacteria	Mycolicibacterium fallax
Bacteria	Mycolicibacterium farcinogenes
Bacteria	Mycolicibacterium fortuitum
Bacteria	Mycolicibacterium gadium
Bacteria	Mycolicibacterium gilvum
Bacteria	Mycolicibacterium hassiacum
Bacteria	Mycolicibacterium helvum
Bacteria	Mycolicibacterium insubricum
Bacteria	Mycolicibacterium litorale
Bacteria	Mycolicibacterium mageritense
Bacteria	Mycolicibacterium mucogenicum
Bacteria	Mycolicibacterium phlei
Bacteria	Mycolicibacterium phocaicum
Bacteria	Mycolicibacterium poriferae
Bacteria	Mycolicibacterium psychrotolerans
Bacteria	Mycolicibacterium pulveris
Bacteria	Mycolicibacterium rhodesiae
Bacteria	Mycolicibacterium sarraceniae
Bacteria	Mycolicibacterium sediminis
Bacteria	Mycolicibacterium septicum
Bacteria	Mycolicibacterium sp. YH-1
Bacteria	Mycolicibacterium thermoresistibile
Bacteria	Mycolicibacterium tokaiense
Bacteria	Mycoplasma feriruminatoris
Bacteria	Mycoplasma gallisepticum
Bacteria	Mycoplasma genitalium
Bacteria	Mycoplasma haemofelis
Bacteria	Mycoplasma leachii
Bacteria	Mycoplasma miroungigenitalium
Bacteria	Mycoplasma miroungirhinis
Bacteria	Mycoplasma mycoides
Bacteria	Mycoplasma ovis
Bacteria	Mycoplasma parvum
Bacteria	Mycoplasma phocoeninasale
Bacteria	Mycoplasma pneumoniae
Bacteria	Mycoplasma putrefaciens
Bacteria	Mycoplasma sp. (ex Biomphalaria glabrata)
Bacteria	Mycoplasma sp. 1654_15
Bacteria	Mycoplasma sp. Mirounga ES2805-ORL
Bacteria	Mycoplasma sp. Ms02
Bacteria	Mycoplasma struthionis
Bacteria	Mycoplasma suis
Bacteria	Mycoplasma tullyi
Bacteria	Mycoplasma wenyonii
Bacteria	Mycoplasmopsis arginini
Bacteria	Mycoplasmopsis bovirhinis
Bacteria	Mycoplasmopsis bovis
Bacteria	Mycoplasmopsis californica
Bacteria	Mycoplasmopsis citelli
Bacteria	Mycoplasmopsis columbina
Bacteria	Mycoplasmopsis columbinasalis
Bacteria	Mycoplasmopsis cynos
Bacteria	Mycoplasmopsis edwardii
Bacteria	Mycoplasmopsis felis
Bacteria	Mycoplasmopsis fermentans
Bacteria	Mycoplasmopsis gallinacea
Bacteria	Mycoplasmopsis gallopavonis
Bacteria	Mycoplasmopsis meleagridis
Bacteria	Mycoplasmopsis pullorum
Bacteria	Mycoplasmopsis pulmonis
Bacteria	Myroides profundi
Bacteria	Myroides sp. A21
Bacteria	Myroides sp. ZB35
Bacteria	Myxococcus sp. SCHIC003
Bacteria	Myxococcus stipitatus
Bacteria	Nakamurella antarctica
Bacteria	Nakamurella multipartita
Bacteria	Nakamurella panacisegetis
Bacteria	Nakamurella sp. PAMC28650
Bacteria	Nanchangia anserum
Archaea	Natranaeroarchaeum sulfidigenum
Archaea	Natrarchaeobaculum aegyptiacum
Archaea	Natrinema sp. DC36
Archaea	Natrinema sp. SYSU A 869
Archaea	Natrinema sp. YPL30
Archaea	Natrinema versiforme
Archaea	Natronobacterium gregoryi
Bacteria	Natronoglycomyces albus
Archaea	Natronomonas halophila
Archaea	Natronomonas moolapensis
Archaea	Natronomonas pharaonis
Archaea	Natronomonas salina
Archaea	Natronorubrum bangense
Bacteria	Neisseria animalis
Bacteria	Neisseria arctica
Bacteria	Neisseria brasiliensis
Bacteria	Neisseria canis
Bacteria	Neisseria cinerea
Bacteria	Neisseria dumasiana
Bacteria	Neisseria musculi
Bacteria	Neisseria shayeganii
Bacteria	Neisseria sp. Dent CA1/247
Bacteria	Neisseria sp. ZJ785
Bacteria	Neisseria wadsworthii
Bacteria	Neisseria weixii
Bacteria	Neisseria zalophi
Bacteria	Neisseria zoodegmatis
Bacteria	Neoasaia chiangmaiensis
Bacteria	Neochlamydia sp. S13
Bacteria	Neokomagataea tanensis
Bacteria	Neomicrococcus aestuarii
Bacteria	Neorickettsia helminthoeca
Bacteria	Neptunomonas japonica
Bacteria	Neptunomonas phycophila
Bacteria	Nesterenkonia sp. NBAIMH1
Bacteria	Nitratifractor salsuginis
Bacteria	Nitrobacter winogradskyi
Archaea	Nitrosarchaeum sp. AC2
Bacteria	Nitrosococcus halophilus
Bacteria	Nitrosococcus oceani
Bacteria	Nitrosococcus wardiae
Bacteria	Nitrosococcus watsonii
Bacteria	Nitrosomonas communis
Bacteria	Nitrosomonas stercoris
Archaea	Nitrosopumilus adriaticus
Archaea	Nitrosopumilus cobalaminigenes
Archaea	Nitrosopumilus maritimus
Archaea	Nitrosopumilus oxyclinae
Archaea	Nitrosopumilus piranensis
Archaea	Nitrosopumilus sp. K4
Archaea	Nitrosopumilus ureiphilus
Archaea	Nitrososphaera viennensis
Bacteria	Nitrosospira briensis
Bacteria	Nitrosospira lacus
Bacteria	Nitrosospira multiformis
Bacteria	Nitrosospira sp. NRS527
Bacteria	Nitrospira moscoviensis
Bacteria	Nitrospira sp. KM1
Bacteria	Niveispirillum cyanobacteriorum
Bacteria	Nocardia arthritidis
Bacteria	Nocardia iowensis
Bacteria	Nocardia mangyaensis
Bacteria	Nocardia nova
Bacteria	Nocardioides aromaticivorans
Bacteria	Nocardioides baekrokdamisoli
Bacteria	Nocardioides cynanchi
Bacteria	Nocardioides daphniae
Bacteria	Nocardioides dongkuii
Bacteria	Nocardioides houyundeii
Bacteria	Nocardioides humi
Bacteria	Nocardioides mesophilus
Bacteria	Nocardioides panacisoli
Bacteria	Nocardioides piscis
Bacteria	Nocardioides sambongensis
Bacteria	Nocardioides seonyuensis
Bacteria	Nocardioides sp. CF8
Bacteria	Nocardioides sp. dk884
Bacteria	Nocardioides sp. JQ2195
Bacteria	Nocardioides sp. JS614
Bacteria	Nocardioides sp. Kera G14
Bacteria	Nocardioides sp. SCSIO 67246
Bacteria	Nocardioides sp. WS12
Bacteria	Nocardioides sp. zg-536
Bacteria	Nocardioides sp. ZJ1313
Bacteria	Nocardioides ungokensis
Bacteria	Nocardioides yefusunii
Bacteria	Nocardiopsis alba
Bacteria	Nocardiopsis gilva
Bacteria	Nocardiopsis sp. HDS12
Bacteria	Nodularia sphaerocarpa
Bacteria	Nodularia spumigena
Bacteria	Nonlabens ponticola
Bacteria	Nonlabens sp. Ci31
Bacteria	Nonlabens sp. Hel1_33_55
Bacteria	Nonlabens sp. MB-3u-79
Bacteria	Nonlabens sp. SY33080
Bacteria	Nonomuraea coxensis
Bacteria	Nostoc edaphicum
Bacteria	Nostoc flagelliforme
Bacteria	Nostoc linckia
Bacteria	Nostoc piscinale
Bacteria	Nostoc punctiforme
Bacteria	Nostoc sp. 'Lobaria pulmonaria (5183) cyanobiont'
Bacteria	Nostoc sp. ATCC 53789
Bacteria	Nostoc sp. C052
Bacteria	Nostoc sp. CENA543
Bacteria	Nostoc sp. MS1
Bacteria	Nostoc sp. NIES-2111
Bacteria	Nostoc sp. NIES-4103
Bacteria	Nostoc sp. PCC 7107
Bacteria	Nostoc sp. PCC 7524
Bacteria	Nostoc sp. TCL240-02
Bacteria	Nostoc sp. TCL26-01
Bacteria	Nostoc sp. UHCC 0702
Bacteria	Nostoc sp. UHCC 0870
Bacteria	Novacetimonas hansenii
Bacteria	Novosphingobium aromaticivorans
Bacteria	Novosphingobium decolorationis
Bacteria	Novosphingobium pentaromativorans
Bacteria	Novosphingobium sp. ES2-1
Bacteria	Novosphingobium sp. Gsoil 351
Bacteria	Novosphingobium sp. KA1
Bacteria	Novosphingobium sp. PP1Y
Bacteria	Novosphingopyxis iocasae
Bacteria	Obesumbacterium proteus
Bacteria	Oceanicoccus sagamiensis
Bacteria	Oceanicola sp. D3
Bacteria	Oceanimonas sp. GK1
Bacteria	Oceanisphaera avium
Bacteria	Oceanisphaera profunda
Bacteria	Octadecabacter arcticus
Bacteria	Octadecabacter sp. SW4
Bacteria	Octadecabacter temperatus
Bacteria	Oecophyllibacter saccharovorans
Bacteria	Oenococcus sicerae
Bacteria	Oerskovia sp. KBS0722
Fungi	Ogataea parapolymorpha
Bacteria	Oleiphilus messinensis
Bacteria	Oligella ureolytica
Bacteria	Oligella urethralis
Bacteria	Olleya sp. Bg11-27
Bacteria	Olleya sp. HaHaR_3_96
Bacteria	Orientia tsutsugamushi
Bacteria	Ornithinimicrobium avium
Bacteria	Ornithinimicrobium flavum
Bacteria	Ornithinimicrobium pratense
Bacteria	Ornithinimicrobium sp. INDO-MA30-4
Viruses	Orpheovirus IHUMI-LCC2
Bacteria	Orrella sp. f23
Bacteria	Oscillatoria acuminata
Bacteria	Oscillatoria nigro-viridis
[truncated: 1,284 more rows]

## Sheet: S3
Table S3 Dataset for validation of annotated microorganisms.
Kingdom	Species
Archaea	Aeropyrum pernix
Archaea	Candidatus Methanomethylophilus alvus
Archaea	Candidatus Nitrososphaera gargensis
Archaea	Candidatus Nitrososphaera SCA1145
Archaea	Candidatus Nitrososphaera SCA1170
Archaea	Candidatus Prometheoarchaeum syntrophicum
Archaea	Ferroplasma acidarmanus
Archaea	Haladaptatus sp. PSR5
Archaea	Halapricum desulfuricans
Archaea	Halococcoides cellulosivorans
Archaea	Halococcus dombrowskii
Archaea	Haloferax gibbonsii
Archaea	Haloprofundus sp. SQT7-1
Archaea	Haloterrigena salifodinae
Archaea	Methanobacterium lacus
Archaea	Methanobacterium paludis
Archaea	Methanobrevibacter_A smithii
Archaea	Methanobrevibacter_A smithii_A
Archaea	Methanobrevibacter_A woesei
Archaea	Methanobrevibacter smithii
Archaea	Methanobrevibacter sp. AbM4
Archaea	Methanobrevibacter sp. YE315
Archaea	Methanococcus maripaludis
Archaea	Methanocorpusculum labreanum
Archaea	Methanofollis formosanus
Archaea	methanogenic archaeon mixed culture ISO4-G1
Archaea	Methanomassiliicoccaceae archaeon UBA71
Archaea	Methanomassiliicoccus_A intestinalis
Archaea	Methanomassiliicoccus luminyensis
Archaea	Methanonatronarchaeum sp. AMET6-2
Archaea	Methanosalsum zhilinae
Archaea	Methanosphaera cuniculi
Archaea	Methanosphaera sp900322125
Archaea	Methanosphaera stadtmanae
Archaea	Methanospirillum hungatei
Archaea	Natrinema sp. SLN56
Archaea	Nitrosopumilus pIVWA5
Archaea	Salarchaeum sp. JOR-1
Archaea	Thermococcus celer
Archaea	Thermococcus peptonophilus
Archaea	Thermococcus sp. 4557
Bacteria	Abiotrophia defectiva
Bacteria	Acetivibrio clariflavus
Bacteria	Acetivibrio saccincola
Bacteria	Acetivibrio thermocellus
Bacteria	Acetoanaerobium sticklandii
Bacteria	Acetobacter aceti
Bacteria	Acetobacterium sp. KB-1
Bacteria	Acetobacterium woodii
Bacteria	Acetobacter tropicalis
Bacteria	Acholeplasma laidlawii
Bacteria	Achromobacter deleyi
Bacteria	Achromobacter mucicolens
Bacteria	Achromobacter xylosoxidans
Bacteria	Acidaminococcus fermentans
Bacteria	Acidaminococcus intestini
Bacteria	Acididesulfobacillus acetoxydans
Bacteria	Acidihalobacter aeolianus
Bacteria	Acidipropionibacterium acidipropionici
Bacteria	Acidithiobacillus albertensis
Bacteria	Acidithiobacillus caldus
Bacteria	Acidithiobacillus ferrivorans
Bacteria	Acidithiobacillus ferrooxidans
Bacteria	Acidithiobacillus thiooxidans
Bacteria	Acidovorax caeni
Bacteria	Acidovorax cattleyae
Bacteria	Acidovorax citrulli
Bacteria	Acidovorax delafieldii
Bacteria	Acidovorax facilis
Bacteria	Acidovorax sp. 1608163
Bacteria	Acidovorax sp. RAC01
Bacteria	Acinetobacter baumannii
Bacteria	Acinetobacter baylyi
Bacteria	Acinetobacter equi
Bacteria	Acinetobacter guillouiae
Bacteria	Acinetobacter haemolyticus
Bacteria	Acinetobacter johnsonii
Bacteria	Acinetobacter lwoffii
Bacteria	Acinetobacter rhizosphaerae
Bacteria	Acinetobacter schindleri
Bacteria	Acinetobacter sp. CS-2
Bacteria	Acinetobacter sp. Marseille-Q1620
Bacteria	Acinetobacter sp. WY4
Bacteria	Acinetobacter tandoii
Bacteria	Acinetobacter venetianus
Bacteria	Actibacterium sp. EMB200-NS6
Bacteria	Actinoallomurus iriomotensis
Bacteria	Actinoalloteichus hymeniacidonis
Bacteria	Actinobacillus parahaemolyticus
Bacteria	Actinobacillus porcinus
Bacteria	Actinobacillus suis
Bacteria	Actinocatenispora thailandica
Bacteria	Actinomadura vinacea
Bacteria	Actinomarinicola tropica
Bacteria	Actinomyces europaeus
Bacteria	Actinomyces hyovaginalis
Bacteria	Actinomyces naeslundii
Bacteria	Actinomyces oris
Bacteria	Actinomyces pacaensis
Bacteria	Actinomyces procaprae
Bacteria	Actinomyces qiguomingii
Bacteria	Actinomyces slackii
Bacteria	Actinomyces sp. 432
Bacteria	Actinomyces sp. oral taxon 169
Bacteria	Actinomyces sp. oral taxon 414
Bacteria	Actinomyces weissii
Bacteria	Actinoplanes friuliensis
Bacteria	Actinoplanes ianthinogenes
Bacteria	Actinopolymorpha singaporensis
Bacteria	Actinopolyspora erythraea
Bacteria	Acutalibacter muris
Bacteria	Adhaeribacter radiodurans
Bacteria	Adhaeribacter swui
Bacteria	Adlercreutzia equolifaciens
Bacteria	Adlercreutzia hattorii
Bacteria	Aegicerativicinus sediminis
Bacteria	Aeoliella mucimassa
Bacteria	Aequorivita sublithincola
Bacteria	Aerococcus christensenii
Bacteria	Aerococcus sanguinicola
Bacteria	Aerococcus urinaehominis
Bacteria	Aeromonas allosaccharophila
Bacteria	Aeromonas caviae
Bacteria	Aeromonas dhakensis
Bacteria	Aeromonas enteropelogenes
Bacteria	Aeromonas hydrophila
Bacteria	Aeromonas jandaei
Bacteria	Aeromonas media
Bacteria	Aeromonas sp. CA23
Bacteria	Aeromonas sp. CU5
Bacteria	Aeromonas sp. FDAARGOS 1403
Bacteria	Aeromonas sp. FDAARGOS 1408
Bacteria	Aeromonas sp. FDAARGOS 1409
Bacteria	Aeromonas sp. FDAARGOS 1410
Bacteria	Aeromonas sp. FDAARGOS 1411
Bacteria	Aeromonas sp. FDAARGOS 1417
Bacteria	Aeromonas veronii
Bacteria	Afipia sp. GAS231
Bacteria	Agarilytica rhodophyticola
Bacteria	Aggregatibacter aphrophilus
Bacteria	Aggregatibacter pneumotropica
Bacteria	Aggregatibacter segnis
Bacteria	Aggregatibacter sp. 2125159857
Bacteria	Aggregatibacter sp. Marseille-P9115
Bacteria	Aggregatibacter sp. oral taxon 513
Bacteria	Agreia sp. COWG
Bacteria	Agrobacterium salinitolerans
Bacteria	Agrobacterium sp. T29
Bacteria	Agrobacterium sullae
Bacteria	Agrobacterium tumefaciens
Bacteria	Agrobacterium vitis
Bacteria	Agrococcus jenensis
Bacteria	Agromyces flavus
Bacteria	Agromyces marinus
Bacteria	Agromyces mediolanus
Bacteria	Agromyces protaetiae
Bacteria	Agromyces sp. LHK192
Bacteria	Akkermansia glycaniphila
Bacteria	Akkermansia muciniphila
Bacteria	Alcaligenes faecalis
Bacteria	Alcanivorax dieselolei
Bacteria	Alcanivorax sp. N3-2A
Bacteria	Alcanivorax venustensis
Bacteria	Algoriphagus sanaruensis
Bacteria	Algoriphagus sp. Y33
Bacteria	Alicycliphilus denitrificans
Bacteria	Alicyclobacillus sp. SO9
Bacteria	Alienimonas californiensis
Bacteria	Aliivibrio fischeri
Bacteria	Alistipes communis
Bacteria	Alistipes dispar
Bacteria	Alistipes finegoldii
Bacteria	Alistipes indistinctus
Bacteria	Alistipes megaguti
Bacteria	Alistipes onderdonkii
Bacteria	Alistipes senegalensis
Bacteria	Alistipes shahii
Bacteria	Alistipes sp. dk3624
Bacteria	Alkalibacterium iburiense
Bacteria	Alkalibacter sp. ES005
Bacteria	Alkalihalobacillus clausii
Bacteria	Alkalihalophilus pseudofirmus
Bacteria	Alkaliphilus metalliredigens
Bacteria	Alkaliphilus oremlandii
Bacteria	Alkaliphilus sp. B6464
Bacteria	Alkaliphilus transvaalensis
Bacteria	Alkalitalea saponilacus
Bacteria	Allobaculum sp. Allo2
Bacteria	Allochromatium vinosum
Bacteria	Alloiococcus otitis
Bacteria	Altererythrobacter sp. B11
Bacteria	Altererythrobacter sp. ZODW24
Bacteria	Alteromonas australica
Bacteria	Alteromonas macleodii
Bacteria	Alteromonas pelagimontana
Bacteria	Amedibacterium intestinale
Bacteria	Aminipila butyrica
Bacteria	Aminipila luticellarii
Bacteria	Aminipila terrae
Bacteria	Ammoniphilus oxalaticus
Bacteria	Amycolatopsis acidiphila
Bacteria	Amycolatopsis albispora
Bacteria	Amycolatopsis keratiniphila
Bacteria	Amycolatopsis mediterranei
Bacteria	Amycolatopsis sp. AA4
Bacteria	Amycolatopsis sp. DSM 110486
Bacteria	Amycolatopsis sp. EV170708-02-1
Bacteria	Amycolatopsis sp. FU40
Bacteria	Amycolatopsis sp. TNS106
Bacteria	Amycolatopsis sp. YIM 10
Bacteria	Amylolactobacillus amylophilus
Bacteria	Anaerobutyricum hallii
Bacteria	Anaerococcus mediterraneensis
Bacteria	Anaerococcus prevotii
Bacteria	Anaerocolumna cellulosilytica
Bacteria	Anaerocolumna chitinilytica
Bacteria	Anaerocolumna sedimenticola
Bacteria	Anaerohalosphaera lusitana
Bacteria	Anaerolinea thermophila
Bacteria	Anaeromyxobacter sp. Fw109-5
Bacteria	Anaerostipes caccae
Bacteria	Anaerostipes hadrus
Bacteria	Anaerostipes rhamnosivorans
Bacteria	Anaerotignum propionicum
Bacteria	Anaerotruncus colihominis
Bacteria	Anaplasma platys
Bacteria	Ancylobacter sp. TS-1
Bacteria	Aneurinibacillus migulanus
Bacteria	Aneurinibacillus soli
Bacteria	Anoxybacillus kestanbolensis
Bacteria	Anoxybacillus sediminis
Bacteria	Anoxybacter fermentans
Bacteria	Anseongella ginsenosidimutans
Bacteria	Antarcticibacterium sp. 1MA-6-2
Bacteria	Aquibium microcysteis
Bacteria	Aquibium oceanicum
Bacteria	Aquicella lusitana
Bacteria	Aquihabitans sp. G128
Bacteria	Aquimarina sp. TRL1
Bacteria	Aquisalimonas sp. 2447
Bacteria	Aquisphaera giovannonii
Bacteria	Aquitalea aquatilis
Bacteria	Aquitalea magnusonii
Bacteria	Arabiibacter massiliensis
Bacteria	Arachidicoccus sp. 5GH13-10
Bacteria	Arachnia propionica
Bacteria	Arachnia rubra
Bacteria	Archangium violaceum
Bacteria	Arcobacter cloacae
Bacteria	Arcobacter cryaerophilus
Bacteria	Aromatoleum aromaticum
Bacteria	Aromatoleum pumilum
Bacteria	Arsenophonus endosymbiont of Dermacentor variabilis
Bacteria	Arsenophonus nasoniae
Bacteria	Arthrobacter agilis
Bacteria	Arthrobacter alpinus
Bacteria	Arthrobacter crystallopoietes
Bacteria	Arthrobacter psychrolactophilus
Bacteria	Arthrobacter sp. FB24
Bacteria	Arthrobacter sp. FW305-BF8
Bacteria	Arthrobacter sp. NicSoilB8
Bacteria	Arthrobacter sp. PAMC 25486
Bacteria	Arthrobacter sp. PM3
Bacteria	Arthrobacter sp. StoSoilB5
Bacteria	Arthrobacter sp. zg-Y462
Bacteria	Asticcacaulis biprosthecium
Bacteria	Asticcacaulis sp. AND118
Bacteria	Atlantibacter hermannii
Bacteria	Atopobium rimae
Bacteria	Atopobium sp. oral taxon 416
Bacteria	Aurantiacibacter gangjinensis
Bacteria	Aureimonas sp. AU20
Bacteria	Aureimonas sp. OT7
Bacteria	Azoarcus sp. DD4
Bacteria	Azoarcus sp. KH32C
Bacteria	Azorhizobium doebereinerae
Bacteria	Azospira restricta
Bacteria	Azospirillum brasilense
Bacteria	Azospirillum humicireducens
Bacteria	Azospirillum ramasamyi
Bacteria	Azospirillum sp. B510
Bacteria	Azospirillum sp. TSH100
Bacteria	Bacillus albus
Bacteria	Bacillus altitudinis
Bacteria	Bacillus amyloliquefaciens
Bacteria	Bacillus asahii
Bacteria	Bacillus badius
Bacteria	Bacillus cereus
Bacteria	Bacillus clausii
Bacteria	Bacillus coagulans
Bacteria	Bacillus cohnii
Bacteria	Bacillus cytotoxicus
Bacteria	Bacillus endophyticus
Bacteria	Bacillus firmus
Bacteria	Bacillus flexus
Bacteria	Bacillus foraminis
Bacteria	Bacillus fumarioli
Bacteria	Bacillus ginsengihumi
Bacteria	Bacillus halodurans
Bacteria	Bacillus humi
Bacteria	Bacillus infantis
Bacteria	Bacillus longiquaesitum
Bacteria	Bacillus luti
Bacteria	Bacillus marisflavi
Bacteria	Bacillus mojavensis
Bacteria	Bacillus muralis
Bacteria	Bacillus mycoides
Bacteria	Bacillus oleronius
Bacteria	Bacillus paralicheniformis
Bacteria	Bacillus paranthracis
Bacteria	Bacillus pseudomycoides
Bacteria	Bacillus pumilus
Bacteria	Bacillus safensis
Bacteria	Bacillus selenatarsenatis
Bacteria	Bacillus smithii
Bacteria	Bacillus sp. ABP14
Bacteria	Bacillus sp. FJAT-42376
Bacteria	Bacillus sp. JY-23
Bacteria	Bacillus sp. KH172YL63
Bacteria	Bacillus sp. N1-1
Bacteria	Bacillus sp. NSP9.1
Bacteria	Bacillus sp. OxB-1
Bacteria	Bacillus sp. PAMC26568
Bacteria	Bacillus sp. Y1
Bacteria	Bacillus sp. ZJS3
Bacteria	Bacillus subtilis
Bacteria	Bacillus thermoamylovorans
Bacteria	Bacillus thuringiensis
Bacteria	Bacillus trypoxylicola
Bacteria	Bacillus velezensis
Bacteria	Bacteroides acidifaciens
Bacteria	Bacteroides barnesiae
Bacteria	Bacteroides caccae
Bacteria	Bacteroides caecimuris
Bacteria	Bacteroides cellulosilyticus
Bacteria	Bacteroides coprophilus
Bacteria	Bacteroides coprosuis
Bacteria	Bacteroides eggerthii
Bacteria	Bacteroides faecis
Bacteria	Bacteroides fragilis
Bacteria	Bacteroides helcogenes
Bacteria	Bacteroides heparinolyticus
Bacteria	Bacteroides intestinalis
Bacteria	Bacteroides luhongzhouii
Bacteria	Bacteroides nordii
Bacteria	Bacteroides ovatus
Bacteria	Bacteroides plebeius
Bacteria	Bacteroides salyersiae
Bacteria	Bacteroides sp. A1C1
Bacteria	Bacteroides sp. CACC 737
Bacteria	Bacteroides sp. CBA7301
Bacteria	Bacteroides sp. HF-162
Bacteria	Bacteroides sp. KGMB07931
Bacteria	Bacteroides sp. KGMB10229
Bacteria	Bacteroides sp. M10
Bacteria	Bacteroides sp. PHL 2737
Bacteria	Bacteroides sp. ZJ-18
Bacteria	Bacteroides stercoris
Bacteria	Bacteroides thetaiotaomicron
Bacteria	Bacteroides uniformis
Bacteria	Bacteroides xylanisolvens
Bacteria	Bacteroides zhangwenhongii
Bacteria	Bacteroides zoogleoformans
Bacteria	Barnesiella viscericola
Bacteria	Bartonella bacilliformis
Bacteria	Bartonella elizabethae
Bacteria	Bdellovibrio bacteriovorus
Bacteria	Berryella intestinalis
Bacteria	Beutenbergia cavernae
Bacteria	Bibersteinia trehalosi
Bacteria	Bifidobacterium actinocoloniiforme
Bacteria	Bifidobacterium adolescentis
Bacteria	Bifidobacterium angulatum
Bacteria	Bifidobacterium animalis
Bacteria	Bifidobacterium asteroides
Bacteria	Bifidobacterium bifidum
Bacteria	Bifidobacterium breve
Bacteria	Bifidobacterium catenulatum
Bacteria	Bifidobacterium choerinum
Bacteria	Bifidobacterium coryneforme
Bacteria	Bifidobacterium dentium
Bacteria	Bifidobacterium eulemuris
Bacteria	Bifidobacterium longum
Bacteria	Bifidobacterium pseudocatenulatum
Bacteria	Bifidobacterium pseudolongum
Bacteria	Bifidobacterium pullorum
Bacteria	Bifidobacterium saguini
Bacteria	Bifidobacterium subtile
Bacteria	Bifidobacterium thermacidophilum
Bacteria	Blastochloris tepida
Bacteria	Blastochloris viridis
Bacteria	Blastococcus aggregatus
Bacteria	Blastomonas fulva
Bacteria	Blattabacterium sp. (Blaberus giganteus)
Bacteria	Blautia argi
Bacteria	Blautia hansenii
Bacteria	Blautia liquoris
Bacteria	Blautia massiliensis
Bacteria	Blautia obeum
Bacteria	Blautia producta
Bacteria	Blautia pseudococcoides
Bacteria	Blautia sp. NBRC 113351
Bacteria	Blautia sp. SC05B48
Bacteria	Bordetella avium
Bacteria	Bordetella bronchialis
Bacteria	Bordetella bronchiseptica
Bacteria	Bordetella genomosp. 13
Bacteria	Bordetella genomosp. 8
Bacteria	Bordetella holmesii
Bacteria	Bordetella sp. H567
Bacteria	Bordetella sp. N
Bacteria	Borrelia burgdorferi
Bacteria	Bosea genosp.
Bacteria	Bosea sp. AS-1
Bacteria	Bosea sp. RAC05
Bacteria	Brachybacterium avium
Bacteria	Brachybacterium conglomeratum
Bacteria	Brachybacterium saurashtrense
Bacteria	Brachyspira hyodysenteriae
Bacteria	Bradyrhizobium arachidis
Bacteria	Bradyrhizobium canariense
Bacteria	Bradyrhizobium elkanii
Bacteria	Bradyrhizobium erythrophlei
Bacteria	Bradyrhizobium genosp. L
Bacteria	Bradyrhizobium oligotrophicum
Bacteria	Bradyrhizobium sp. CCBAU 53421
Bacteria	Bradyrhizobium sp. I71
Bacteria	Bradyrhizobium sp. ORS 285
Bacteria	Bradyrhizobium symbiodeficiens
Bacteria	Brenneria izadpanahii
Bacteria	Brenneria quercina
Bacteria	Brevibacillus agri
Bacteria	Brevibacillus brevis
Bacteria	Brevibacillus composti
Bacteria	Brevibacillus invocatus
Bacteria	Brevibacillus laterosporus
Bacteria	Brevibacillus reuszeri
Bacteria	Brevibacillus thermoruber
Bacteria	Brevibacterium aureum
Bacteria	Brevibacterium casei
Bacteria	Brevibacterium paucivorans
Bacteria	Brevibacterium sp. SMBL_HHYL_HB1
Bacteria	Brevilactibacter sp. MC1595
Bacteria	Brevirhabdus pacifica
Bacteria	Brevundimonas diminuta
Bacteria	Brevundimonas goettingensis
Bacteria	Brevundimonas mediterranea
Bacteria	Brevundimonas naejangsanensis
Bacteria	Brevundimonas nasdae
Bacteria	Brevundimonas sp. GW460-12-10-14-LB2
Bacteria	Brevundimonas sp. PAMC22021
Bacteria	Brevundimonas vesicularis
Bacteria	Breznakiella homolactica
Bacteria	Brucella anthropi
Bacteria	Brucella pseudogrignonensis
Bacteria	Buchnera aphidicola
Bacteria	Bulleidia hoa12_73A10
Bacteria	Bulleidia moorei
Bacteria	Bulleidia p-1630-c5
Bacteria	Bulleidia sp. zg-1006
Bacteria	Burkholderia andropogonis
Bacteria	Burkholderia bryophila
Bacteria	Burkholderia cenocepacia
Bacteria	Burkholderia contaminans
Bacteria	Burkholderia gladioli
Bacteria	Burkholderia glathei
Bacteria	Burkholderia mayonis
Bacteria	Burkholderia multivorans
Bacteria	Burkholderia sp. MS455
Bacteria	Burkholderia sp. PAMC 26561
Bacteria	Burkholderia thailandensis
Bacteria	Burkholderia tuberum
Bacteria	Burkholderia ubonensis
Bacteria	Buttiauxella agrestis
Bacteria	Buttiauxella ferragutiae
Bacteria	Buttiauxella sp. 3AFRM03
Bacteria	Butyricimonas faecalis
Bacteria	Butyricimonas virosa
Bacteria	Butyrivibrio fibrisolvens
Bacteria	Butyrivibrio hungatei
Bacteria	Butyrivibrio proteoclasticus
Bacteria	Caballeronia insecticola
Bacteria	Caballeronia sp. TF1N1
Bacteria	Caldanaerobacter subterraneus
Bacteria	Caldicellulosiruptor changbaiensis
Bacteria	Caldicellulosiruptor saccharolyticus
Bacteria	Caldilinea aerophila
Bacteria	Calditerrivibrio nitroreducens
Bacteria	Caldithrix abyssi
Bacteria	Caloranaerobacter azorensis
Bacteria	Calothrix sp. NIES-2100
Bacteria	Calothrix sp. PCC 7716
Bacteria	Campylobacter coli
Bacteria	Campylobacter concisus
Bacteria	Campylobacter fetus
Bacteria	Campylobacter gracilis
Bacteria	Campylobacter jejuni
Bacteria	Campylobacter rectus
Bacteria	Campylobacter showae
Bacteria	Campylobacter sp. 19-13652
Bacteria	Campylobacter sp. CCUG 57310
Bacteria	Campylobacter subantarcticus
Bacteria	Campylobacter ureolyticus
Bacteria	Candidatus Amoebophilus asiaticus
Bacteria	Candidatus Annandia pinicola
Bacteria	Candidatus Aquiluna rubra
Bacteria	Candidatus Campylobacter infans
Bacteria	Candidatus Carsonella ruddii
Bacteria	Candidatus Cyclonatronum proteinivorum
Bacteria	Candidatus Desulforudis audaxviator
Bacteria	Candidatus Desulfovibrio trichonymphae
Bacteria	Candidatus Frankia datiscae
Bacteria	Candidatus Glomeribacter gigasporarum
Bacteria	Candidatus Hamiltonella defensa
Bacteria	Candidatus Koribacter versatilis
Bacteria	Candidatus Microthrix parvicella
Bacteria	Candidatus Minimicrobia vallesae
Bacteria	Candidatus Neoehrlichia mikurensis
Bacteria	Candidatus Nitrosacidococcus tergens
Bacteria	Candidatus Nitrotoga arctica
Bacteria	Candidatus Pelagibacter giovannonii
Bacteria	Candidatus Planktophila versatilis
Bacteria	Candidatus Portiera aleyrodidarum
Bacteria	Candidatus Promineofilum breve
Bacteria	Candidatus Puniceispirillum marinum
Bacteria	Candidatus Regiella insecticola
Bacteria	Candidatus Reidiella endopervernicosa
Bacteria	Candidatus Rhabdochlamydia oedothoracis
Bacteria	Candidatus Sulfidibacterium hydrothermale
Bacteria	Candidatus Sulfurimonas marisnigri
Bacteria	Candidatus Symbiopectobacterium sp. SyEd1
Bacteria	Capnocytophaga canimorsus
Bacteria	Capnocytophaga endodontalis
Bacteria	Capnocytophaga gingivalis
Bacteria	Capnocytophaga haemolytica
Bacteria	Capnocytophaga ochracea
Bacteria	Capnocytophaga sp. oral taxon 323
Bacteria	Capnocytophaga sputigena
Bacteria	Caproicibacter fermentans
Bacteria	Caproicibacterium amylolyticum
Bacteria	Caproicibacterium lactatifermentans
Bacteria	Caproiciproducens sp. NJN-50
Bacteria	Cardiobacterium hominis
Bacteria	Cardiobacterium sp. Marseille-Q4385
Bacteria	Cardiobacterium valvarum
Bacteria	Carnobacterium maltaromaticum
Bacteria	Carnobacterium viridans
Bacteria	Casimicrobium huifangae
Bacteria	Catellatospora sp. IY07-71
Bacteria	Catenibacterium mitsuokai
Bacteria	Caulobacter flavus
Bacteria	Caulobacter henricii
Bacteria	Caulobacter rhizosphaerae
Bacteria	Caulobacter segnis
Bacteria	Caulobacter sp. FWC26
Bacteria	Caulobacter vibrioides
Bacteria	Cedecea lapagei
Bacteria	Cedecea neteri
Bacteria	Celeribacter ethanolicus
Bacteria	Celerinatantimonas diazotrophica
Bacteria	Cellulomonas sp. C5510
Bacteria	Cellulomonas sp. EW123
Bacteria	Cellulomonas sp. zg-ZUI222
Bacteria	Cellulomonas xylanilytica
Bacteria	Cellulophaga algicola
Bacteria	Cellulophaga sp. HaHaR_3_176
Bacteria	Cellulosilyticum lentocellum
Bacteria	Cellvibrio sp. KY-GH-1
Bacteria	Cellvibrio sp. PSBB006
Bacteria	Cellvibrio sp. PSBB023
Bacteria	Cereibacter sphaeroides
Bacteria	Cetobacterium somerae
Bacteria	Chelonobacter Taxon
Bacteria	Chitinimonas arctica
Bacteria	Chitinophaga agri
Bacteria	Chitinophaga alhagiae
Bacteria	Chitinophaga arvensicola
Bacteria	Chitinophaga caeni
Bacteria	Chitinophaga filiformis
Bacteria	Chitinophaga oryzae
Bacteria	Chitinophaga sp. XS-30
Bacteria	Chlamydia gallinacea
Bacteria	Chlorobaculum limnaeum
Bacteria	Chlorobaculum parvum
Bacteria	Chlorobaculum tepidum
Bacteria	Chlorobium phaeovibrioides
Bacteria	Chondromyces crocatus
Bacteria	Christensenella minuta
Bacteria	Christensenella sp. Marseille-P3954
Bacteria	Chromobacterium haemolyticum
Bacteria	Chromobacterium phragmitis
Bacteria	Chromobacterium sp. ATCC 53434
Bacteria	Chromobacterium vaccinii
Bacteria	Chryseobacterium arthrosphaerae
Bacteria	Chryseobacterium aureum
Bacteria	Chryseobacterium daecheongense
Bacteria	Chryseobacterium glaciei
Bacteria	Chryseobacterium gleum
Bacteria	Chryseobacterium indologenes
Bacteria	Chryseobacterium joostei
Bacteria	Chryseobacterium sp. cx-624
Bacteria	Chryseobacterium sp. JV274
Bacteria	Chryseobacterium sp. MEBOG07
Bacteria	Chryseobacterium sp. SNU WT5
Bacteria	Chryseobacterium sp. StRB126
Bacteria	Chryseobacterium sp. ZHDP1
Bacteria	Chryseobacterium taklimakanense
Bacteria	Chryseolinea soli
Bacteria	Citricoccus alkalitolerans
Bacteria	Citrifermentans bemidjiense
Bacteria	Citrobacter amalonaticus
Bacteria	Citrobacter arsenatis
Bacteria	Citrobacter braakii
Bacteria	Citrobacter farmeri
Bacteria	Citrobacter freundii
Bacteria	Citrobacter freundii complex sp. CFNIH9
Bacteria	Citrobacter koseri
Bacteria	Citrobacter pasteurii
Bacteria	Citrobacter portucalensis
Bacteria	Citrobacter rodentium
Bacteria	Citrobacter sedlakii
Bacteria	Citrobacter sp. Colony219
Bacteria	Citrobacter sp. FDAARGOS_156
Bacteria	Citrobacter sp. R56
Bacteria	Citrobacter sp. RHB25-C09
Bacteria	Citrobacter sp. RHBSTW-00599
Bacteria	Citrobacter sp. RHBSTW-01044
Bacteria	Citrobacter werkmanii
Bacteria	Citrobacter youngae
Bacteria	Clavibacter michiganensis
Bacteria	Cloacibacillus porcorum
Bacteria	Cloacibacterium normanense
Bacteria	Clostridioides difficile
Bacteria	Clostridioides sp. ES-S-0054-01
Bacteria	Clostridium acetobutylicum
Bacteria	Clostridium argentinense
Bacteria	Clostridium autoethanogenum
Bacteria	Clostridium baratii
Bacteria	Clostridium botulinum
Bacteria	Clostridium bowmanii
Bacteria	Clostridium butyricum
Bacteria	Clostridium cadaveris
Bacteria	Clostridium cellulovorans
Bacteria	Clostridium estertheticum
Bacteria	Clostridium fermenticellae
Bacteria	Clostridium formicaceticum
Bacteria	Clostridium gasigenes
Bacteria	Clostridium hiranonis
Bacteria	[Clostridium] hylemonae
Bacteria	[Clostridium] innocuum
Bacteria	Clostridium intestinale
Bacteria	Clostridium isatidis
Bacteria	Clostridium kluyveri
Bacteria	Clostridium manihotivorum
Bacteria	Clostridium neonatale
Bacteria	Clostridium novyi
Bacteria	Clostridium pasteurianum
Bacteria	Clostridium perfringens
Bacteria	[Clostridium] scindens
Bacteria	Clostridium septicum
Bacteria	Clostridium sp. BJN0001
Bacteria	Clostridium sp. BNL1100
Bacteria	Clostridium sp. C1
Bacteria	Clostridium sp. DL-VIII
Bacteria	Clostridium sp. JN-1
Bacteria	Clostridium sp. JN-9
Bacteria	Clostridium sp. M62/1
Bacteria	Clostridium sp. SY8519
Bacteria	Clostridium subterminale
Bacteria	Clostridium taeniosporum
Bacteria	Clostridium tetani
Bacteria	Clostridium thermarum
Bacteria	Clostridium thermopalmarium
Bacteria	Clostridium tyrobutyricum
Bacteria	Cobetia amphilecti
Bacteria	Cobetia sp. L2A1
Bacteria	Cohaesibacter sp. ES.047
Bacteria	Cohnella cholangitidis
Bacteria	Cohnella sp. LGH
Bacteria	Collimonas arenae
Bacteria	Collimonas fungivorans
Bacteria	Collimonas pratensis
Bacteria	Collinsella aerofaciens
Bacteria	Collinsella sp. zg1085
Bacteria	Collinsella stercoris
Bacteria	Comamonas aquatica
Bacteria	Comamonas kerstersii
Bacteria	Comamonas odontotermitis
Bacteria	Comamonas sp. NLF-7-7
Bacteria	Comamonas terrigena
Bacteria	Comamonas testosteroni
Bacteria	Comamonas thiooxydans
Bacteria	Companilactobacillus ginsenosidimutans
Bacteria	Coprobacillus cateniformis
Bacteria	Coprobacter secundus
Bacteria	Coprococcus catus
Bacteria	Coprococcus comes
Bacteria	Coprococcus eutactus
Bacteria	Coprococcus sp. ART55/1
Bacteria	Coraliomargarita akajimensis
Bacteria	Corallococcus sp. EGB
Bacteria	Coriobacterium glomerans
Bacteria	Corynebacterium bovis
Bacteria	Corynebacterium callunae
Bacteria	Corynebacterium choanae
Bacteria	Corynebacterium diphtheriae
Bacteria	Corynebacterium durum
Bacteria	Corynebacterium freneyi
Bacteria	Corynebacterium glaucum
Bacteria	Corynebacterium halotolerans
Bacteria	Corynebacterium hindlerae
Bacteria	Corynebacterium jeikeium
Bacteria	Corynebacterium kroppenstedtii
Bacteria	Corynebacterium liangguodongii
Bacteria	Corynebacterium lubricantis
Bacteria	Corynebacterium marinum
Bacteria	Corynebacterium mastitidis
Bacteria	Corynebacterium renale
Bacteria	Corynebacterium segmentosum
Bacteria	Corynebacterium simulans
Bacteria	Corynebacterium sp. CNCTC7651
Bacteria	Corynebacterium stationis
Bacteria	Corynebacterium timonense
Bacteria	Corynebacterium tuberculostearicum
Bacteria	Corynebacterium variabile
Bacteria	Corynebacterium yudongzhengii
Bacteria	Costertonia aggregata
Bacteria	Couchioplanes caeruleus
Bacteria	Crassaminicella profunda
Bacteria	Crassaminicella sp. 143-21
Bacteria	Crassaminicella thermophila
Bacteria	Crenothrix polyspora
Bacteria	Croceicoccus marinus
Bacteria	Croceimicrobium hydrocarbonivorans
Bacteria	Crocinitomix sp. GM2_3_6_6
Bacteria	Cronobacter condimenti
Bacteria	Cronobacter malonaticus
Bacteria	Cronobacter muytjensii
Bacteria	Cronobacter sakazakii
Bacteria	Cronobacter sp. JZ38
Bacteria	Cronobacter universalis
Bacteria	Cruoricaptor ignavus
Bacteria	Cryobacterium psychrophilum
Bacteria	Cryobacterium soli
Bacteria	Cupriavidus basilensis
Bacteria	Cupriavidus gilardii
Bacteria	Cupriavidus metallidurans
Bacteria	Cupriavidus necator
Bacteria	Cupriavidus oxalaticus
Bacteria	Cupriavidus pauculus
Bacteria	Curtobacterium flaccumfaciens
Bacteria	Curtobacterium sp. 24E2
Bacteria	Curtobacterium sp. Csp1
Bacteria	Curtobacterium sp. TC1
Bacteria	Cutibacterium acnes
Bacteria	Cyanobium sp. NIES-981
Bacteria	Cylindrospermopsis curvispora
Bacteria	Cystobacter fuscus
Bacteria	Cytobacillus ciccensis
Bacteria	Cytobacillus gottheilii
Bacteria	Cytobacillus sp. CY-G
Bacteria	Cytophaga hutchinsonii
Bacteria	Dactylosporangium vinaceum
Bacteria	Dehalobacterium formicoaceticum
Bacteria	Dehalobacter restrictus
Bacteria	Dehalococcoides mccartyi
Bacteria	Deinococcus alpinitundrae
Bacteria	Deinococcus ficus
Bacteria	Deinococcus geothermalis
Bacteria	Deinococcus gobiensis
Bacteria	Deinococcus murrayi
Bacteria	Deinococcus puniceus
Bacteria	Deinococcus radiodurans
Bacteria	Delftia acidovorans
Bacteria	Denitrobacterium detoxificans
Bacteria	Dermacoccus sp. PAMC28757
Bacteria	Desulfitobacterium dehalogenans
Bacteria	Desulfitobacterium hafniense
Bacteria	Desulfitobacterium metallireducens
Bacteria	Desulfobacca acetoxidans
Bacteria	Desulfobacter hydrogenophilus
Bacteria	Desulfobacter postgatei
Bacteria	Desulfobacula toluolica
Bacteria	Desulfobulbus oligotrophicus
Bacteria	Desulfobulbus oralis
Bacteria	Desulfobulbus propionicus
Bacteria	Desulfocapsa sulfexigens
Bacteria	Desulfocurvibacter africanus
Bacteria	Desulfofarcimen acetoxidans
Bacteria	Desulfoluna sp. ASN36
Bacteria	Desulfolutivibrio sulfoxidireducens
Bacteria	Desulfomicrobium baculatum
Bacteria	Desulfomicrobium orale
Bacteria	Desulfonema magnum
Bacteria	Desulforamulus ferrireducens
Bacteria	Desulforamulus reducens
Bacteria	Desulforamulus ruminis
Bacteria	Desulforapulum autotrophicum
Bacteria	Desulfosarcina alkanivorans
Bacteria	Desulfosarcina ovata
Bacteria	Desulfoscipio gibsoniae
Bacteria	Desulfosporosinus acidiphilus
Bacteria	Desulfosporosinus meridiei
Bacteria	Desulfosporosinus orientis
Bacteria	Desulfotomaculum aeronauticum
Bacteria	Desulfotomaculum nigrificans
Bacteria	Desulfovibrio aminophilus
Bacteria	Desulfovibrio C21_c20
Bacteria	Desulfovibrio capillatus
Bacteria	Desulfovibrio cavernae
Bacteria	Desulfovibrio D168
Bacteria	Desulfovibrio dechloracetivorans
Bacteria	Desulfovibrio desulfuricans
Bacteria	Desulfovibrio fairfieldensis
Bacteria	Desulfovibrio ferrophilus
Bacteria	Desulfovibrio mexicanus
Bacteria	Desulfovibrio piger
Bacteria	Desulfovibrio putealis
Bacteria	Desulfovibrio sp. 86
Bacteria	Desulfovibrio sp. G11
Bacteria	Desulfovibrio sp. IOR2
Bacteria	Desulfovibrio sulfodismutans
Bacteria	Desulfovibrio vulgaris
Bacteria	Desulfuromonas soudanensis
Bacteria	Desulfuromonas sp. DDH964
Bacteria	Desulfuromonas versatilis
Bacteria	Devosia salina
Bacteria	Devosia sp. JXJ CY 41
Bacteria	Devosia sp. SL43
Bacteria	Dialister hominis
Bacteria	Dialister massiliensis
Bacteria	Dialister pneumosintes
Bacteria	Diaphorobacter aerolatus
Bacteria	Diaphorobacter sp. JS3050
Bacteria	Dichelobacter nodosus
Bacteria	Dickeya poaceiphila
Bacteria	Dickeya solani
Bacteria	Dickeya zeae
Bacteria	Dietzia timorensis
Bacteria	Dissulfurispira thermophila
Bacteria	Dokdonella koreensis
Bacteria	Dorea formicigenerans
Bacteria	Dorea longicatena
Bacteria	Draconibacterium halophilum
Bacteria	Draconibacterium orientale
Bacteria	Duncaniella dubosii
Bacteria	Dyadobacter fermentans
Bacteria	Dyella caseinilytica
Bacteria	Dyella ginsengisoli
Bacteria	Dyella terrae
Bacteria	Dyella thiooxydans
Bacteria	Dysgonomonas gadei
Bacteria	Dysgonomonas sp. HDW5A
Bacteria	Dysgonomonas sp. HDW5B
Bacteria	Dysosmobacter sp. Marseille-Q4140
Bacteria	Dysosmobacter welbionis
Bacteria	Echinicola sp. 20G
Bacteria	Echinicola strongylocentroti
Bacteria	Echinicola vietnamensis
Bacteria	Edaphobacter modestum
Bacteria	Edwardsiella piscicida
Bacteria	Edwardsiella tarda
Bacteria	Effusibacillus dendaii
Bacteria	Eggerthella guodeyinii
Bacteria	Eggerthella lenta
Bacteria	Eggerthella sp. YY7918
Bacteria	Egibacter rhizosphaerae
Bacteria	Egicoccus halophilus
Bacteria	Eikenella corrodens
Bacteria	Elioraea tepida
Bacteria	Elizabethkingia anophelis
Bacteria	Elizabethkingia meningoseptica
Bacteria	Elizabethkingia sp. JS20170427COW
Bacteria	Emergencia timonensis
Bacteria	Empedobacter brevis
Bacteria	endosymbiont of unidentified scaly snail isolate Monju
Bacteria	Enhydrobacter aerosaccus
Bacteria	Ensifer sojae
Bacteria	Enterobacter asburiae
Bacteria	Enterobacter bugandensis
Bacteria	Enterobacter cancerogenus
Bacteria	Enterobacter chengduensis
Bacteria	Enterobacter cloacae
Bacteria	Enterobacter cloacae complex sp. ECL352
Bacteria	Enterobacter cloacae complex sp. FDA-CDC-AR_0132
Bacteria	Enterobacter cowanii
Bacteria	Enterobacter hormaechei
Bacteria	Enterobacter huaxiensis
Bacteria	Enterobacteriaceae endosymbiont of Donacia cinerea
Bacteria	Enterobacteriaceae endosymbiont of Plateumaris rustica
Bacteria	Enterobacter kobei
Bacteria	[Enterobacter] lignolyticus
Bacteria	Enterobacter ludwigii
Bacteria	Enterobacter mori
Bacteria	Enterobacter oligotrophicus
Bacteria	Enterobacter roggenkampii
Bacteria	Enterobacter sichuanensis
Bacteria	Enterobacter soli
Bacteria	Enterobacter sp. BIDMC100
Bacteria	Enterobacter sp. BIDMC 29
Bacteria	Enterobacter sp. DSM 30060
Bacteria	Enterobacter sp. E76
Bacteria	Enterobacter sp. JBIWA003
Bacteria	Enterobacter sp. JBIWA005
Bacteria	Enterobacter sp. JBIWA008
Bacteria	Enterobacter sp. JUb54
Bacteria	Enterobacter sp. ODB01
Bacteria	Enterobacter sp. RHBSTW-00175
Bacteria	Enterobacter sp. RHBSTW-00994
Bacteria	Enterobacter sp. SA187
Bacteria	Enterobacter sp. SES19
Bacteria	Enterobacter sp. SGAir0187
Bacteria	Enterobacter sp. YSU
Bacteria	Enterocloster bolteae
Bacteria	Enterocloster clostridioformis
Bacteria	Enterococcus asini
Bacteria	Enterococcus avium
Bacteria	Enterococcus casseliflavus
Bacteria	Enterococcus cecorum
Bacteria	Enterococcus durans
Bacteria	Enterococcus faecalis
Bacteria	Enterococcus faecium
Bacteria	Enterococcus haemoperoxidus
Bacteria	Enterococcus hirae
Bacteria	Enterococcus lactis
Bacteria	Enterococcus mundtii
Bacteria	Enterococcus sulfureus
Bacteria	Entomomonas sp. F2A
Bacteria	Erwinia billingiae
Bacteria	Erwinia dispersa
Bacteria	Erwinia oleae
Bacteria	Erwinia rhapontici
Bacteria	Erwinia soli
Bacteria	Erwinia toletana
Bacteria	Erwinia tracheiphila
Bacteria	Erysipelatoclostridium ramosum
Bacteria	Erysipelothrix sp. HDW6A
Bacteria	Erysipelothrix sp. HDW6B
Bacteria	Erythrobacter litoralis
Bacteria	Erythrobacter longus
Bacteria	Erythrobacter sp. 3-20A1M
Bacteria	Erythromicrobium ramosum
Bacteria	Escherichia albertii
Bacteria	Escherichia coli
Bacteria	Escherichia fergusonii
Bacteria	Escherichia marmotae
Bacteria	Escherichia sp. E4742
Bacteria	Escherichia sp. SCLE84
Bacteria	Ethanoligenens harbinense
Bacteria	[Eubacterium] biforme
Bacteria	Eubacterium callanderi
Bacteria	[Eubacterium] cylindroides
Bacteria	[Eubacterium] dolichum
Bacteria	Eubacterium limosum
Bacteria	Eubacterium maltosivorans
Bacteria	Eubacterium sp. c-25
Bacteria	Eubacterium sp. MSJ-33
Bacteria	Eubacterium sp. NSJ-61
Bacteria	Euzebyella marina
Bacteria	Ewingella americana
Bacteria	Exiguobacterium sibiricum
Bacteria	Exiguobacterium sp. Helios
Bacteria	Faecalibacillus intestinalis
Bacteria	Faecalibacter bovis
Bacteria	Faecalibacterium prausnitzii
Bacteria	Faecalibaculum rodentium
Bacteria	Faecalicatena sp. Marseille-Q4148
Bacteria	Faecalitalea cylindroides
Bacteria	Fastidiosipila sanguinis
Bacteria	Ferribacterium limneticum
Bacteria	Ferrimonas lipolytica
Bacteria	Fibrella aestuarina
Bacteria	Fibrobacter succinogenes
Bacteria	Fictibacillus arsenicus
Bacteria	Fictibacillus phosphorivorans
Bacteria	Filifactor alocis
Bacteria	Filimonas lacunae
Bacteria	Finegoldia magna
Bacteria	Flagellimonas sp. CMM7
Bacteria	Flavihumibacter sp. IMCC34837
Bacteria	Flavisolibacter tropicus
Bacteria	Flavobacterium album
Bacteria	Flavobacterium alkalisoli
Bacteria	Flavobacterium arcticum
Bacteria	Flavobacterium columnare
Bacteria	Flavobacterium commune
Bacteria	Flavobacterium crocinum
Bacteria	Flavobacterium endoglycinae
Bacteria	Flavobacterium frigidarium
Bacteria	Flavobacterium gilvum
Bacteria	Flavobacterium magnum
Bacteria	Flavobacterium nackdongense
Bacteria	Flavobacterium psychrophilum
Bacteria	Flavobacterium sp. CECT 9288
Bacteria	Flavobacterium sp. CHNK8
Bacteria	Flavobacterium sp. CJ74
Bacteria	Flavobacterium sp. F-29
Bacteria	Flavobacterium sp. HJ-32-4
Bacteria	Flavobacterium sp. I3-2
Bacteria	Flavobacterium sp. KBS0721
Bacteria	Flavobacterium sp. KSM-R2A25
Bacteria	Flavobacterium sp. MDT1-60
Bacteria	Flavobacterium sp. SLB02
Bacteria	Flavobacterium succinicans
Bacteria	Flavonifractor plautii
Bacteria	Flintibacter sp. KGMB00164
Bacteria	Formosa agariphila
Bacteria	Formosa sediminum
Bacteria	Formosa sp. Hel1_31_208
Bacteria	Formosa sp. L2A11
Bacteria	Frankia alni
Bacteria	Frankia sp. QA3
Bacteria	Frateuria sp. 5GH9-11
Bacteria	Frateuria sp. 5GH9-34
Bacteria	Fretibacterium fastidiosum
Bacteria	Fructilactobacillus lindneri
Bacteria	Fusobacterium canifelinum
Bacteria	Fusobacterium gastrosuis
Bacteria	Fusobacterium gonidiaformans
Bacteria	Fusobacterium hwasookii
Bacteria	Fusobacterium mortiferum
Bacteria	Fusobacterium necrophorum
Bacteria	Fusobacterium nucleatum
Bacteria	Fusobacterium periodonticum
Bacteria	Fusobacterium pseudoperiodonticum
Bacteria	Fusobacterium sp. NSJ-57
Bacteria	Fusobacterium sp. oral taxon 203
Bacteria	Fusobacterium ulcerans
Bacteria	Fusobacterium varium
Bacteria	Gallibacterium genomosp.
Bacteria	Gallionella capsiferriformans
Bacteria	Gardnerella leopoldii
Bacteria	Gardnerella vaginalis
Bacteria	Gelria sp. Kuro-4
Bacteria	Gemella haemolysans
Bacteria	Gemella morbillorum
Bacteria	Gemella sanguinis
Bacteria	Gemella sp. oral taxon 928
Bacteria	Geminocystis herdmanii
Bacteria	Geminocystis sp. NIES-3709
Bacteria	Gemmata massiliana
Bacteria	Gemmata obscuriglobus
Bacteria	Gemmatirosa kalamazoonesis
Bacteria	Gemmobacter aquarius
Bacteria	Geoalkalibacter subterraneus
Bacteria	Geobacillus stearothermophilus
Bacteria	Geobacillus subterraneus
Bacteria	Geobacillus thermocatenulatus
Bacteria	Geobacillus thermodenitrificans
Bacteria	Geobacillus vulcani
Bacteria	Geobacillus zalihae
Bacteria	Geobacter sp. SVR
Bacteria	Geodermatophilus obscurus
Bacteria	Geomonas oryzisoli
Bacteria	Geomonas sp. RF6
Bacteria	Georgenia sp. TF02-10
Bacteria	Geosporobacter ferrireducens
Bacteria	Gephyromycinifex aptenodytis
Bacteria	Gimesia maris
Bacteria	Glaciecola punicea
Bacteria	Glaciimonas sp. PAMC28666
Bacteria	Gloeobacter morelensis
Bacteria	Gloeobacter violaceus
Bacteria	Gluconacetobacter liquefaciens
Bacteria	Gluconobacter albidus
Bacteria	Gluconobacter oxydans
Bacteria	Gluconobacter sphaericus
Bacteria	Gluconobacter thailandicus
Bacteria	Glycocaulis alkaliphilus
Bacteria	Gordonia amicalis
Bacteria	Gordonia sp. PDNC005
Bacteria	Gordonibacter pamelaeae
Bacteria	Gordonibacter urolithinfaciens
Bacteria	Gracilibacillus salitolerans
Bacteria	Gramella echinicola
Bacteria	Gramella flava
Bacteria	Gramella fulva
Bacteria	Granulicatella adiacens
Bacteria	Granulicatella elegans
Bacteria	Granulicella sp. WH15
Bacteria	Granulosicoccus antarcticus
Bacteria	Gryllotalpicola protaetiae
Bacteria	Gudongella oleilytica
Bacteria	Guyparkeria halophila
Bacteria	Gynuella sunshinyii
Bacteria	[Haemophilus] ducreyi
Bacteria	Haemophilus haemolyticus
Bacteria	Haemophilus influenzae
Bacteria	Haemophilus parahaemolyticus
Bacteria	Haemophilus parainfluenzae
Bacteria	Haemophilus pittmaniae
Bacteria	Haererehalobacter salaria
Bacteria	Hafnia alvei
Bacteria	Hahella sp. KA22
Bacteria	Halanaerobacter lacunarum
Bacteria	Haliangium ochraceum
Bacteria	Haliscomenobacter hydrossis
Bacteria	Halobacillus halophilus
Bacteria	Halobacillus mangrovi
Bacteria	Halobacteriovorax marinus
Bacteria	Halobacteriovorax sp. BALOs_7
Bacteria	Halomonas aestuarii
Bacteria	Halomonas campisalis
Bacteria	Halomonas nitritophilus
Bacteria	Halomonas socia
Bacteria	Halomonas sp. PGE1
Bacteria	Halomonas sp. THAF12
Bacteria	Halothece sp. PCC 7418
Bacteria	Hartmannibacter diazotrophicus
Bacteria	Hathewaya histolytica
Bacteria	Helicobacter cinaedi
Bacteria	Helicobacter pylori
Bacteria	Heliomicrobium modesticaldum
Bacteria	Heliorestis convoluta
Bacteria	Herbaspirillum frisingense
Bacteria	Herbaspirillum huttiense
Bacteria	Herbaspirillum rubrisubalbicans
Bacteria	Herbinix luporum
Bacteria	Hirschia baltica
Bacteria	Hoeflea sp. IMCC20628
Bacteria	Humisphaera borealis
Bacteria	Hungatella hathewayi
Bacteria	Hydrocarboniphaga effusa
Bacteria	Hydrogenophaga palleronii
Bacteria	Hydrogenophaga sp. BPS33
Bacteria	Hydrogenophaga sp. PBC
Bacteria	Hydrogenophaga sp. SL48
Bacteria	Hylemonella gracilis
Bacteria	Hymenobacter busanensis
Bacteria	Hymenobacter qilianensis
Bacteria	Hymenobacter sedentarius
Bacteria	Hymenobacter sp. 5116S-27
Bacteria	Hymenobacter sp. 5317J-9
Bacteria	Hymenobacter sp. 5516J-16
Bacteria	Hymenobacter sp. APR13
Bacteria	Hymenobacter sp. HDW8
Bacteria	Hymenobacter sp. NBH84
Bacteria	Hymenobacter sp. PAMC 26554
Bacteria	Hymenobacter sp. PAMC 26628
Bacteria	Hymenobacter swuensis
Bacteria	Hymenobacter tibetensis
Bacteria	Hyphomicrobium sp. MC1
Bacteria	Idiomarina sp. OT37-5b
Bacteria	Idiomarina sp. X4
Bacteria	Ilumatobacter coccineus
Bacteria	Indioceanicola profundi
Bacteria	Inquilinus limosus
Bacteria	Intestinibaculum porci
Bacteria	Intestinimonas butyriciproducens
Bacteria	Iocasia fonsfrigidae
Bacteria	Isoptericola dokdonensis
Bacteria	Isoptericola variabilis
Bacteria	Janibacter melonis
Bacteria	Jannaschia sp. CCS1
Bacteria	Janthinobacterium agaricidamnosum
Bacteria	Janthinobacterium lividum
Bacteria	Janthinobacterium sp. 17J80-10
Bacteria	Janthinobacterium sp. Marseille
Bacteria	Jejubacter calystegiae
Bacteria	Jeotgalibaca ciconiae
Bacteria	Jeotgalibaca dankookensis
Bacteria	Jeotgalibacillus malaysiensis
Bacteria	Jeotgalicoccus psychrophilus
Bacteria	Jeotgalicoccus sp. ATCC 8456
Bacteria	Jiangella alkaliphila
Bacteria	Jiangella sp. DSM 45060
Bacteria	Kaistella daneshvariae
Bacteria	Kaistella sp. 97-N-M2
Bacteria	Kaistella sp. GW4-15
Bacteria	Keratinibaculum paraultunense
Bacteria	Kerstersia gyiorum
Bacteria	Ketobacter alkanivorans
Bacteria	Ketogulonicigenium vulgare
Bacteria	Kibdelosporangium phytohabitans
Bacteria	Kingella oralis
Bacteria	Kiritimatiella glycovorans
Bacteria	Kitasatospora aureofaciens
Bacteria	Kitasatospora setae
Bacteria	Klebsiella aerogenes
Bacteria	Klebsiella africana
Bacteria	Klebsiella grimontii
Bacteria	Klebsiella huaxiensis
Bacteria	Klebsiella michiganensis
Bacteria	Klebsiella oxytoca
Bacteria	Klebsiella pneumoniae
Bacteria	Klebsiella quasipneumoniae
Bacteria	Klebsiella quasivariicola
Bacteria	Klebsiella sp. A52
Bacteria	Klebsiella sp. P1CD1
Bacteria	Klebsiella variicola
Bacteria	Kluyvera intermedia
Bacteria	Kluyvera sp. CRP
Bacteria	Knoellia subterranea
Bacteria	Kocuria palustris
Bacteria	Kocuria rhizophila
Bacteria	Kocuria rosea
Bacteria	Kocuria sp. TGY1127_2
Bacteria	Koleobacter methoxysyntrophicus
Bacteria	Komagataeibacter medellinensis
Bacteria	Komagataeibacter oboediens
Bacteria	Komagataeibacter saccharivorans
Bacteria	Komagataeibacter xylinus
Bacteria	Kosakonia cowanii
Bacteria	Kosakonia pseudosacchari
Bacteria	Kosakonia sacchari
Bacteria	Kosakonia sp. MUSA4
Bacteria	Kosmotoga mrcj
Bacteria	Kosmotoga olearia
Bacteria	Ktedonosporobacter rubrisoli
Bacteria	Kurthia gibsonii
Bacteria	Kushneria konosiri
Bacteria	Kyrpidia spormannii
Bacteria	Labilithrix luteola
Bacteria	Labrenzia sp. PHM005
Bacteria	Laceyella sacchari
Bacteria	Lachnoanaerobaculum umeaense
Bacteria	Lachnoclostridium phocaeense
Bacteria	Lachnoclostridium phytofermentans
Bacteria	Lachnoclostridium sp. YL32
Bacteria	Lachnospira eligens
Bacteria	Lacinutrix sp. 5H-3-7-4
Bacteria	Lacinutrix sp. WUR7
Bacteria	Lacrimispora saccharolytica
Bacteria	Lacrimispora sphenoides
Bacteria	Lacticaseibacillus casei
Bacteria	Lacticaseibacillus paracasei
Bacteria	Lacticaseibacillus rhamnosus
Bacteria	Lactiplantibacillus plantarum
Bacteria	Lactobacillus acidipiscis
Bacteria	Lactobacillus acidophilus
Bacteria	Lactobacillus agilis
Bacteria	Lactobacillus amylolyticus
Bacteria	Lactobacillus amylovorus
Bacteria	Lactobacillus brevis
Bacteria	Lactobacillus coleohominis
Bacteria	Lactobacillus crispatus
Bacteria	Lactobacillus delbrueckii
Bacteria	Lactobacillus gasseri
Bacteria	Lactobacillus hamsteri
Bacteria	Lactobacillus helveticus
Bacteria	Lactobacillus iners
Bacteria	Lactobacillus johnsonii
Bacteria	Lactobacillus manihotivorans
Bacteria	Lactobacillus mucosae
Bacteria	Lactobacillus paralimentarius
Bacteria	Lactobacillus pontis
Bacteria	Lactobacillus reuteri
Bacteria	Lactobacillus ruminis
Bacteria	Lactobacillus salivarius
Bacteria	Lactobacillus sp. 3B(2020)
Bacteria	Lactobacillus sp. CBA3606
Bacteria	Lactobacillus sp. JM1
Bacteria	Lactobacillus vaginalis
Bacteria	Lactobacillus zeae
Bacteria	Lactococcus carnosus
Bacteria	Lactococcus cremoris
Bacteria	Lactococcus garvieae
Bacteria	Lactococcus lactis
Bacteria	Lactococcus piscium
Bacteria	Lactococcus raffinolactis
Bacteria	Lancefieldella parvula
Bacteria	Laribacter hongkongensis
Bacteria	Larkinella sp. IE-0392
Bacteria	Lautropia mirabilis
Bacteria	Lawsonia intracellularis
Bacteria	Leclercia adecarboxylata
Bacteria	Leclercia pneumoniae
Bacteria	Leclercia sp. 29361
Bacteria	Leclercia sp. W6
Bacteria	Leeuwenhoekiella marinoflava
Bacteria	Legionella pneumophila
Bacteria	Leisingera sp. NJS204
Bacteria	Lelliottia amnigena
Bacteria	Lelliottia sp. WB101
Bacteria	Lentilactobacillus buchneri
Bacteria	Lentilactobacillus hilgardii
Bacteria	Lentzea albidocapillata
Bacteria	Lentzea violacea
Bacteria	Leptolyngbya boryana
Bacteria	Leptolyngbya sp. PCC 7376
Bacteria	Leptospira biflexa
Bacteria	Leptospira interrogans
Bacteria	Leptospira mayottensis
Bacteria	Leptospira noguchii
Bacteria	Leptospira santarosai
Bacteria	Leptospirillum ferrodiazotrophum
Bacteria	Leptospirillum ferrooxidans
Bacteria	Leptothrix cholodnii
Bacteria	Leptotrichia sp. oral taxon 212
Bacteria	Leptotrichia sp. oral taxon 218
Bacteria	Leptotrichia wadei
Bacteria	Leucobacter luti
Bacteria	Leucobacter viscericola
Bacteria	Leuconostoc gelidum
Bacteria	Leuconostoc lactis
Bacteria	Leuconostoc mesenteroides
Bacteria	Levilactobacillus brevis
Bacteria	Levilactobacillus koreensis
Bacteria	Levilactobacillus zymae
Bacteria	Lewinella cohaerens
Bacteria	Lewinella persicus
Bacteria	Liberibacter crescens
Bacteria	Lichenicola cladoniae
Bacteria	Lichenihabitans psoromatis
Bacteria	Ligilactobacillus acidipiscis
Bacteria	Ligilactobacillus agilis
Bacteria	Ligilactobacillus ruminis
Bacteria	Ligilactobacillus saerimneri
Bacteria	Ligilactobacillus salivarius
Bacteria	Limnohabitans curvus
Bacteria	Limnohabitans sp. 63ED37-2
Bacteria	Limnospira fusiformis
Bacteria	Limosilactobacillus fermentum
Bacteria	Limosilactobacillus gastricus
Bacteria	Limosilactobacillus mucosae
Bacteria	Limosilactobacillus panis
Bacteria	Limosilactobacillus pontis
Bacteria	Limosilactobacillus reuteri
Bacteria	Limosilactobacillus vaginalis
Bacteria	Listeria grayi
Bacteria	Listeria monocytogenes
Bacteria	Listeria weihenstephanensis
Bacteria	Loktanella vestfoldensis
Bacteria	Longicatena caecimuris
Bacteria	Lonsdalea populi
Bacteria	Luteibacter rhizovicinus
Bacteria	Luteibacter sp. 321
Bacteria	Luteimonas sp. D4P002
Bacteria	Luteimonas sp. MC1572
Bacteria	Luteimonas sp. S4-F44
Bacteria	Luteitalea pratensis
Bacteria	Luteitalea sp. TBR-22
Bacteria	Luteolibacter ambystomatis
Bacteria	Lysinibacillus boronitolerans
Bacteria	Lysinibacillus fusiformis
Bacteria	Lysinibacillus parviboronicapiens
Bacteria	Lysinibacillus sphaericus
Bacteria	Lysobacter capsici
Bacteria	Lysobacter lycopersici
Bacteria	Lysobacter solisilvae (ex Woo and Kim 2022)
Bacteria	Lysobacter sp. 5GHs7-4
Bacteria	Lysobacter sp. CW239
Bacteria	Lysobacter sp. S4-A87
Bacteria	Lysobacter sp. TY2-98
Bacteria	Macrococcus caseolyticus
Bacteria	Mageeibacillus indolicus
Bacteria	Magnetococcus marinus
Bacteria	Magnetospirillum magneticum
Bacteria	Maioricimonas rarisocia
Bacteria	Malaciobacter mytili
Bacteria	Mameliella alba
Bacteria	Mangrovivirga cuniculi
Bacteria	Mannheimia granulomatis
Bacteria	Maribacter hydrothermalis
Bacteria	Maribacter sp. HTCC2170
Bacteria	Maribellus comscasis
Bacteria	Maridesulfovibrio hydrothermalis
Bacteria	Marinilactibacillus psychrotolerans
Bacteria	Marinithermus hydrothermalis
Bacteria	Marinobacter hydrocarbonoclasticus
Bacteria	Marinobacter similis
Bacteria	Marinobacter sp. LQ44
Bacteria	Marinobacter sp. LV10R510-11A
Bacteria	Marinomonas primoryensis
Bacteria	Marixanthomonas sp. SCSIO 43207
Bacteria	Massilia putida
Bacteria	Massilia sp. HC52
Bacteria	Massilia sp. NP310
Bacteria	Massilia sp. WG5
Bacteria	Massilia umbonata
Bacteria	Massilia violaceinigra
Bacteria	Massilistercora timonensis
Bacteria	Megalodesulfovibrio gigas
Bacteria	Megamonas funiformis
Bacteria	Megamonas hypermegale
Bacteria	Megasphaera elsdenii
Bacteria	Megasphaera massiliensis
Bacteria	Megasphaera stantonii
Bacteria	Melioribacter roseus
Bacteria	Mesobacillus foraminis
Bacteria	Mesobacillus sp. S13
Bacteria	Mesoflavibacter sp. SCSIO 43206
Bacteria	Mesomycoplasma flocculare
Bacteria	Mesomycoplasma hyorhinis
Bacteria	Mesoplasma chauliocola
Bacteria	Mesorhizobium huakuii
Bacteria	Mesorhizobium loti
Bacteria	Mesorhizobium opportunistum
Bacteria	Mesorhizobium sp. 113-1-2
Bacteria	Mesorhizobium sp. 131-2-1
Bacteria	Mesorhizobium sp. M1D.F.Ca.ET.043.01.1.1
Bacteria	Mesorhizobium sp. M2A.F.Ca.ET.043.05.1.1
Bacteria	Mesorhizobium sp. M6A.T.Cr.TU.016.01.1.1
Bacteria	Metabacillus dongyingensis
Bacteria	Metabacillus sp. cB07
Bacteria	Methylibium petroleiphilum
Bacteria	Methylobacterium adhaesivum
Bacteria	Methylobacterium hispanicum
Bacteria	Methylobacterium komagatae
Bacteria	Methylobacterium mesophilicum
Bacteria	Methylobacterium nodulans
Bacteria	Methylobacterium organophilum
Bacteria	Methylobacterium radiodurans
Bacteria	Methylobacterium sp. 17Sr1-1
Bacteria	Methyloceanibacter caenitepidi
Bacteria	Methylococcus capsulatus
Bacteria	Methylococcus sp. EFPC2
Bacteria	Methylomagnum ishizawai
Bacteria	Methylomicrobium buryatense
Bacteria	Methylomonas denitrificans
Bacteria	Methylomonas paludis
Bacteria	Methylomonas rhizoryzae
Bacteria	Methylomonas sp. LL1
Bacteria	Methylomusa anaerophila
Bacteria	Methylophaga nitratireducenticrescens
Bacteria	Methylorubrum extorquens
Bacteria	Methylorubrum sp. B1-46
Bacteria	Methylosinus sporium
Bacteria	Methylosinus trichosporium
Bacteria	Methylotenera mobilis
Bacteria	Methyloversatilis sp. RAC08
Bacteria	Methylovirgula sp. HY1
Bacteria	Methylovulum psychrotolerans
Bacteria	Microbacterium barkeri
Bacteria	Microbacterium caowuchunii
Bacteria	Microbacterium chocolatum
Bacteria	Microbacterium endophyticum
Bacteria	Microbacterium foliorum
Bacteria	Microbacterium hominis
Bacteria	Microbacterium lacticum
Bacteria	Microbacterium maritypicum
Bacteria	Microbacterium oryzae
Bacteria	Microbacterium sp. BH-3-3-3
Bacteria	Microbacterium sp. LKL04
Bacteria	Microbispora rosea
Bacteria	Microbulbifer aggregans
Bacteria	Microbulbifer elongatus
Bacteria	Microbulbifer hydrolyticus
Bacteria	Microbulbifer sp. A4B17
Bacteria	Microbulbifer sp. SH-1
Bacteria	Microbulbifer thermotolerans
Bacteria	Microcella alkaliphila
Bacteria	Micrococcus luteus
Bacteria	Micrococcus sp. KD337-16
Bacteria	Microcystis aeruginosa
Bacteria	Microcystis viridis
Bacteria	Microlunatus phosphovorus
Bacteria	Micromonospora inositola
Bacteria	Micromonospora krabiensis
Bacteria	Micromonospora maris
Bacteria	Micromonospora purpureochromogenes
Bacteria	Micromonospora rifamycinica
Bacteria	Micromonospora sp. L5
Bacteria	Micromonospora sp. WMMC415
Bacteria	Micromonospora terminaliae
Bacteria	Micromonospora viridifaciens
Bacteria	Micromonospora zamorensis
Bacteria	Microvirga ossetica
Bacteria	Miniphocaeibacter halophilus
Bacteria	Mitsuaria chitosanitabida
Bacteria	Mitsuokella multacida
Bacteria	Mixta theicola
Bacteria	Mobiluncus curtisii
Bacteria	Modestobacter marinus
Bacteria	Moellerella wisconsensis
Bacteria	Mogibacterium diversum
Bacteria	Mogibacterium pumilum
Bacteria	Monaibacterium sp. ALG8
Bacteria	Mongoliitalea daihaiensis
Bacteria	Monoglobus pectinilyticus
Bacteria	Moorella glycerini
Bacteria	Moorella thermoacetica
Bacteria	Moraxella cuniculi
Bacteria	Morganella morganii
Bacteria	Morococcus cerebrosus
Bacteria	Mucilaginibacter celer
Bacteria	Mucilaginibacter ginsenosidivorax
Bacteria	Mucilaginibacter mali
Bacteria	Mucilaginibacter paludis
Bacteria	Mucilaginibacter rubeus
Bacteria	Mucilaginibacter sp. 21P
Bacteria	Mucilaginibacter sp. SMC90
Bacteria	Mucispirillum schaedleri
Bacteria	Mulberry dwarf phytoplasma
Bacteria	Murdochiella vaginalis
Bacteria	Muribaculum gordoncarteri
Bacteria	Muribaculum intestinale
Bacteria	Muricauda lutaonensis
Bacteria	Muricauda sp. SCSIO 64092
Bacteria	Muriicola soli
Bacteria	Mycetohabitans rhizoxinica
Bacteria	Mycoavidus sp. HKI
Bacteria	Mycobacterium arupense
Bacteria	Mycobacterium canettii
Bacteria	Mycobacterium celatum
Bacteria	Mycobacterium diernhoferi
Bacteria	Mycobacterium gordonae
Bacteria	Mycobacterium grossiae
Bacteria	Mycobacterium heckeshornense
Bacteria	Mycobacterium koreense
Bacteria	Mycobacterium lentiflavum
Bacteria	Mycobacterium llatzerense
Bacteria	Mycobacterium ostraviense
Bacteria	Mycobacterium saskatchewanense
Bacteria	Mycobacterium sp. DL592
Bacteria	Mycobacterium sp. EPa45
Bacteria	Mycobacterium sp. MS1601
Bacteria	Mycobacterium sp. WY10
Bacteria	Mycobacterium vaccae
Bacteria	Mycobacteroides saopaulense
Bacteria	Mycolicibacterium baixiangningiae
Bacteria	Mycolicibacterium chubuense
Bacteria	Mycolicibacterium fallax
Bacteria	Mycolicibacterium insubricum
Bacteria	Mycolicibacterium moriokaense
Bacteria	Mycolicibacterium psychrotolerans
Bacteria	Mycolicibacterium rutilum
Bacteria	Mycolicibacterium sarraceniae
Bacteria	Mycolicibacterium vaccae
Bacteria	Mycoplasma capricolum
Bacteria	Mycoplasma haemobos
Bacteria	Mycoplasma hyorhinis
Bacteria	Mycoplasma sp. NEAQ87857
Bacteria	Mycoplasma turicensis
Bacteria	Mycoplasma yeatsii
Bacteria	Mycoplasmopsis bovigenitalium
Bacteria	Mycoplasmopsis fermentans
Bacteria	Mycoplasmopsis meleagridis
Bacteria	Myroides odoratimimus
Bacteria	Myroides odoratus
Bacteria	Myroides phaeus
Bacteria	Myroides sp. A21
Bacteria	Myxococcus hansupus
Bacteria	Myxococcus sp. SCHIC003
Bacteria	Myxococcus xanthus
Bacteria	Nakamurella multipartita
Bacteria	Nanosynbacter sp. HMT-352
Bacteria	Nautilia profundicola
Bacteria	Neisseria animaloris
Bacteria	Neisseria cinerea
Bacteria	Neisseria dentiae
Bacteria	Neisseria flavescens
Bacteria	Neisseria lactamica
Bacteria	Neisseria macacae
Bacteria	Neisseria meningitidis
Bacteria	Neisseria mucosa
Bacteria	Neisseria shayeganii
Bacteria	Neisseria sicca
Bacteria	Neisseria sp. KEM232
Bacteria	Neisseria subflava
Bacteria	Neisseria weaveri
Bacteria	Neisseria zoodegmatis
Bacteria	Neobacillus drentensis
Bacteria	Neomicrococcus aestuarii
Bacteria	Neorhizobium galegae
Bacteria	Neorhizobium sp. SOG26
Bacteria	Nesterenkonia sp. NBAIMH1
Bacteria	Niallia circulans
Bacteria	Niastella koreensis
Bacteria	Nitratireductor kimnyeongensis
Bacteria	Nitratiruptor sp. YY09-18
Bacteria	Nitrosomonas europaea
Bacteria	Nitrosomonas eutropha
Bacteria	Nitrosovibrio tenuis
Bacteria	Nitrospirillum amazonense
Bacteria	Niveispirillum cyanobacteriorum
Bacteria	Nocardia asteroides
Bacteria	Nocardia cyriacigeorgica
Bacteria	Nocardia mangyaensis
Bacteria	Nocardia seriolae
Bacteria	Nocardia sp. CS682
Bacteria	Nocardia terpenica
Bacteria	Nocardia yamanashiensis
Bacteria	Nocardioides baekrokdamisoli
Bacteria	Nocardioides dongkuii
Bacteria	Nocardioides humi
Bacteria	Nocardioides panacisoli
Bacteria	Nocardioides piscis
Bacteria	Nocardioides sp. HDW12B
Bacteria	Nocardioides sp. SCSIO 67246
Bacteria	Nocardioides sp. zg-1228
Bacteria	Nocardioides sp. zg-536
Bacteria	Nocardioides ungokensis
Bacteria	Nocardiopsis dassonvillei
Bacteria	Nocardiopsis exhalans
Bacteria	Nocardiopsis gilva
Bacteria	Nodularia sphaerocarpa
Bacteria	Nonlabens marinus
Bacteria	Nonlabens sp. Ci31
Bacteria	Nonlabens sp. MB-3u-79
Bacteria	Nonlabens tegetincola
Bacteria	Nonomuraea gerenzanensis
Bacteria	Nostoc sp. 'Lobaria pulmonaria (5183) cyanobiont'
Bacteria	Nostoc sp. NIES-2111
Bacteria	Nostoc sp. TCL26-01
Bacteria	Nostoc sp. UHCC 0870
Bacteria	Novisyntrophococcus fermenticellae
Bacteria	Novosphingobium capsulatum
Bacteria	Novosphingobium pentaromativorans
Bacteria	Novosphingobium sp. Gsoil 351
Bacteria	Novosphingobium sp. THN1
Bacteria	Novosphingobium stygium
Bacteria	Obesumbacterium proteus
Bacteria	Oceanidesulfovibrio marinus
Bacteria	Oceanimonas sp. GK1
Bacteria	Oceanispirochaeta crateris
Bacteria	Oceanobacillus kimchii
Bacteria	Oceanobacillus oncorhynchi
Bacteria	Ochrobactrum intermedium
Bacteria	Octadecabacter antarcticus
Bacteria	Odoribacter splanchnicus
Bacteria	Oenococcus kitaharae
Bacteria	Oenococcus oeni
Bacteria	Oenococcus sp. UCMA 16435
Bacteria	Oleidesulfovibrio alaskensis
Bacteria	Olivibacter sp. LS-1
Bacteria	Olleya sp. Bg11-27
Bacteria	Olsenella sp. oral taxon 807
Bacteria	Olsenella timonensis
Bacteria	Olsenella uli
Bacteria	Ornithinimicrobium avium
Bacteria	Ornithinimicrobium ciconiae
Bacteria	Orrella dioscoreae
Bacteria	Oscillibacter sp. NSJ-62
Bacteria	Oscillospira guilliermondii
Bacteria	Ottowia sp. 27C
Bacteria	Oxalobacter formigenes
Bacteria	Paenarthrobacter sp. YJN-5
Bacteria	Paenarthrobacter ureafaciens
Bacteria	Paenibacillus albicereus
Bacteria	Paenibacillus albus
Bacteria	Paenibacillus algicola
Bacteria	Paenibacillus alvei
Bacteria	Paenibacillus amylolyticus
Bacteria	Paenibacillus azoreducens
Bacteria	Paenibacillus barcinonensis
Bacteria	Paenibacillus barengoltzii
Bacteria	Paenibacillus bovis
Bacteria	Paenibacillus chitinolyticus
Bacteria	Paenibacillus chondroitinus
Bacteria	Paenibacillus curdlanolyticus
Bacteria	Paenibacillus donghaensis
Bacteria	Paenibacillus durus
Bacteria	Paenibacillus edaphicus
Bacteria	Paenibacillus ihbetae
Bacteria	Paenibacillus illinoisensis
Bacteria	Paenibacillus jilunlii
Bacteria	Paenibacillus kribbensis
Bacteria	Paenibacillus larvae
Bacteria	Paenibacillus lautus
Bacteria	Paenibacillus lentimorbus
Bacteria	Paenibacillus macerans
Bacteria	Paenibacillus mucilaginosus
Bacteria	Paenibacillus naphthalenovorans
Bacteria	Paenibacillus odorifer
Bacteria	Paenibacillus polymyxa
Bacteria	Paenibacillus protaetiae
Bacteria	Paenibacillus rhizovicinus
Bacteria	Paenibacillus riograndensis
Bacteria	Paenibacillus sabinae
Bacteria	Paenibacillus sonchi
Bacteria	Paenibacillus sp. 32O-W
Bacteria	Paenibacillus sp. B01
Bacteria	Paenibacillus sp. BIHB4019
Bacteria	Paenibacillus sp. FSL H7-0357
Bacteria	Paenibacillus sp. FSL H7-0737
Bacteria	Paenibacillus sp. FSL P4-0081
Bacteria	Paenibacillus sp. FSL R5-0345
Bacteria	Paenibacillus sp. FSL R5-0912
Bacteria	Paenibacillus sp. FSL R7-0331
Bacteria	Paenibacillus sp. H1-7
Bacteria	Paenibacillus sp. JZ16
Bacteria	Paenibacillus sp. N3/727
Bacteria	Paenibacillus sp. R14(2021)
Bacteria	Paenibacillus sp. RUD330
Bacteria	Paenibacillus sp. URB8-2
Bacteria	Paenibacillus sp. Y412MC10
Bacteria	Paenibacillus sp. YPD9-1
Bacteria	Paenibacillus stellifer
Bacteria	Paenibacillus tritici
Bacteria	Paenibacillus uliginis
Bacteria	Paeniclostridium sordellii
Bacteria	Paludibacterium paludis
Bacteria	Paludibacter propionicigenes
Bacteria	Paludibaculum fermentans
Bacteria	Paludisphaera borealis
Bacteria	Panacibacter ginsenosidivorans
Bacteria	Pandoraea faecigallinarum
Bacteria	Pandoraea fibrosis
Bacteria	Pandoraea oxalativorans
Bacteria	Pandoraea sputorum
Bacteria	Pandoraea thiooxydans
Bacteria	Pantoea agglomerans
Bacteria	Pantoea alhagi
Bacteria	Pantoea ananatis
Bacteria	Pantoea cypripedii
Bacteria	Pantoea dispersa
Bacteria	Pantoea sp. MSR2
Bacteria	Pantoea stewartii
Bacteria	Parabacteroides distasonis
Bacteria	Parabacteroides goldsteinii
Bacteria	Parabacteroides gordonii
Bacteria	Parabacteroides johnsonii
Bacteria	Parabacteroides merdae
Bacteria	Parabacteroides sp. CT06
Bacteria	Paraburkholderia acidiphila
Bacteria	Paraburkholderia caledonica
Bacteria	Paraburkholderia fungorum
Bacteria	Paraburkholderia megapolitana
Bacteria	Paraburkholderia phytofirmans
Bacteria	Paraburkholderia terricola
Bacteria	Paraclostridium bifermentans
Bacteria	Paracoccus aminovorans
Bacteria	Paracoccus marcusii
Bacteria	Paracoccus sp. H4-D09
Bacteria	Paracoccus suum
Bacteria	Paracoccus zeaxanthinifaciens
Bacteria	Paradevosia shaoguanensis
Bacteria	Parafannyhessea umbonata
Bacteria	Paraflavitalea soli
Bacteria	Parageobacillus caldoxylosilyticus
Bacteria	Parageobacillus sp. KH3-4
Bacteria	Paraglaciecola psychrophila
Bacteria	Paraliobacillus zengyii
Bacteria	Paralysiella testudinis
Bacteria	Paraoerskovia marina
Bacteria	Paraprevotella xylaniphila
Bacteria	Pararhodospirillum photometricum
Bacteria	Parascardovia denticolens
Bacteria	Parasedimentitalea marina
Bacteria	Parasphingorhabdus sp. JHSY0214
Bacteria	Parolsenella catena
Bacteria	Parolsenella massiliensis
Bacteria	Parvibaculum lavamentivorans
Bacteria	Parvimonas micra
Bacteria	Pasteurella multocida
Bacteria	Paucibacter sp. KCTC 42545
Bacteria	Paucilactobacillus nenjiangensis
Bacteria	Paucilactobacillus oligofermentans
Bacteria	Pectinatus frisingensis
Bacteria	Pectobacterium parmentieri
Bacteria	Pediococcus acidilactici
Bacteria	Pediococcus pentosaceus
Bacteria	Pedobacter cryoconitis
Bacteria	Pedobacter endophyticus
Bacteria	Pedobacter sp. G11
Bacteria	Pedobacter sp. KBS0701
Bacteria	Pedobacter sp. SW-16
Bacteria	Pedobacter steynii
Bacteria	Pedomicrobium australicum
Bacteria	Pelagerythrobacter marensis
Bacteria	Pelagibacterium halotolerans
Bacteria	Pelodictyon phaeoclathratiforme
Bacteria	Pelomonas puraquae
Bacteria	Peptacetobacter hiranonis
Bacteria	Peptoniphilus harei
Bacteria	Peptostreptococcus anaerobius
Bacteria	Peribacillus simplex
Bacteria	Persicimonas caeni
Bacteria	Petrimonas mucosa
Bacteria	Petrocella atlantisensis
Bacteria	Petrotoga mobilis
Bacteria	Phaeobacter gallaeciensis
Bacteria	Phaeobacter inhibens
Bacteria	Phaeobacter piscinae
Bacteria	Phaeospirillum fulvum
Bacteria	Phascolarctobacterium faecium
Bacteria	Phascolarctobacterium sp. Marseille-Q4147
Bacteria	Phenylobacterium zucineum
Bacteria	Phnomibacter ginsenosidimutans
Bacteria	Phocaeicola coprophilus
Bacteria	Phocaeicola dorei
Bacteria	Phocaeicola salanitronis
Bacteria	Phocaeicola vulgatus
Bacteria	Phoenicibacter congonensis
Bacteria	Phormidium animale
Bacteria	Photobacterium angustum
Bacteria	Photobacterium damselae
Bacteria	Photobacterium rosenbergii
Bacteria	Photobacterium sp. GJ3
Bacteria	Photobacterium sp. TLY01
Bacteria	Photorhabdus asymbiotica
Bacteria	Photorhabdus temperata
Bacteria	Phytobacter ursingii
Bacteria	Phytohabitans flavus
Bacteria	Phytohabitans suffuscus
Bacteria	Pigmentiphaga aceris
Bacteria	Pilimelia terevasa
Bacteria	Pirellula sp. SH-Sr6A
Bacteria	Pirellula staleyi
Bacteria	Piscirickettsia salmonis
Bacteria	Pistricoccus aurantiacus
Bacteria	Planktomarina temperata
Bacteria	Planktothrix agardhii
Bacteria	Planococcus donghaensis
Bacteria	Planococcus lenghuensis
Bacteria	Planococcus maitriensis
Bacteria	Planococcus maritimus
Bacteria	Planococcus plakortidis
Bacteria	Plantactinospora sp. BC1
Bacteria	Pleomorphomonas oryzae
Bacteria	Plesiomonas shigelloides
Bacteria	Pluralibacter gergoviae
Bacteria	Polaribacter irgensii
Bacteria	Polaribacter reichenbachii
Bacteria	Polaribacter sp. KT25b
Bacteria	Polaribacter sp. SM13
Bacteria	Polynucleobacter cosmopolitanus
Bacteria	Polynucleobacter difficilis
Bacteria	Polynucleobacter necessarius
Bacteria	Polynucleobacter paneuropaeus
Bacteria	Polynucleobacter sp. AP-Melu-1000-A1
Bacteria	Polynucleobacter sp. es-MAR-2
Bacteria	Pontibacillus sp. ALD_SL1
Bacteria	Pontibacter actiniarum
Bacteria	Pontibacter akesuensis
Bacteria	Pontibacter korlensis
Bacteria	Pontibacter pudoricolor
Bacteria	Pontibacter russatus
Bacteria	Pontimonas salivibrio
Bacteria	Porphyromonas asaccharolytica
Bacteria	Porphyromonas cangingivalis
Bacteria	Porphyromonas crevioricanis
Bacteria	Porphyromonas endodontalis
Bacteria	Porphyromonas gingivalis
Bacteria	Porphyromonas somerae
Bacteria	Porphyromonas sp. oral taxon 275
Bacteria	Poseidonibacter lekithochrous
Bacteria	Prauserella rugosa
Bacteria	Prevotella bryantii
Bacteria	Prevotella buccalis
Bacteria	Prevotella copri
Bacteria	Prevotella dentalis
Bacteria	Prevotella denticola
Bacteria	Prevotella enoeca
Bacteria	Prevotella fusca
Bacteria	Prevotella herbatica
Bacteria	Prevotella histicola
Bacteria	Prevotella intermedia
Bacteria	Prevotella jejuni
Bacteria	Prevotella melaninogenica
Bacteria	Prevotella multiformis
Bacteria	Prevotella nanceiensis
Bacteria	Prevotella nigrescens
Bacteria	Prevotella oris
Bacteria	Prevotella pallens
Bacteria	Prevotella ruminicola
Bacteria	Prevotella scopos
Bacteria	Prevotella sp. E13-17
Bacteria	Prevotella sp. E13-3
Bacteria	Prevotella sp. E2-25
Bacteria	Prevotella sp. E2-28
Bacteria	Prevotella sp. E9-3
Bacteria	Prevotella sp. oral taxon 299
Bacteria	Prevotella sp. oral taxon 475
Bacteria	Prevotella sp. Rep29
Bacteria	Prevotella stercorea
Bacteria	[Prevotella] tannerae
Bacteria	Prevotella veroralis
Bacteria	Priestia flexa
Bacteria	Prochlorococcus marinus
Bacteria	Profundibacter amoris
Bacteria	Propionibacterium acidifaciens
Bacteria	Propionibacterium acnes
Bacteria	Propionibacterium australiense
Bacteria	Propionibacterium freudenreichii
Bacteria	Propionibacterium granulosum
Bacteria	Prosthecobacter debontii
Bacteria	Prosthecochloris aestuarii
Bacteria	Prosthecochloris sp. HL-130-GSB
Bacteria	Proteiniphilum saccharofermentans
Bacteria	Proteiniphilum sp. JNU-WLY501
Bacteria	Proteus mirabilis
Bacteria	Proteus penneri
Bacteria	Proteus sp. ZN5
Bacteria	Providencia alcalifaciens
Bacteria	Providencia heimbachae
Bacteria	Providencia sp. R33
Bacteria	Providencia stuartii
Bacteria	Pseudarthrobacter sp. NBSH8
Bacteria	Pseudescherichia vulneris
Bacteria	Pseudidiomarina homiensis
Bacteria	Pseudoalteromonas aliena
Bacteria	Pseudoalteromonas luteoviolacea
Bacteria	Pseudoalteromonas piscicida
Bacteria	Pseudoalteromonas porphyrae
Bacteria	Pseudoalteromonas rubra
Bacteria	Pseudoalteromonas ruthenica
Bacteria	Pseudoalteromonas shioyasakiensis
Bacteria	Pseudoalteromonas sp. A25
Bacteria	Pseudoalteromonas sp. GCY
Bacteria	Pseudoalteromonas spongiae
Bacteria	Pseudoalteromonas sp. R3
Bacteria	Pseudoalteromonas tunicata
Bacteria	Pseudobacter ginsenosidimutans
Bacteria	Pseudobdellovibrio exovorus
Bacteria	Pseudobutyrivibrio xylanivorans
Bacteria	Pseudocitrobacter sp. G163CM
Bacteria	Pseudoclavibacter bifida
Bacteria	Pseudoclostridium thermosuccinogenes
Bacteria	Pseudodesulfovibrio aespoeensis
Bacteria	Pseudodesulfovibrio cashew
Bacteria	Pseudodesulfovibrio indicus
Bacteria	Pseudodesulfovibrio mercurii
Bacteria	Pseudodesulfovibrio piezophilus
Bacteria	Pseudodesulfovibrio profundus
Bacteria	Pseudodesulfovibrio tunisiensis
Bacteria	Pseudoleptotrichia goodfellowii
Bacteria	Pseudomonas aeruginosa
Bacteria	Pseudomonas alcaligenes
Bacteria	Pseudomonas amygdali
Bacteria	Pseudomonas balearica
Bacteria	Pseudomonas brassicacearum
Bacteria	Pseudomonas chlororaphis
Bacteria	Pseudomonas citronellolis
Bacteria	Pseudomonas coronafaciens
Bacteria	Pseudomonas cremoricolorata
Bacteria	Pseudomonas entomophila
Bacteria	Pseudomonas fluorescens
Bacteria	Pseudomonas fragi
Bacteria	Pseudomonas furukawaii
Bacteria	Pseudomonas koreensis
Bacteria	Pseudomonas lini
Bacteria	Pseudomonas mendocina
Bacteria	Pseudomonas monteilii
Bacteria	Pseudomonas muyukensis
Bacteria	Pseudomonas nitroreducens
Bacteria	Pseudomonas orientalis
Bacteria	Pseudomonas oryzihabitans
Bacteria	Pseudomonas palleroniana
Bacteria	Pseudomonas pohangensis
Bacteria	Pseudomonas prosekii
Bacteria	Pseudomonas protegens
Bacteria	Pseudomonas putida
Bacteria	Pseudomonas simiae
Bacteria	Pseudomonas sp. ATCC 13867
Bacteria	Pseudomonas sp. CIP-10
Bacteria	Pseudomonas sp. DNDY-54
Bacteria	Pseudomonas sp. DY-1
Bacteria	Pseudomonas sp. HN2-3
Bacteria	Pseudomonas sp. L5B5
Bacteria	Pseudomonas sp. Leaf58
Bacteria	Pseudomonas sp. LG1D9
Bacteria	Pseudomonas sp. LPH1
Bacteria	Pseudomonas sp. M30-35
Bacteria	Pseudomonas sp. Pc102
Bacteria	Pseudomonas sp. PP3
Bacteria	Pseudomonas sp. R76
Bacteria	Pseudomonas sp. S09G 359
Bacteria	Pseudomonas stutzeri
Bacteria	Pseudomonas synxantha
Bacteria	Pseudomonas tolaasii
Bacteria	Pseudomonas toyotomiensis
Bacteria	Pseudomonas trivialis
Bacteria	Pseudomonas umsongensis
Bacteria	Pseudomonas veronii
Bacteria	Pseudomonas viridiflava
Bacteria	Pseudomonas zhaodongensis
Bacteria	Pseudonocardia abyssalis
Bacteria	Pseudonocardia halophobica
Bacteria	Pseudonocardia sp. AL041005-10
Bacteria	Pseudopedobacter saltans
Bacteria	Pseudoprevotella muciniphila
Bacteria	Pseudorhodobacter turbinis
Bacteria	Pseudothermotoga hypogea
Bacteria	Pseudothermotoga thermarum
Bacteria	Pseudoxanthomonas mexicana
Bacteria	Pseudoxanthomonas sp. X-1
Bacteria	Psychrobacter celer
Bacteria	Psychrobacter marincola
Bacteria	Psychrobacter pacificensis
Bacteria	Psychrobacter pulmonis
Bacteria	Psychromicrobium lacuslunae
Bacteria	Psychromonas ingrahamii
Bacteria	Psychrosphaera ytuae
Bacteria	Pukyongia salina
Bacteria	Pusillibacter faecalis
Bacteria	Pusillimonas thiosulfatoxidans
Bacteria	Pyramidobacter piscolens
Bacteria	Pyruvatibacter mobilis
Bacteria	Qipengyuania psychrotolerans
Bacteria	Qipengyuania sediminis
Bacteria	Quatrionicoccus australiensis
Bacteria	Radiobacillus deserti
Bacteria	Radiobacillus sp. 80
Bacteria	Rahnella aquatilis
Bacteria	Rahnella inusitata
Bacteria	Ralstonia insidiosa
Bacteria	Ralstonia sp. 56D2
Bacteria	Raoultella electrica
Bacteria	Raoultella ornithinolytica
Bacteria	Raoultella planticola
Bacteria	Raoultibacter timonensis
Bacteria	Rathayibacter caricis
Bacteria	Rathayibacter sp. VKM Ac-2805
Bacteria	Rheinheimera mangrovi
Bacteria	Rheinheimera sp. F8
Bacteria	Rhizobacter gummiphilus
[truncated: 624 more rows]

## Sheet: S4
Table S4 Sample sequence quality control statistics.
Sample ID	Num of raw paired reads	Num of paired reads pass QC	Num of paired reads pass kneadata
A1	68577790	68106720	4099
A10	82133174	81504194	29917
A11	72251074	70334772	34021
A12	68159211	67497109	39079
A14	68627537	67747501	4652
A15	73112787	72513099	4045
A16	70363922	69836786	5762
A17	91904599	90864868	5999
A19	76184832	74593624	4290
A22	92154085	91022899	5196
A23	70575106	69940350	5705
A24	99103007	97781162	6989
A25	72536750	71505805	6848
A26	75892626	75132839	6479
A28	78971528	77224981	178288
A29	67805646	67076871	4255
A3	75561357	75132666	4435
A30	69443760	68056567	242554
A31	66716209	66035102	4516
A32	68713230	68114727	7391
A33	70580635	68584801	18303
A35	70748878	70008895	8084
A37	75555914	74967313	4745
A4	66188718	65709754	3455
A40	76967227	76150922	5077
A42	80370206	79650916	6453
A43	69097331	68353989	4309
A44	72287045	71570906	4497
A45	74911027	74226451	428059
A46	77437117	76664440	4466
A49	68510264	67864387	9523
A5	71816784	70446815	7231
A52	74805647	74088719	4329
A53	68919977	68317258	3712
A54	69623808	69073797	5140
A55	71863898	71203939	4328
A56	70035810	69340114	4417
A57	66189958	65622663	4054
A61	68910346	67834708	4626
A62	70155685	69761214	4940
A64	65365848	64671315	4152
A65	68453204	67933887	4889
A66	69621342	68685902	22426
A67	68426227	68042546	4428
A68	69195587	68764283	7536
A69	68597789	67985103	6612
A7	68826955	68293997	11015
A72	68824473	68282347	5951
A73	70259107	69752724	5019
A75	68777722	68311771	5385
A76	71108607	70554334	4471
A78	73245542	72546286	4356
A79	68858226	68363606	4226
A8	70379370	69779605	4197
A81	80902948	80217890	5159
A82	67629411	66960741	4515
A83	68769605	68316840	29905
A84	68538860	68178767	3712
A86	68513303	68090396	20540
A9	66970562	66376826	6736
A91	70265216	69887644	54246
A92	69561077	68745710	795812
P11	66649222	65733542	222852
P12	65834354	65199692	154781
P13	68539187	68164353	16251
P14	75266975	74829474	48081
P15	68009976	66922071	536304
P16	68612758	67784212	425990
P2	78124531	77538778	27987
P21	76648552	75987706	8279
P22	83013197	82190450	40702
P23	67054261	66483182	42949
P26	67318490	66782261	45583
P27	66923416	66319962	15752
P28	67775446	67152844	75559
P29	69139970	68558961	4384
P3	65615261	64645603	22708
P30	70285309	69158534	399645
P32	70305544	69080362	1289464
P33	69557943	68680276	2647462
P34	71487613	70885813	5007
P35	69371151	68067663	86379
P36	69516649	69036616	4013
P37	68047786	67737003	18172
P38	72096838	70875075	57969
P39	67571022	67022207	34766
P4	66378342	65730255	4063
P42	71633493	71036022	26943
P43	71611042	70232879	36641
P44	71715686	71086476	70205
P45	69048537	68169106	2398319
P46	69828469	68651846	34582
P47	69158887	68100513	4381063
P48	69823928	68390306	45361
P5	68168619	67602386	66081
P50	69676104	69163650	22061
P51	72035461	71456332	4632
P52	66800664	65552209	28776
P53	68693845	68029389	458992
P55	67048454	66384432	9143
P57	65676131	65175745	20826
P58	68451582	67626326	125676
P59	75165859	73971937	46772
P6	73694299	73001998	31645
P60	74013652	72887419	81617
P62	70003197	68455378	556305
P63	68370205	67759014	84948
P64	65494264	64722830	21658
P65	70332002	69689442	4137
P66	68424395	67899931	75251
P67	69201098	68677645	43456
P68	68460611	67648435	88648
P69	70009446	69559868	123777
P7	74240639	73679438	6237
P70	70160405	69770939	24190
P71	68315210	67464125	699057
P72	71885461	71130946	56020
P73	69580956	69072395	5021
P74	68350301	67943358	7704
P75	68485651	67273607	5804
P76	69754056	68791185	9111
P8	75060838	74391438	17724
P9	68450370	67632966	85435
T10	74922032	74458553	32007
T11	66756623	65984904	109253
T12	69259804	68731558	91179
T13	67628392	67165083	19389
T14	67654376	66397227	75953
T15	68027149	67221806	93819
T16	68432376	67536827	177427
T2	74030732	73303007	20234
T21	67156719	66815806	11266
T22	73436144	72588689	21905
T23	68603269	68064981	89811
T26	68171102	67442855	9771
T27	66504864	65906201	4356
T28	67920327	67358270	51908
T29	75840402	75173395	4844
T3	70271204	69261411	5974
T30	70334999	69753637	42843
T32	68525971	68215121	54879
T33	69478911	68701055	903860
T34	71893547	70519160	178277
T35	68651322	67705518	209031
T36	71777169	71114962	5303
T37	70979331	70333640	56109
T38	96871287	95017986	7993
T39	67094027	66609019	76460
T4	66828679	66252837	4062
T42	71865605	71220031	5069
T43	70800515	70223931	20016
T44	71743594	70341761	256766
T45	69175065	67823639	83409
T46	70663702	69485944	78612
T47	66132654	65211299	170707
T48	72336844	71648779	84233
T5	74384734	73469149	260925
T50	75656210	75076463	75498
T51	71843389	71370107	5120
T52	69270175	68797261	12532
T53	77471015	76104784	27383
T55	67115772	66097902	25057
T57	68079058	66973223	142961
T58	79884211	78450162	8810899
T59	70435536	69003297	53959
T6	69958429	69378659	136638
T60	72324822	71650226	3552312
T62	68258317	67308507	535177
T63	70215312	69157865	731253
T64	68659507	68114203	15832
T65	65421367	64406915	6204
T66	69669496	68238999	23487
T67	68954282	68129632	303771
T68	70542780	69570064	254605
T69	70213155	69648670	360387
T7	74404129	73939452	19990
T70	71558204	70884872	21258
T71	68825887	68414234	41438
T72	70261217	69312045	90343
T73	70112597	69674909	6793
T74	68672872	68096437	109444
T75	71517114	70156601	7578
T76	69734014	69206653	11508
T8	76284572	75663444	115493
T9	74152407	73592242	6835

## Sheet: S5
Table S5 The relative abundance of intratumor microorganisms in each sample at phylum level.
Sample_ID	Acidobacteria	Actinobacteria	Aquificae	Armatimonadetes	Artverviricota	Ascomycota	Bacteroidetes	Basidiomycota	Candidatus Saccharibacteria	Candidatus Thermoplasmatota	Chlamydiae	Chlorobi	Chloroflexi	Crenarchaeota	Cyanobacteria	Deinococcus-Thermus	Dictyoglomi	Euryarchaeota	Firmicutes	Gemmatimonadetes	Kiritimatiellaeota	Microsporidia	Negarnaviricota	Nitrospirae	Nucleocytoviricota	Peploviricota	Planctomycetes	Proteobacteria	Spirochaetes	Synergistetes	Tenericutes	Thaumarchaeota	Thermodesulfobacteria	Thermotogae	Uroviricota	Verrucomicrobia	Candidatus Lokiarchaeota	Candidatus Nanohaloarchaeota	Atribacterota	Balneolaeota	Caldiserica	Calditrichaeota	Candidatus Cloacimonetes	Candidatus Omnitrophica	Chrysiogenetes	Deferribacteres	Elusimicrobia	Fibrobacteres	Fusobacteria
T10	0	0.0744535	0	0	0	0.000788087	0.503588	0	0.000373305	0.000290348	0	0	0	0	0.000165913	0	0	0.00223983	0.238044	0	0	0	0	0	0	0.000207391	0	0.0570741	0.000331826	0	0	0	0	0	0.000124435	0.000331826	0	0	0	0	0	0	0	0	0	0	0	0	0.121988
P11	1.08146e-05	0.0389648	1.08146e-05	0	0	0.000281178	0.107724	0	3.78509e-05	0.00106523	0	1.08146e-05	1.62218e-05	0	9.7331e-05	2.16291e-05	0	0.013383	0.473358	0	5.40728e-06	0	0	0	1.08146e-05	5.40728e-05	4.86655e-05	0.358556	0.000156811	1.62218e-05	0.000140589	0	1.08146e-05	2.70364e-05	0.000259549	0.000470433	0	0	0	0	0	0	0	0	0	5.40728e-06	0	5.40728e-06	0.00524506
T11	0	0.0370762	1.21442e-05	0	0	0.000922957	0.265168	0	0	0.00137229	0	2.42884e-05	3.64325e-05	0	8.50092e-05	2.42884e-05	1.21442e-05	0.0159696	0.507068	0	0	0	0	0	1.21442e-05	2.42884e-05	6.07209e-05	0.113184	0.000182163	3.64325e-05	4.85767e-05	0	0	2.42884e-05	0.000255028	0.000449334	0	0	0	0	0	1.21442e-05	1.21442e-05	0	0	0	1.21442e-05	0	0.0579034
P12	1.84515e-05	0.031054	1.84515e-05	0	1.84515e-05	0.000221419	0.126079	9.22577e-06	0	0.0015038	0	2.76773e-05	6.45804e-05	0	0.000304451	4.61289e-05	9.22577e-06	0.0171507	0.808556	0	0	0	0	0	9.22577e-06	3.69031e-05	0.000101484	0.00716843	0.000535095	1.84515e-05	0.000110709	0	9.22577e-06	5.53546e-05	0.000221419	0.000101484	9.22577e-06	0	0	0	0	0	0	0	0	9.22577e-06	1.84515e-05	0	0.00649494
T12	3.44958e-05	0.0337197	0	0	0	0.000534686	0.184018	0	1.72479e-05	0.00188002	0	8.62396e-05	3.44958e-05	0	0.000172479	0.000103488	0	0.0181103	0.742489	0	0	0	1.72479e-05	0	0	8.62396e-05	0.000189727	0.00921039	0.000655421	3.44958e-05	6.89917e-05	0	3.44958e-05	0.000103488	0.000137983	0.000189727	0	0	0	1.72479e-05	0	0	0	0	0	1.72479e-05	0	0	0.00803753
P13	0.000110534	0.0140378	0	0	0	0.0309495	0.593677	0	0	0.000663203	0	0	0	0	0.000221068	0	0	0.0139273	0.263292	0	0	0	0	0	0	0.000221068	0.000221068	0.0141483	0.00364762	0.00309495	0.000552669	0.000110534	0	0.000110534	0.000331602	0	0	0	0	0	0	0	0	0	0	0	0	0	0.0606831
T13	0	0.0115404	0.000100351	0	0	0.0566984	0.338886	0.000100351	0.000100351	0.000401405	0	0	0	0	0.000100351	0	0.000100351	0.0084295	0.410637	0	0	0	0	0	0.000100351	0	0.000100351	0.0180632	0.00642248	0.00421475	0.000602107	0	0	0.000702459	0.000401405	0.000301054	0	0	0	0	0	0	0	0	0	0	0	0	0.141997
P14	0	0.0651584	2.82438e-05	0	2.82438e-05	0.000423657	0.707648	0.000141219	0	8.47314e-05	0	2.82438e-05	0	0	0.000197707	2.82438e-05	0	0.0018076	0.173276	0	0	0	0	0	0	8.47314e-05	2.82438e-05	0.0463763	0.00022595	0.000112975	5.64876e-05	0	0	8.47314e-05	0.000847314	0.00059312	0	0	0	0	0	0	0	0	0	5.64876e-05	0	0	0.00268316
T14	0	0.0170051	0	0	0	0.0167399	0.794216	4.97224e-05	1.65741e-05	8.28706e-05	0	0	0	0	3.31483e-05	0	0	0.000911577	0.153112	0	0	0	0	0	0	0	0	0.00692799	0.000132593	0	0	0	0	9.94448e-05	6.62965e-05	0	0	0	0	0	0	0	0	0	0	3.31483e-05	0	0	0.0105743
P15	5.76821e-06	0.228548	0	0	0	0.000153819	0.358089	9.61368e-06	1.92274e-06	7.49867e-05	0	1.92274e-06	1.92274e-06	0	0	1.92274e-06	0	0.00140937	0.389391	0	0	0	0	0	0	5.76821e-06	5.76821e-06	0.0183448	3.26865e-05	1.92274e-06	1.15364e-05	0	0	7.69095e-06	0	4.23002e-05	0	0	0	0	0	0	0	0	0	0	1.92274e-06	0	0.00385701
T15	0	0.160438	0	0	0	0.000511765	0.51822	0	0	0.000139572	0	0	0	0	0	2.3262e-05	0	0.00175628	0.295707	0	0	0	0	0	0	0	2.3262e-05	0.0182607	0.0003373	3.48931e-05	1.1631e-05	0	0	4.65241e-05	0	4.65241e-05	0	0	0	0	0	0	0	0	0	1.1631e-05	0	0	0.00443142
P16	5.05892e-05	0.0793778	1.34905e-05	0	0	0.000337261	0.33312	1.01178e-05	0.000114669	0.00311967	0	4.72166e-05	2.36083e-05	3.37261e-06	0.000151768	4.72166e-05	0	0.0275981	0.49395	3.37261e-06	1.01178e-05	0	0	1.34905e-05	0	1.01178e-05	4.3844e-05	0.0182998	0.00455303	0.00322759	0.000175376	0	6.74523e-06	6.40796e-05	0.000526128	0.000603698	3.37261e-06	0	3.37261e-06	0	3.37261e-06	1.68631e-05	1.01178e-05	0	0	2.69809e-05	0	0	0.0344007
T16	1.35342e-05	0.00549488	6.76709e-06	0	0	0.000378957	0.507423	6.76709e-06	6.76709e-06	0.000250382	0	4.06025e-05	5.41367e-05	0	4.73696e-05	0	0	0.00216547	0.0809209	0	1.35342e-05	0	0	6.76709e-06	6.76709e-06	0	4.06025e-05	0.248082	0.0771584	0.00681446	5.41367e-05	0	6.76709e-06	4.06025e-05	0.000135342	6.76709e-06	0	0	0	6.76709e-06	0	0	0	0	0	1.35342e-05	2.70684e-05	0	0.070777
P21	0	0.0158906	0	0	0	0.00110865	0.63895	0	0	0.00184775	0	0.000739098	0	0	0.000739098	0	0	0.0339985	0.273466	0	0	0	0	0.000369549	0	0.00221729	0	0.0225425	0.000369549	0.000739098	0	0	0	0	0.00369549	0	0	0	0	0	0	0	0	0	0	0	0	0	0.00332594
T21	0.000200361	0.0717291	0	0	0	0.00120216	0.564216	0	0	0.000801443	0	0	0	0	0.000200361	0	0	0.0306552	0.281707	0	0	0	0	0	0	0	0	0.0254458	0.00340613	0.000400721	0.000400721	0	0	0	0.00520938	0	0	0	0	0	0	0	0	0	0	0	0	0	0.014426
P22	0	0.0187765	0	0	0	0.0011811	0.70957	0.000181708	0	0.000363416	0	0	0	0	9.0854e-05	9.0854e-05	0	0.00663234	0.218988	0	0	0	0	0	0	0.000121139	0	0.0171714	0.000151423	0	0.000121139	0	0	0	0.000121139	0	0	0	0	0	0	0	0	0	0	0	3.02847e-05	0	0.0264082
T22	0	0.0288061	0.000192468	0	0	0.000577404	0.40059	6.4156e-05	0	0.00032078	0	0	0	6.4156e-05	0.000128312	0	0	0.00513248	0.335472	0	0	0	0	0	0	0.000128312	0	0.0761532	0.000384936	0	0.000513248	0	0	6.4156e-05	0	6.4156e-05	0	0	0	0	0	0	0	0	0	6.4156e-05	0	0	0.15128
P23	0	0.0755486	0	0	0.00015371	0.0378127	0.386581	3.84275e-05	3.84275e-05	0.000806978	0	3.84275e-05	0	0	0.000192138	7.68551e-05	0	0.0223264	0.455174	0	0	0	0	0	0	0.000192138	7.68551e-05	0.0172924	0.000384275	3.84275e-05	0.000192138	0	0	0	0.000115283	7.68551e-05	3.84275e-05	0	3.84275e-05	0	0	0	0	0	0	0	0	0	0.00272836
T23	1.64924e-05	0.101032	0	0	0	0.00339743	0.435135	3.29848e-05	1.64924e-05	0.00125342	0	4.94772e-05	4.94772e-05	0	0.000197909	4.94772e-05	0	0.0205495	0.399743	0	0	0	0	0	0	0.000428802	0.000115447	0.0330673	0.000527757	6.59696e-05	4.94772e-05	0	0	0	8.2462e-05	0.000181416	0	0	1.64924e-05	0	0	0	0	0	0	0	0	0	0.00394168
P26	6.47019e-05	0.0503057	0	0	0	0.00161755	0.372198	6.47019e-05	9.70528e-05	0.000841125	3.23509e-05	0.000129404	0	0	6.47019e-05	0	0	0.0332244	0.313254	0	0	0	0	0	0	0.000549966	0.000194106	0.0750865	0.00106758	6.47019e-05	9.70528e-05	0	3.23509e-05	0.000129404	0.000161755	0	0	0	0	0	0	0	0	0	0	9.70528e-05	3.23509e-05	0	0.150594
T26	0	0.0490483	0	0	0	0.00268424	0.246462	0	0	0.000732064	0	0	0	0	0	0	0	0.0329429	0.256955	0	0	0	0	0	0	0.00122011	0	0.0959004	0.00219619	0	0.000732064	0	0	0	0.000488043	0	0	0	0	0	0	0	0.000244021	0	0	0	0	0	0.310395
P27	0	0.654223	0	0	0	0.000502218	0.0599314	0	0	0.000167406	0	0	8.3703e-05	0	0	0	0	0.00159036	0.275383	0	0	0	0	0	0	0.000502218	0	0.00460367	0	0.000251109	8.3703e-05	0	0	0.000167406	0.00100444	0.000502218	0	0	0	0	0	0	0	0	0	0	0	0	0.00100444
T27	0	0.526158	0	0	0	0.0044843	0.124066	0	0	0	0	0	0	0	0	0	0	0.0104634	0.22272	0	0	0	0	0	0	0	0	0.0747384	0	0	0.0044843	0	0	0.00149477	0.00597907	0	0	0	0	0	0	0	0	0	0	0	0	0	0.0254111
P28	2.15945e-05	0.0312905	0	0	0	0.00185713	0.427982	0	0	0.00384383	0	4.31891e-05	2.15945e-05	0	0.000129567	8.63782e-05	0	0.0458884	0.472899	2.15945e-05	0	0	0	0	0	0.000215945	0.000107973	0.011877	0.00116611	0.000345513	0.000129567	0	0	0.000107973	2.15945e-05	0.000129567	0	0	0	0	0	0	0	0	2.15945e-05	2.15945e-05	0	0	0.00177075
T28	0	0.0263123	0	0	0	0.000767998	0.403199	0	6.67824e-05	0.00464138	0	0	0.000100174	0	0.000166956	6.67824e-05	3.33912e-05	0.0600374	0.488213	0	3.33912e-05	0	0	0	0	0	0.000200347	0.0133231	0.000667824	0.000133565	6.67824e-05	0	0	6.67824e-05	6.67824e-05	0	0	0	0	0	0	0	0	0	0	0	6.67824e-05	0	0.00173634
P29	0	0.0524934	0	0	0	0.116798	0.543307	0	0	0	0	0	0	0	0	0	0	0.00656168	0.143045	0	0	0	0	0	0	0	0	0.0498688	0	0	0.00524934	0	0	0	0	0	0	0	0	0	0	0	0	0	0	0	0	0	0.0826772
T29	0	0.0554871	0	0	0	0.108508	0.388409	0.00369914	0	0	0	0	0	0	0	0	0	0.00986436	0.318126	0	0	0	0	0	0	0	0	0.0690506	0	0	0	0	0	0.00123305	0	0	0	0	0	0	0	0	0	0	0	0	0	0	0.0456227
P2	0	0.00788283	0	0	0	0.0446694	0.120267	0.000258454	0	4.30756e-05	0	0	0	0	0	0	0	0.0017661	0.697049	0	0	0	0	0	0	0.000344605	0	0.126556	0.000129227	0	0	0	0	0	0.000516907	0.000172302	0	0	0	0	0	0	0	0	0	0	0	0	0.000344605
T2	0	0.00122504	0	0	0	0.00030626	0.0630896	0	0	0	0	0	0	0	0	0	0	0.000735024	0.315999	0	0	0	0	0	0	6.1252e-05	0	0.616746	0	0	0.000122504	0	0	0	0.0016538	0	0	0	0	0	0	0	0	0	0	0	0	0	6.1252e-05
P30	4.91201e-05	0.026741	2.29227e-05	0	0	0.00049775	0.0567468	3.27467e-06	1.63734e-05	0.000841591	0	6.22188e-05	2.61974e-05	0	0.000268523	2.29227e-05	0	0.0398233	0.85726	0	6.54935e-06	0	0	0	3.27467e-06	1.63734e-05	6.87681e-05	0.00445683	0.000229227	2.61974e-05	8.84162e-05	0	0	1.63734e-05	0.00154237	0.00516743	2.61974e-05	0	0	0	0	3.27467e-06	9.82402e-06	0	3.27467e-06	6.54935e-06	6.54935e-06	1.30987e-05	0.00591733
T30	3.79954e-05	0.00965082	3.79954e-05	0	0	0.000379954	0.444736	0	7.59907e-05	0.00049394	3.79954e-05	0	0	0	0.000189977	0	0	0.0149322	0.402105	0	0	0	0	0	0	0	3.79954e-05	0.016034	0.000873893	7.59907e-05	0.000113986	0	0	7.59907e-05	0.00174779	0.00600327	0	0	0	0	0	0	0	0	0	0	0	0	0.10236
P32	2.58805e-06	0.15517	8.62685e-07	0	0	8.97192e-05	0.058949	8.62685e-06	1.55283e-05	0.000358014	0	1.03522e-05	3.45074e-06	0	5.52118e-05	1.89791e-05	0	0.0364208	0.619645	8.62685e-07	0	0	8.62685e-07	4.31342e-06	1.72537e-06	8.62685e-06	2.07044e-05	0.00179956	0.000109561	1.03522e-05	2.24298e-05	0	0	1.29403e-05	0.115672	0.011491	8.62685e-07	0	0	8.62685e-07	0	7.76416e-06	0	0	8.62685e-07	6.90148e-06	6.90148e-06	6.03879e-06	6.21133e-05
T32	0	0.0297399	0	0	0	0.000110475	0.480656	0	0.000110475	0.000287236	2.20951e-05	0	0	0	6.62852e-05	2.20951e-05	0	0.0240836	0.196226	0	0	0	0	0	0	6.62852e-05	0	0.00510396	0.00017676	2.20951e-05	8.83802e-05	0	0	4.41901e-05	0.243686	0.0186482	0	0	0	0	0	0	0	0	0	0	0	0	0.000839612
P33	2.02864e-05	0.0337276	3.68844e-06	2.76633e-06	0	9.175e-05	0.0194824	3.22739e-06	8.299e-06	0.00135827	0	2.67412e-05	3.82676e-05	2.76633e-06	8.16068e-05	3.91897e-05	1.38317e-06	0.0300779	0.476057	1.84422e-06	2.76633e-06	0	4.61055e-07	5.99372e-06	1.84422e-06	1.38317e-06	5.67098e-05	0.436352	0.000213469	0.000267873	5.44045e-05	4.61055e-07	3.68844e-06	2.81244e-05	0.00153624	0.000112498	2.30528e-06	0	2.30528e-06	4.61055e-06	4.61055e-07	2.30528e-06	1.38317e-06	1.38317e-06	9.22111e-07	7.37689e-06	9.22111e-06	8.299e-06	0.00029277
T33	3.82233e-05	0.0402857	4.77791e-06	4.77791e-06	0	0.000240488	0.0343245	2.07043e-05	6.37054e-06	0.00312316	0	3.82233e-05	9.71508e-05	4.77791e-06	0.000165634	9.23729e-05	3.18527e-06	0.0462342	0.687894	3.18527e-06	3.18527e-06	0	0	1.11484e-05	0	9.55581e-06	0.000109892	0.18176	0.000480976	0.000533533	0.000124226	3.18527e-06	1.11484e-05	5.73349e-05	0.00260077	0.000199079	3.18527e-06	0	6.37054e-06	3.18527e-06	0	4.77791e-06	4.77791e-06	0	1.59264e-06	2.86674e-05	1.27411e-05	7.96318e-06	0.00143337
P34	0	0.0246212	0	0	0	0.00662879	0.00473485	0.00094697	0	0	0	0	0	0	0	0	0	0.00473485	0.622159	0	0	0	0	0	0	0	0	0.333333	0	0	0.00094697	0	0	0	0	0	0	0	0	0	0	0	0	0	0	0	0	0	0.00189394
T34	0	0.00110371	0	0	0	0.976816	0.0006468	1.18679e-05	5.93394e-06	5.93394e-06	0	0	0	0	1.18679e-05	0	0	0.000338235	0.0131556	0	0	0	0	0	0	1.18679e-05	0	0.00771413	6.52734e-05	0	0	0	0	1.18679e-05	4.15376e-05	0	5.93394e-06	0	0	0	0	0	0	0	0	0	0	0	5.34055e-05
P35	3.16832e-05	0.0713663	1.58416e-05	0	0	0.000221782	0.178329	4.75248e-05	1.58416e-05	0.000649505	0	1.58416e-05	3.16832e-05	0	0.000110891	9.50495e-05	0	0.00944158	0.722044	0	0	0	0	0	0	0.000332673	7.92079e-05	0.0111366	0.000158416	0	4.75248e-05	0	0	4.75248e-05	0.00090297	4.75248e-05	0	0	1.58416e-05	0	1.58416e-05	1.58416e-05	0	0	0	7.92079e-05	0	0	0.00467327
T35	0	0.0442946	5.69632e-06	0	0	0.000153801	0.0733743	0	5.69632e-06	0.00027912	0	3.98742e-05	1.7089e-05	0	6.83558e-05	6.26595e-05	0	0.00616911	0.864912	0	0	0	0	0	0	0	5.12669e-05	0.00679001	8.54448e-05	2.27853e-05	7.97485e-05	0	0	1.13926e-05	0.00157218	4.55705e-05	0	0	0	0	0	0	0	0	0	1.13926e-05	0	0	0.00194814
P36	0	0.00952381	0	0	0	0.00714286	0.0738095	0	0	0	0	0	0	0	0	0	0	0.0047619	0.838095	0	0	0	0	0	0	0.0047619	0	0.052381	0	0	0.0047619	0	0	0	0	0	0	0	0	0	0	0	0	0	0	0	0	0	0.0047619
T36	0	0.000713776	0	0	0	0.00428266	0.041399	0	0	0	0	0	0	0	0	0	0	0.00142755	0.877944	0	0	0	0	0	0	0	0	0.0264097	0	0	0.00214133	0	0	0	0	0.0028551	0	0	0	0	0	0	0	0	0	0	0	0	0.0428266
P37	0	0.00907583	0	0	0	0.000780716	0.701278	0	0	0.00156143	0	0	9.75895e-05	0	0.000390358	0	0	0.0236167	0.236752	0	0	0	0	0	0	0.000292769	0.000390358	0.0126866	0.000390358	0	9.75895e-05	0	0	0.000195179	0.0028301	0.00224456	0	0	0	0	0	0	0	0	0	0	0	0	0.00731922
T37	0	0.0933629	2.84123e-05	0	0	0.000568246	0.369644	5.68246e-05	0	0.00312536	0	0	0.000170474	2.84123e-05	0.000426185	0	2.84123e-05	0.0292079	0.456529	2.84123e-05	0	0	0	0	0	0.000539834	5.68246e-05	0.0119616	0.000426185	0.000142062	0.000170474	0	0	0.000170474	0.000170474	0.00213092	0	0	0	0	0	0	0	0	0	0	2.84123e-05	0	0.0309978
P38	0	0.00767864	0	0	0	0.941552	0.0169562	0	0	0	0	0	0	0	0	0	0	0.00167785	0.0273786	0	0	0	0	0	0	0.000296092	0	0.00394789	0.000118437	0	1.97394e-05	0	0	0	9.86972e-05	0	0	0	0	0	0	0	0	0	0	0	0	0	0.000256613
T38	0	0.0835686	0	0	0	0.00734049	0.434783	0.00169396	0	0	0	0	0	0	0.000564653	0	0	0.00790514	0.232637	0	0	0	0	0	0	0	0.000564653	0.139469	0.00112931	0	0.000564653	0	0	0.00169396	0.00169396	0.00282326	0	0	0	0	0	0	0	0	0	0	0	0	0.0835686
P39	4.27113e-05	0.0183232	4.27113e-05	0	0	0.000597958	0.577542	0	0	0.0014949	0	0.000128134	4.27113e-05	4.27113e-05	0.000128134	4.27113e-05	0	0.0168283	0.237133	8.54226e-05	0	0	0	4.27113e-05	0	0.000341691	4.27113e-05	0.0152052	4.27113e-05	0	0.000298979	4.27113e-05	0	4.27113e-05	0.00751719	0.122923	0	0	0	0	0	0	0	0	0	0	0	0	0.00102507
T39	1.8378e-05	0.0144451	0	0	0	0.000165402	0.522265	1.8378e-05	0	0.00163564	0	0.000110268	0.000165402	1.8378e-05	0.000147024	1.8378e-05	0	0.0194255	0.268429	0	0	0	0	1.8378e-05	0	1.8378e-05	3.67559e-05	0.0155661	0.000147024	7.35118e-05	0.000147024	1.8378e-05	0	5.51339e-05	0.008509	0.145664	0	0	0	0	0	0	0	0	0	0	0	0	0.00288534
P3	0	0.0230475	0	0	0	0.0735043	0.213439	0	0	0.000294724	0	0	0	0	0	0	0	0.00377247	0.259004	0	0	0	0	0	0	0.000353669	0	0.415208	0.00011789	0	0	0	0	0.000176835	5.89449e-05	0	0	0	0	0	0	0	0	0	0	0	0	0	0.0110227
T3	0	0.0386497	0	0	0	0.00195695	0.517613	0.00342466	0	0.00146771	0	0	0	0	0	0.000489237	0	0.00636008	0.35274	0	0	0	0	0	0	0.00342466	0	0.0655577	0	0	0.000489237	0	0	0	0	0.00195695	0	0	0	0	0	0.000489237	0	0	0	0	0	0	0.0053816
P42	6.62427e-05	0.0123874	0	0	0	0.0013911	0.694091	0	0	0.000463699	0	0	0.000264971	0	0.000331214	6.62427e-05	0	0.0333863	0.226219	0	0	0	0	0	6.62427e-05	0.000132485	0.000132485	0.0274245	0.000397456	0	0.000662427	0	0	0	0.00125861	0.000331214	0	0	0	0	0	0	6.62427e-05	6.62427e-05	0	0	0	0	0.000794913
T42	0	0.0186698	0	0	0	0.00466744	0.688448	0	0	0.00116686	0	0	0	0	0	0	0	0.0221704	0.192532	0	0	0	0	0	0	0	0.00233372	0.0618436	0.00116686	0	0.00466744	0	0	0.00233372	0	0	0	0	0	0	0	0	0	0	0	0	0	0	0
P43	0	0.536268	0	0	0	0.000501404	0.232752	0	0	0.000568258	0	6.68539e-05	0	0	0.000100281	3.34269e-05	0	0.00327584	0.212094	0	0	0	0	0	0	0	0	0.0104292	0.000233989	0.000100281	0.000100281	0	0	6.68539e-05	0	0.000100281	0	0	0	0	0	0	0	0	0	0	0	0	0.00330927
T43	7.23746e-05	0.264602	0	0	0	0.00094087	0.47608	0	0.000144749	0.000217124	0	0	0	0	0.000289498	0	0	0.00217124	0.229645	0	0	0	0	0	0	7.23746e-05	0	0.0123037	0.000289498	0.000289498	7.23746e-05	0	0	0	7.23746e-05	0.000144749	0	0	0	0	0	0	0	0	0	7.23746e-05	0	0	0.0125208
P44	0	0.0529468	0	0	0	5.13382e-05	0.552605	0	0.000119789	0	0	0	0	0	0	0	0	0.000616059	0.253799	0	0	0	0	0	0	0	0	0.127695	1.71127e-05	0	5.13382e-05	0	0	3.42255e-05	0.000102676	0	0	0	0	0	0	0	0	0	0	0	0	0	0.0119618
T44	0	0.0385938	0	0	0	3.58789e-05	0.0872636	5.97982e-06	0	1.79395e-05	0	0	0	0	5.97982e-06	0	0	0.000298991	0.0606115	0	0	0	0	0	0	0.00032291	5.97982e-06	0.794832	7.17579e-05	1.19596e-05	1.19596e-05	0	0	0	0.000155475	5.97982e-06	0	0	0	0	0	0	0	0	0	0	0	0	0.0177421
P45	1.0878e-05	0.562549	1.89182e-06	0	0	8.27672e-05	0.0743604	4.72955e-06	1.93912e-05	0.000362284	4.72955e-07	5.67546e-06	1.32427e-05	9.4591e-07	5.34439e-05	1.84453e-05	9.4591e-07	0.0200651	0.326808	4.72955e-07	1.41887e-06	0	0	2.83773e-06	1.41887e-06	1.0878e-05	2.60125e-05	0.0146351	0.000128171	1.0878e-05	7.4254e-05	0	9.4591e-07	1.89182e-05	0.0004914	6.00653e-05	4.72955e-07	0	9.4591e-07	1.89182e-06	0	4.72955e-07	0	4.72955e-07	0	2.83773e-06	9.4591e-07	3.31069e-06	0.000166953
T45	0	0.600015	0	0	0	0.000298129	0.0921965	4.47194e-05	1.49065e-05	0.00050682	0	0	1.49065e-05	0	7.45323e-05	7.45323e-05	0	0.0166803	0.269449	0	0	0	0	0	0	0	4.47194e-05	0.0147425	0.000193784	0	0.000119252	0	0	2.98129e-05	0.00020869	4.47194e-05	0	0	0	0	0	0	0	0	0	0	0	1.49065e-05	0.00523217
P46	0	0.508049	0	0	0	0.000402447	0.201787	0.000120734	0	0.000321958	0	0	0	0	0.000160979	0.000241468	0	0.0164601	0.256479	0	0	0	0	0	0	0	0	0.0107856	8.04894e-05	0.000281713	0.000160979	0	0	4.02447e-05	8.04894e-05	0.00402447	0	0	0	0	0	0	4.02447e-05	0	0	0	0	0	0.000482936
T46	3.29375e-05	0.467482	0	0	0	0.000181156	0.136263	3.29375e-05	1.64688e-05	0.000675219	0	0.000148219	1.64688e-05	0	9.88126e-05	9.88126e-05	0	0.00945307	0.369724	1.64688e-05	0	0	0	0	0	0	4.94063e-05	0.00968363	0.000197625	0.00123516	4.94063e-05	0	1.64688e-05	9.88126e-05	6.58751e-05	0.0036396	0	0	0	6.58751e-05	0	0	0	0	0	0	0	0	0.000592876
P47	1.1601e-06	0.00624829	0	0	2.3202e-07	8.3295e-05	0.000600003	3.5499e-05	3.24827e-06	9.39679e-05	0	1.39212e-06	6.96059e-07	0	4.17635e-06	2.08818e-06	1.39212e-06	0.00123133	0.0105058	2.3202e-07	0	0	0	9.28078e-07	0	0	6.72857e-06	0.981121	9.04876e-06	4.64039e-07	3.01625e-06	2.3202e-07	2.3202e-07	2.08818e-06	2.3898e-05	4.87241e-06	0	0	0	0	0	0	0	0	2.3202e-07	0	2.3202e-07	0	1.36892e-05
T47	1.35728e-05	0.0503688	0	0	0	6.10778e-05	0.0278311	6.78642e-06	2.03593e-05	0.00103832	0	0	2.71457e-05	0	3.39321e-05	6.78642e-06	0	0.0156427	0.126132	0	0	0	6.78642e-06	1.35728e-05	0	2.71457e-05	6.78642e-06	0.778274	9.50099e-05	6.78642e-06	3.39321e-05	0	0	6.10778e-05	0.00019002	6.78642e-06	0	0	0	0	0	0	0	0	0	6.78642e-06	0	6.78642e-06	7.46507e-05
P48	8.62143e-05	0.04236	0	0	0	0.000660977	0.316148	8.62143e-05	0.000316119	0.000229905	0	0	0	0	5.74762e-05	0	2.87381e-05	0.00747191	0.589189	0	0	0	0	0	0	0.000172429	0.000143691	0.0146277	0.000229905	8.62143e-05	0.000201167	0	2.87381e-05	5.74762e-05	0.000258643	0.000546024	0	0	0	0	0	0	0	0	0	0	0	0	0.0270138
T48	0	0.00741789	1.41563e-05	0	0	4.24689e-05	0.595654	0	2.83126e-05	0.000368063	0	2.83126e-05	0	0	7.07814e-05	1.41563e-05	0	0.00645527	0.346532	0	0	0	0	0	0	0.000184032	8.49377e-05	0.00638448	0.000127407	1.41563e-05	0.000141563	0	0	0	4.24689e-05	1.41563e-05	0	0	0	2.83126e-05	0	0	0	0	0	0	0	0	0.0363533
P4	0	0.164933	0	0	0	0.00742942	0.435364	0.00148588	0	0	0	0	0	0	0	0	0	0.00445765	0.228826	0	0	0	0	0	0	0.0267459	0	0.0549777	0.00297177	0	0.00148588	0	0	0	0	0	0	0	0	0	0	0	0	0	0	0	0	0	0.0713224
T4	0	0.094306	0	0	0	0.0106762	0.44306	0.00355872	0	0	0	0	0	0	0	0	0	0.00533808	0.186833	0	0	0	0	0	0	0.104982	0	0.0711744	0.00355872	0	0	0	0	0.00177936	0	0	0	0	0	0	0	0	0	0	0	0	0	0	0.0747331
P50	0	0.02229	0	0	0	0.00203213	0.619674	6.35042e-05	0	0.000127008	0	6.35042e-05	0	0	0.000127008	0	0	0.00419127	0.334476	6.35042e-05	0	0	0	0	0	0.000190512	6.35042e-05	0.00812853	0.000127008	6.35042e-05	0.000190512	0.000190512	0	0	0	0.00717597	0	0	0	0	0	0	0	0	0	0	0	0	0.00076205
T50	4.56704e-05	0.00896663	0	0	0	0.00225308	0.719827	0	0	6.08939e-05	0	0	0	0	6.08939e-05	3.0447e-05	0	0.00181159	0.2347	0	0	0	0	1.52235e-05	0	6.08939e-05	0	0.0113719	9.13409e-05	0	4.56704e-05	0	0	0	1.52235e-05	0.0158172	0	0	0	0	0	0	0	0	0	0	1.52235e-05	0	0.00481062
P51	0	0.00396825	0	0	0	0.00198413	0.0873016	0	0	0	0	0.00198413	0	0	0	0	0	0.0952381	0.662698	0	0	0	0	0	0	0.00198413	0	0.10119	0	0	0.015873	0	0	0	0.00396825	0.00793651	0	0	0	0	0	0	0	0	0	0	0	0	0.015873
T51	0	0.1	0	0	0	0.00549451	0.0615385	0.0010989	0	0	0	0	0	0	0	0	0	0.0032967	0.638462	0	0	0	0	0	0	0.0010989	0	0.143956	0	0	0.0021978	0	0	0.0010989	0.0010989	0.0021978	0	0	0	0	0	0	0	0	0	0	0	0	0.0384615
P52	0	0.125872	0	0	0	0.000596768	0.127158	0	0	0.000367242	0	0	0	0	0.000183621	0	0	0.00757437	0.257115	0	0	0	0	0	0	0	0	0.267582	0.000413147	4.59053e-05	0.000459053	0	0	0.000137716	0.000183621	9.18105e-05	0	0	0	0	0	0	0	0	0	0	0	0	0.21222
T52	0.000144071	0.10863	0	0	0	0.000864429	0.419536	0	0	0.000288143	0	0	0	0	0.000288143	0.000288143	0	0.012102	0.390146	0	0	0	0	0	0	0.000144071	0	0.0129664	0.000288143	0.000288143	0.000432214	0	0	0.000288143	0.000720357	0	0	0	0	0	0	0	0	0	0	0	0	0	0.052442
P53	1.77777e-05	0.0686366	3.55553e-05	0	0	0.000349628	0.349663	1.48147e-05	0	0.000183703	0	8.88884e-06	5.3333e-05	3.25924e-05	0.000148147	5.3333e-05	5.92589e-06	0.00370368	0.276271	2.96295e-06	0	0	0	0	5.92589e-06	8.29625e-05	4.14812e-05	0.0122162	0.000702218	0.00421923	0.00018074	0	1.77777e-05	8.29625e-05	0.000118518	0.227211	5.92589e-06	5.92589e-06	0	0	2.07406e-05	2.96295e-06	0	0	0	8.88884e-06	2.96295e-06	0	0.0558515
T53	5.32935e-05	0.107813	5.32935e-05	0	0	0.00106587	0.221168	0.000106587	0	0.000532935	0	0	0	0	0	0.000106587	0	0.00452995	0.46909	0	0	0	0	0	0	0	0.000106587	0.0182264	0.000532935	0.00170539	0.000266468	0	5.32935e-05	0.000373055	5.32935e-05	0.146397	0	0	0	0	0	0	0	0	0	0	0	0	0.0277126
P55	0.000451875	0.0149119	0	0	0	0.000903751	0.497289	0	0	0.000451875	0	0	0	0	0.000677813	0	0	0.0131044	0.366697	0	0	0	0	0	0	0.00429282	0.000225938	0.0225938	0.000677813	0	0.000451875	0	0	0	0	0	0	0	0	0	0	0	0	0	0	0	0	0	0.0772707
T55	6.74946e-05	0.0772813	0	0	0	0.00161987	0.205589	0	0	0.000607451	0	0	0	0	0.000472462	0	0	0.0122165	0.475904	0	0	0	0	0	0	6.74946e-05	0.000202484	0.0410367	0.000674946	0.000269978	0.000472462	0	0	6.74946e-05	0.000269978	0.000269978	0	0	0	0	0	0	0	0	0	0	0	0	0.18291
P57	0	0.011294	0	0	0	0.000806712	0.579784	0	0	0.0011294	0	0	8.06712e-05	0	0.000322685	0	0	0.0148435	0.308406	0	0	0	0	0	0	0.000726041	0.000161342	0.0269442	0.000161342	8.06712e-05	0.000403356	0	0	0.000161342	8.06712e-05	8.06712e-05	0	0	0	0	0	0	0	0	0	0	0	0	0.0545337
T57	4.39546e-05	0.190763	2.19773e-05	0	0	0.000483501	0.205345	1.09886e-05	0	0.000285705	0	6.59319e-05	5.49432e-05	0	0.000307682	2.19773e-05	0	0.00568113	0.415514	0	0	0	0	2.19773e-05	0	4.39546e-05	9.88978e-05	0.0225487	0.000714262	0.000120875	0.00016483	1.09886e-05	2.19773e-05	6.59319e-05	0.000538444	3.29659e-05	0	0	1.09886e-05	0	0	0	0	0	2.19773e-05	4.39546e-05	0	0	0.15694
P58	2.44499e-05	0.041577	2.44499e-05	0	0	0.000256724	0.235721	9.77995e-05	0	0.000171149	2.44499e-05	0	3.66748e-05	1.22249e-05	0.000158924	1.22249e-05	0	0.00491443	0.663912	3.66748e-05	0	0	0	0	0	0.000452323	0.000122249	0.0134474	0.00101467	0.000721271	0.000158924	0	1.22249e-05	3.66748e-05	8.55746e-05	0.00108802	0	0	0	0	0	0	0	0	1.22249e-05	0	2.44499e-05	1.22249e-05	0.0357824
T58	8.33056e-06	0.00282842	7.43343e-06	1.28163e-07	0	0.00011855	0.595494	7.68975e-06	4.35753e-06	4.7292e-05	2.17876e-06	7.1771e-06	6.02364e-06	7.81791e-06	5.6776e-05	3.0759e-06	1.66611e-06	0.00051124	0.0741077	3.84488e-06	3.84488e-07	0	5.1265e-07	1.66611e-06	7.68975e-07	1.92244e-06	2.65296e-05	0.0270042	0.00232448	8.03579e-05	6.5491e-05	3.84488e-07	8.97138e-06	2.81958e-05	8.45873e-06	8.2793e-05	2.56325e-07	0	7.68975e-07	2.56325e-07	3.46039e-06	5.1265e-07	0	0	1.53795e-06	7.68975e-06	4.1012e-06	1.15346e-06	0.297116
P59	0	0.0962613	0	0	0	0.000859476	0.437239	7.81342e-05	0	0.000586006	3.90671e-05	0	0	0	0.00027347	0	0	0.00933703	0.328632	0	0	0	0	0	0	0.000117201	7.81342e-05	0.0612181	0.000859476	0.00277376	0.000117201	3.90671e-05	0	0.000156268	0.000117201	0.000195335	0	0	0	0	0	0	0	0	0	0.000195335	0	0	0.0607102
T59	2.77131e-05	0.0590289	5.54262e-05	2.77131e-05	0	0.0127757	0.19632	5.54262e-05	2.77131e-05	0.000249418	8.31393e-05	0	0	0	8.31393e-05	0	0	0.00435096	0.24648	0	0	0	0	2.77131e-05	0	0.0010531	8.31393e-05	0.449618	0.00108081	0.0016905	0.000138566	0	2.77131e-05	5.54262e-05	0.000249418	8.31393e-05	2.77131e-05	0	0	0	0	0	0	0	2.77131e-05	0	0	0	0.026272
P5	0	0.0046757	0	0	0	0.000343171	0.237796	0	0	0.000686342	0	2.14482e-05	4.28964e-05	0	8.57927e-05	0	0	0.018231	0.136689	0	0	0	0	0	0	0.000643445	2.14482e-05	0.598812	0.000171585	2.14482e-05	0.000171585	0	0	0	0.000171585	0.000193034	0	0	0	0	0	0	0	0	0	0	0	0	0.00122255
T5	0	0.00390564	4.31087e-06	0	0	0.000116393	0.131477	8.62173e-06	0	8.19064e-05	0	4.31087e-06	1.72435e-05	0	5.17304e-05	8.62173e-06	0	0.00330643	0.0935501	4.31087e-06	4.31087e-06	0	0	0	0	5.17304e-05	1.29326e-05	0.746288	0.000193989	2.58652e-05	6.03521e-05	0	8.62173e-06	1.29326e-05	0.000120704	7.75956e-05	0	0	0	0	0	0	0	0	0	0	0	0	0.0205973
P60	0	0.135355	4.46349e-05	0	0	0.000535619	0.309699	0	4.46349e-05	0.000357079	0	0	0	0	0.000379397	0.000133905	4.46349e-05	0.00792269	0.456637	6.69523e-05	0	0	0	0	0	2.23174e-05	8.92698e-05	0.0171398	0.00212016	0.000580254	0.00017854	0	2.23174e-05	0.000200857	0.00095965	2.23174e-05	0	0	0	0	0	0	0	0	0	0.000133905	0	0	0.0672201
T60	5.37526e-06	0.0616655	6.85346e-05	2.68763e-06	0	0.000317141	0.19694	7.61496e-06	5.15129e-05	0.000117808	1.34382e-05	9.85465e-06	8.51083e-06	4.79294e-05	0.000363726	5.01691e-05	2.55325e-05	0.00816726	0.547028	1.11985e-05	8.95877e-07	0	1.34382e-06	1.4782e-05	1.79175e-05	3.6283e-05	8.64521e-05	0.00956752	0.00218639	0.000579633	0.000348496	2.23969e-06	7.39099e-05	0.000165289	0.000111537	2.77722e-05	1.79175e-06	0	9.40671e-06	8.95877e-07	3.58351e-05	4.47939e-07	8.95877e-07	5.37526e-06	0	4.43459e-05	3.76268e-05	4.47939e-07	0.171665
P62	1.02352e-05	0.0190211	8.18816e-06	0	6.14112e-06	5.73171e-05	0.024065	1.63763e-05	1.02352e-05	0.000384844	0	6.14112e-06	0	0	9.8258e-05	2.66115e-05	0	0.00372766	0.926249	0	2.04704e-06	0	0	0	1.22822e-05	4.09408e-06	1.84234e-05	0.0226607	0.000198563	9.00698e-05	5.52701e-05	0	0	3.47997e-05	0.00012487	5.73171e-05	0	0	0	0	8.18816e-06	0	0	0	0	0	0	2.04704e-06	0.00304395
T62	4.61296e-06	0.0251245	1.61454e-05	0	1.84518e-05	0.00017068	0.130676	2.30648e-06	1.84518e-05	0.000507426	2.30648e-06	1.38389e-05	2.07583e-05	6.91944e-06	0.000149921	1.84518e-05	2.30648e-06	0.00610525	0.787465	2.30648e-06	2.30648e-06	0	0	0	2.30648e-06	4.61296e-06	3.69037e-05	0.0329458	0.00041286	7.84203e-05	0.000108405	0	2.30648e-06	2.76778e-05	0.000145308	0.000149921	0	0	0	0	2.30648e-06	0	0	0	4.61296e-06	4.61296e-06	6.91944e-06	4.61296e-06	0.0157325
P63	0	0.0190442	0	0	0	0.000400088	0.341935	0	0	0.00196043	0	0	6.00132e-05	2.00044e-05	0.000260057	8.00176e-05	0	0.0209846	0.553422	0	0	0	0	0	0	0.000100022	0.000120026	0.0479105	0.000260057	0.000260057	0.000300066	0	0	0.000140031	0.000740163	0.000260057	0	0	0	2.00044e-05	0	0	0	0	0	4.00088e-05	0	0	0.0116826
T63	2.34712e-05	0.0619441	5.41643e-06	0	1.80548e-06	0.000157077	0.0379782	1.80548e-06	4.51369e-05	0.00148771	0	2.52767e-05	3.06931e-05	0	0.000117356	7.22191e-05	1.80548e-06	0.015695	0.869027	1.08329e-05	3.61096e-06	0	0	7.22191e-06	1.80548e-06	5.41643e-06	3.97205e-05	0.00951306	0.000222074	7.9441e-05	9.74958e-05	0	3.61096e-06	1.62493e-05	0.00152924	4.87479e-05	3.61096e-06	0	0	0	3.61096e-06	0	3.61096e-06	3.61096e-06	0	1.26383e-05	3.61096e-06	1.80548e-06	0.00177117
P64	0	0.129058	0	0	0	0.000305101	0.337503	0	0	0.000427142	0	0	0	0	0.000122041	0	0	0.00854284	0.498963	0	0	0	0	0	0	0	0	0.0225775	6.10203e-05	0	0	0	0	0.000122041	0	0	0	0	0	0	0	0	0	0	0	0	0	0	0.00231877
T64	0	0.0239007	0.000364897	0	0	0.000273673	0.598705	0	0	0.000364897	0	0	0	0	0	0	0	0.00930487	0.285532	0	0	0	0	0	0	9.12242e-05	0	0.0237183	0.000456121	0	0	0	9.12242e-05	9.12242e-05	0	0	0	0	0	0	0	0	0	0	0	0	0	0	0.0571064
P65	0	0.0136519	0	0	0	0.0102389	0.460751	0	0	0	0	0	0	0	0	0	0	0.0136519	0.197952	0	0	0	0	0	0	0.0204778	0	0.245734	0.00341297	0	0	0	0	0	0	0.0204778	0	0	0	0	0	0	0	0	0	0	0	0	0.0136519
T65	0	0.0492336	0	0	0	0.00232234	0.0678124	0.0013934	0	0.00232234	0	0	0	0	0.000464468	0.000464468	0	0.0222945	0.422666	0	0	0	0	0	0	0.000464468	0.000928936	0.403623	0.0013934	0	0.000464468	0	0	0.000464468	0.0013934	0.0157919	0	0	0	0	0	0	0	0	0	0	0	0	0.00603809
P66	4.15645e-05	0.00685814	6.23467e-05	0	0	0.000207822	0.513259	0	4.15645e-05	0.00145476	0	4.15645e-05	2.07822e-05	0	0.000290951	2.07822e-05	0	0.016127	0.394052	0	0	0	0	0	0	0.00112224	8.3129e-05	0.0158153	0.000540338	6.23467e-05	0.000166258	0	2.07822e-05	8.3129e-05	0.000124693	0.000207822	0	0	0	0	0	0	0	0	0	2.07822e-05	0	0	0.0492747
T66	0.000260858	0.0250424	0	0	0	0.000521716	0.090583	0	0	0.000456502	0	0	0.000130429	0	0.000521716	6.52146e-05	0	0.014282	0.725773	0	0	0	0	6.52146e-05	0	0.000521716	0	0.135451	6.52146e-05	6.52146e-05	0.000326073	0	6.52146e-05	0.000195644	0.000913004	0	0	0	0	0	0	6.52146e-05	0	0	0	0	0	0	0.00463023
P67	7.8416e-05	0.0603411	0	0	3.9208e-05	0.000352872	0.409645	0	0	0.000666536	7.8416e-05	0	0	0	0.000313664	3.9208e-05	0	0.0104293	0.293589	0	0	0	0	0	3.9208e-05	0.000235248	7.8416e-05	0.0229367	0.000823368	0.0078416	0.000313664	0	0	0	0.000117624	0.00164674	0	0	0	0	0	3.9208e-05	0	0	3.9208e-05	0	0	0	0.190237
T67	9.96121e-05	0.191044	2.34381e-05	1.75786e-05	0	0.000339853	0.263544	1.75786e-05	4.10167e-05	0.000720723	1.17191e-05	2.92977e-05	6.44549e-05	1.17191e-05	0.000281258	5.85954e-05	0	0.0139926	0.402046	2.92977e-05	0	0	0	2.92977e-05	0	5.27358e-05	0.000117191	0.0265671	0.000826194	0.0204381	0.000234381	0	1.75786e-05	0.00012305	7.03144e-05	0.00115433	0	0	5.85954e-06	0	0	0	0	0	3.51572e-05	2.34381e-05	1.75786e-05	1.75786e-05	0.0778381
P68	0	0.0396555	0	0	0	0.000115017	0.0284093	1.27797e-05	0	0.000178916	0	3.83391e-05	0	0	5.11189e-05	0	0	0.00497131	0.0849723	0	0	0	0	0	0	0.000127797	1.27797e-05	0.840778	0.000127797	0	6.38986e-05	0	0	1.27797e-05	0.000115017	0	0	0	0	0	0	0	0	0	0	0	0	0	0.000357832
T68	0	0.0270237	0	0	0	2.96638e-05	0.0137809	1.69507e-05	0	0.000186458	0	8.47537e-06	4.23768e-06	0	2.96638e-05	0	0	0.00376306	0.0754901	0	0	0	0	0	0	1.69507e-05	8.47537e-06	0.878845	4.23768e-05	4.23768e-06	3.81391e-05	0	4.23768e-06	4.23768e-06	0.00011018	4.23768e-06	0	0	0	0	0	0	0	0	4.23768e-06	8.47537e-06	0	0	0.000576325
P69	4.85272e-05	0.0162687	0	0	0	0.000291163	0.444715	1.21318e-05	0.000776435	0.00123744	0	6.0659e-05	4.85272e-05	1.21318e-05	0.000194109	3.63954e-05	2.42636e-05	0.0236206	0.474038	0	0	0	0	0	0	3.63954e-05	4.85272e-05	0.022832	0.000351822	3.63954e-05	0.000121318	1.21318e-05	0	2.42636e-05	0.000157713	0.000618722	3.63954e-05	0	0	0	0	0	0	0	0	0	0	0	0.0143155
P6	0	0.0606155	0	0	0	0.0197546	0.424672	0	5.19859e-05	0.00176752	0	0	0	0	0.000311915	0	0	0.0313995	0.404242	0	0	0	0	0	0	0.00129965	5.19859e-05	0.0534415	0.000311915	0.000103972	0.000155958	0	0	0	0.000779788	0.000259929	0	0	0	0	0	0	0	0	0	5.19859e-05	0	0	0.000727802
T6	0	0.00535449	0	0	0	9.32568e-05	0.0235629	0	0	3.10856e-05	0	7.7714e-06	0	0	1.55428e-05	0	0	0.00150765	0.0244954	0	0	0	0	0	0	0.000163199	2.33142e-05	0.944582	0	0	1.55428e-05	0	7.7714e-06	7.7714e-06	2.33142e-05	1.55428e-05	0	0	0	0	0	0	0	0	0	0	0	0	9.32568e-05
P70	0	0.00845831	0	0	0	0.000359928	0.578104	0	0	0	0	0	0	0	5.9988e-05	0	0	0.00521896	0.373485	0	0	0	0	0	0	0.000539892	0	0.0316137	5.9988e-05	5.9988e-05	0.000359928	0	0	0	0	5.9988e-05	0	0	0	0	0	0	0	0	0	0	0	0	0.00161968
T70	0	0.0106002	0	0	0	0.000412996	0.557131	0	0	0	0	0	0	0	0.000137665	0	0	0.00378579	0.397508	0	0	0	0	0	0	0.000550661	0	0.0281525	0.000137665	0	0.000206498	0	6.88326e-05	0	0	0.000137665	0	0	0	0	0	0	0	0	0	0	0	0	0.00117015
P71	4.9713e-05	0.0684926	5.20803e-05	4.73457e-06	0	0.000298278	0.0725549	1.89383e-05	0.000307747	0.000852222	4.73457e-06	1.18364e-05	3.78765e-05	9.46914e-06	0.000265136	5.44475e-05	7.10185e-06	0.0136592	0.811065	7.10185e-06	0	0	0	1.42037e-05	0	0.000158608	0.000104161	0.0105439	0.00120258	0.000965852	0.000369296	2.36728e-06	2.84074e-05	0.000132568	0.0003835	0.0121891	0	0	0	1.18364e-05	7.10185e-06	0	4.73457e-06	2.36728e-06	1.18364e-05	2.13056e-05	1.6571e-05	2.13056e-05	0.00603421
T71	0	0.00627977	0	0	0	0.000396997	0.707846	0	0.000180453	0.000216544	0	3.60907e-05	0	3.60907e-05	0.000288725	0	0	0.0050166	0.162228	0	0	0	0	3.60907e-05	0	0	0.000216544	0.00884221	0.00595496	0.00209326	0.000433088	0	0	3.60907e-05	0.000108272	0.0023098	0	0	0	0	0	0	0	0	0	0	0	0	0.0974448
P72	0	0.0421189	0	0	0	0.000452243	0.320218	0	0	0.000452243	0	0	0	0	6.02991e-05	0	6.02991e-05	0.0097986	0.497317	3.01495e-05	0	0	0	0	0	0.000241196	3.01495e-05	0.0132356	0.000361795	3.01495e-05	0.000512542	0	6.02991e-05	0	0.000211047	0.000180897	0	0	0	0	0	0	0	0	0	0	3.01495e-05	0.000120598	0.114478
T72	0	0.0446332	5.13813e-05	0	0	0.000445305	0.372669	0	0	0.000513813	0	1.71271e-05	0	0	0.000137017	0	0	0.00837515	0.458715	0	0	0	0	0	0	0	6.85084e-05	0.0111155	0.000325415	5.13813e-05	0.000342542	0	0	1.71271e-05	0.000239779	0.000171271	0	0	0	1.71271e-05	0	0	0	0	0	1.71271e-05	0	0	0.102078
P73	0.000780031	0.025741	0	0	0	0.000780031	0.413417	0	0	0.00312012	0	0	0	0	0	0	0	0.0156006	0.414977	0	0	0	0	0	0	0.00312012	0	0.050702	0.000780031	0	0.00234009	0.00234009	0	0.000780031	0	0	0	0	0	0	0	0	0	0	0	0	0	0	0.0655226
T73	0	0.02477	0	0	0	0.00212314	0.374735	0	0	0	0	0	0	0	0.000353857	0	0	0.0102619	0.397028	0	0	0	0	0	0	0.00106157	0	0.0325548	0.000707714	0	0.00141543	0.000353857	0	0	0	0	0	0	0	0	0	0	0	0	0	0	0	0	0.154636
P74	0	0.00755034	0	0	0	0.00139821	0.719799	0	0	0.00111857	0	0	0	0	0	0	0	0.00699105	0.225112	0	0	0	0	0	0	0.000279642	0	0.0262864	0.000279642	0	0.000279642	0	0	0	0	0.000279642	0	0	0	0	0	0	0	0	0	0.000279642	0	0	0.0103468
T74	2.34198e-05	0.0198951	0	0	2.34198e-05	0.000784562	0.587379	0.000234198	1.17099e-05	0.000831401	0	0	0	0	5.85494e-05	3.51296e-05	0	0.0096021	0.281564	0	0	0	0	3.51296e-05	0	0	9.3679e-05	0.0605518	0.000117099	5.85494e-05	9.3679e-05	2.34198e-05	1.17099e-05	0	0.000105389	0.000117099	0	0	0	0	0	0	0	0	0	0	0	1.17099e-05	0.0383147
P75	0	0.0661765	0	0	0.00315126	0.00315126	0.204832	0	0	0	0	0	0	0	0	0	0	0.012605	0.440651	0	0	0	0	0	0	0.00052521	0	0.226366	0	0.00157563	0.00787815	0	0	0.00052521	0.00052521	0.00157563	0	0	0	0	0	0	0	0	0	0	0	0	0.0304622
T75	0	0.0484765	0	0	0	0.00519391	0.0661357	0.00103878	0	0	0	0	0	0	0	0.00207756	0	0.00277008	0.282202	0	0	0	0	0	0	0	0.00138504	0.573753	0	0	0.000692521	0	0	0	0	0	0	0	0	0	0	0	0	0	0	0	0	0	0.0162742
P76	0.000268528	0.0719656	0	0	0.0110097	0.00161117	0.155478	0.000268528	0	0.000805585	0	0.000537057	0	0	0.00107411	0.00107411	0	0.0217508	0.513158	0	0.000537057	0	0	0	0	0	0.000537057	0.168367	0.000268528	0	0.00590763	0	0	0.000268528	0.000805585	0	0	0	0	0	0	0	0	0	0	0	0	0	0.0443072
T76	0.000186081	0.0374023	0	0	0	0.000930406	0.407146	0	0	0.00148865	0	0	0	0	0.000744325	0	0	0.0113509	0.409937	0	0	0	0	0	0	0	0.000186081	0.0751768	0.000372162	0.000186081	0.000558243	0	0	0	0.000372162	0	0	0	0	0.000186081	0	0	0	0	0	0	0	0	0.0537774
P7	0	0.0354886	0	0	0	0.00875061	0.35683	0.00097229	0	0	0	0	0	0	0	0	0	0.00388916	0.486145	0	0	0	0	0	0	0.00583374	0	0.0933398	0.000486145	0	0.000486145	0	0	0	0	0.000486145	0	0	0	0	0	0	0	0	0	0	0	0	0.00729217
T7	0	0.00341463	0	0	0	0.000696864	0.298118	0	0	6.96864e-05	0	0	0	0	0.000766551	0	6.96864e-05	0.00250871	0.527666	6.96864e-05	0	0	0	0	0	0.0509408	0	0.105366	0.000209059	0	6.96864e-05	0	0	6.96864e-05	6.96864e-05	0	0	0	0	0	0	0	0	0.000139373	0	0	0	0.000139373	0.00961672
P8	8.51209e-05	0.0205993	0	0	0	0.00110657	0.557797	0	0	0	0	0	0	0	0.000170242	0	0	0.00791624	0.347974	0	0	0	0	0	0	0.000510725	0	0.0175349	8.51209e-05	0	0.000340483	0	0	0	0.000170242	8.51209e-05	0.000170242	0	0	0	0	0	0	0	0	0	0	0	0.0454545
T8	1.97981e-05	0.00324688	0	9.89903e-06	0	9.89903e-05	0.295912	0	0	9.89903e-06	0	0	0	0	1.97981e-05	1.97981e-05	0	0.0020194	0.50785	0	0	0	0	0	0	0.000118788	9.89903e-06	0.118254	0.000108889	8.90913e-05	9.89903e-06	0	0	1.97981e-05	0.000237577	0	0	0	0	0	0	0	0	0	0	0	0	0	0.0719461
P9	0	0.0268152	0	0	0	0.000175087	0.154278	2.69364e-05	0	0.000188555	0	0	0	0	6.7341e-05	0	0	0.00466	0.0772536	0	0	0	0	0	0	1.34682e-05	4.04046e-05	0.723242	8.08092e-05	0	2.69364e-05	0	0	2.69364e-05	1.34682e-05	0.00957589	0	0	0	1.34682e-05	0	0	0	0	0	0	1.34682e-05	0	0.00348826
T9	0	0.0465313	0	0	0	0.0114213	0.639594	0	0	0.000423012	0	0	0	0	0	0	0	0.0135364	0.176396	0	0	0	0	0	0	0.000423012	0	0.0139594	0.000846024	0	0.000846024	0	0	0	0	0.035956	0	0	0	0	0	0	0	0	0	0	0	0	0.0600677
A1	0	0.0245614	0	0	0	0.0175439	0.196491	0	0	0.00350877	0	0	0	0	0.00350877	0	0	0.0140351	0.37193	0	0	0	0	0	0	0	0	0.249123	0.00350877	0	0.0105263	0	0	0.00350877	0	0	0	0	0	0	0	0	0	0	0	0	0	0	0.101754
A10	0	0.0161197	0	0	0	0.00191902	0.521493	0	0	0.00163116	0	0.000191902	0	0	0.000575705	0.000479754	0	0.0226444	0.385531	0.000191902	0	0	0	0	0	0	0.000191902	0.0335828	0.000383803	0.000287853	0.000287853	0	0	9.59509e-05	0.000191902	0.0133372	0	0	0	0	0	0	0	0	0	0	0	0	0.000863558
A11	9.93542e-05	0.00235138	0	0	3.31181e-05	0.00016559	0.00503395	0	0	6.62361e-05	0	3.31181e-05	0	0	0	0	0	0.00016559	0.0132141	0	0	0	0	0	0	0	6.62361e-05	0.977745	9.93542e-05	0	0	0	0	0	0	3.31181e-05	0	0	0	0	0	0	0	0	0	0	0	0	0.000894188
A12	0.000146965	0.0443345	4.89884e-05	4.89884e-05	0	0.000587861	0.373047	0	0.00029393	0.0025474	0	0	0	0	0.000342919	0.000146965	0	0.0214569	0.496595	0	0	0	0	0	0	0	0.00029393	0.0563856	0.000587861	4.89884e-05	0.000146965	0	4.89884e-05	0	0.000342919	0.000734826	0	0	0	0	0	0	0	0	0	0	0	0	0.00181257
A14	0	0.0878505	0	0	0	0.0186916	0.194393	0	0	0	0	0	0	0	0	0	0	0.00186916	0.164486	0	0	0	0	0	0	0	0	0.472897	0.00373832	0	0.011215	0	0	0.00186916	0.00747664	0	0	0	0	0	0	0	0	0	0	0	0	0	0.035514
A15	0	0.0674157	0	0	0	0.0280899	0.11236	0	0	0	0	0	0	0	0.011236	0	0	0	0.224719	0	0	0	0	0	0	0.0280899	0	0.432584	0	0	0.011236	0.0168539	0	0.011236	0	0	0	0	0	0	0	0	0	0	0	0	0	0	0.0561798
A16	0	0.00847458	0	0	0	0.00154083	0.55624	0	0	0.000770416	0	0	0	0	0.000770416	0	0	0.0130971	0.336672	0	0	0	0	0	0	0.00847458	0	0.046225	0.000770416	0	0	0	0	0.000770416	0	0	0	0	0	0	0	0	0	0	0	0	0	0	0.0261941
A17	0	0.2	0	0	0.00659341	0.0263736	0.0835165	0.0021978	0	0.0021978	0	0	0	0	0	0	0	0.00659341	0.210989	0.0021978	0	0	0	0	0	0.0021978	0	0.43956	0	0	0.010989	0	0	0.0021978	0.0021978	0	0	0	0	0	0	0	0	0	0	0	0	0	0.0021978
A19	0	0.0617761	0	0	0	0.00772201	0.042471	0.0019305	0	0	0	0	0	0	0	0	0	0.00579151	0.509653	0	0	0	0	0	0	0	0	0.362934	0.003861	0	0	0	0	0	0	0	0	0	0	0	0	0	0	0	0	0	0	0	0.003861
A22	0	0.0929368	0	0	0	0.0111524	0.0855019	0	0	0	0	0	0	0	0.00371747	0	0	0.00371747	0.301115	0.00371747	0	0	0	0	0	0	0.0111524	0.468401	0.00371747	0	0.00371747	0	0	0.00743494	0	0	0	0	0	0	0	0	0	0	0	0	0	0	0.00371747
A23	0	0.0212038	0	0	0	0.00478796	0.605335	0.00136799	0.00136799	0	0	0.000683995	0	0	0	0	0	0.0170999	0.23461	0	0	0	0	0	0	0	0	0.110123	0	0	0.00136799	0	0	0	0	0.000683995	0	0	0	0	0	0	0	0	0	0	0	0	0.00136799
A24	0	0.0383081	0	0	0	0.00798085	0.360734	0.000798085	0	0	0	0	0	0	0.00239425	0	0	0.00957702	0.322426	0	0	0	0	0	0	0.000798085	0	0.252195	0	0	0.00159617	0	0	0	0.000798085	0.00239425	0	0	0	0	0	0	0	0	0	0	0	0	0
A25	0	0.0512099	0	0	0	0.00112549	0.348903	0	0	0.00281373	0	0	0.000562746	0	0.000562746	0	0	0.0225098	0.455824	0	0	0	0	0	0	0.0151941	0	0.0793472	0.00168824	0	0.00337648	0	0	0.00112549	0.0151941	0	0	0	0	0	0	0	0	0	0	0	0	0	0.000562746
A26	0	0.0254545	0	0	0	0.008	0.191273	0.00290909	0	0.00290909	0	0	0	0	0.00145455	0	0	0.016	0.482909	0	0	0	0	0	0	0.00218182	0	0.2	0	0	0.000727273	0	0	0	0.000727273	0	0	0	0	0	0	0	0	0	0	0	0	0	0.0654545
A28	4.20408e-05	0.0398547	8.40817e-06	8.40817e-06	0	0.000294286	0.052139	8.40817e-06	1.68163e-05	0.00228702	0	6.72653e-05	4.20408e-05	8.40817e-06	0.00022702	6.72653e-05	0	0.0177749	0.873432	0	0	0	0	8.40817e-06	8.40817e-06	0	0.000134531	0.011124	0.00022702	0.000151347	0.000151347	0	0	4.20408e-05	0.000975347	0.000269061	0	0	0	8.40817e-06	0	0	0	0	0	2.52245e-05	8.40817e-06	3.36327e-05	0.000546531
A29	0	0.154008	0	0	0	0.0126582	0.314346	0	0	0.0021097	0	0	0	0	0.0021097	0	0	0.00843882	0.293249	0	0	0	0	0	0	0	0.00843882	0.181435	0	0	0.00421941	0	0	0	0.00843882	0	0	0	0	0	0	0	0	0.00421941	0	0	0	0	0.00632911
A3	0	0.0487805	0	0	0	0.0268293	0.165854	0	0	0	0	0	0	0	0	0	0	0	0.104878	0	0	0	0	0	0	0.0658537	0.00243902	0.546341	0	0	0.00487805	0	0	0	0	0	0	0	0	0	0	0	0	0	0	0	0	0	0.0341463
A30	8.36668e-05	0.116527	2.09167e-05	0	3.48612e-05	0.000376501	0.254996	0	1.39445e-05	0.00104584	0	0.000104584	0.00198709	0	0.000299806	6.97224e-05	0	0.0260762	0.513184	6.97224e-06	2.78889e-05	0	0	6.97224e-06	0	0	7.66946e-05	0.0526962	0.000488057	0.000167334	0.000132472	1.39445e-05	0	3.48612e-05	0.00218231	0.028621	3.48612e-05	0	0	6.97224e-06	0	0	1.39445e-05	2.09167e-05	0	6.27501e-05	0	0	0.000585668
A31	0	0.0360502	0	0	0	0.0297806	0.27116	0	0	0	0	0	0	0	0	0	0	0.0125392	0.471787	0	0	0	0	0	0	0	0	0.175549	0	0	0.0015674	0	0	0	0	0	0	0	0	0	0	0	0	0	0	0.0015674	0	0	0
A32	0.000415973	0.0345258	0	0	0	0.00166389	0.531614	0.000415973	0	0.000831947	0	0	0	0	0.000415973	0	0	0.00956739	0.381032	0	0	0	0	0	0	0	0	0.0366057	0	0	0.000415973	0	0	0.000831947	0.000415973	0.000415973	0	0	0	0	0	0	0	0	0	0	0	0	0.000831947
A33	0	0.049199	0	0	0.000206718	0.00186047	0.115245	0.000206718	0	0.00165375	0	0	0.000413437	0	0.000826873	0	0	0.0109561	0.718553	0.00124031	0	0	0	0	0	0	0.000723514	0.088062	0.000723514	0	0.000103359	0	0	0.000206718	0.000103359	0.000516796	0	0	0	0	0	0	0	0	0	0	0	0	0.00919897
A35	0	0.0578402	0	0.000334336	0	0.000334336	0.258108	0	0	0.00200602	0	0	0	0	0.000334336	0	0	0.00768974	0.524574	0	0	0	0	0	0	0	0	0.14343	0	0.00100301	0.000334336	0	0	0	0.000668673	0.00133735	0.000668673	0	0	0	0	0	0	0	0	0	0	0	0.00133735
A37	0	0.011396	0	0	0	0.011396	0.242165	0	0	0	0	0	0	0	0	0	0	0	0.0911681	0	0	0	0	0	0	0.0598291	0	0.22792	0.011396	0	0	0	0	0	0	0	0	0	0	0	0	0	0	0	0	0	0	0	0.344729
A4	0	0.0638298	0	0	0	0.0212766	0.340426	0	0	0	0	0	0	0	0	0	0	0	0.117021	0	0	0	0	0	0	0	0	0.37234	0	0	0	0	0	0.0319149	0	0	0	0	0	0	0	0	0	0	0	0	0	0	0.0531915
A40	0	0.189189	0	0	0	0.017199	0.152334	0	0	0	0	0	0	0	0	0	0	0.014742	0.208845	0	0	0	0	0	0	0	0.004914	0.378378	0	0	0.019656	0	0	0.002457	0	0	0	0	0	0	0	0	0	0	0	0	0	0	0.012285
A42	0	0.00758098	0	0	0	0.00551344	0.473467	0	0	0.00620262	0	0	0	0	0	0	0	0.0248105	0.27705	0	0	0	0	0	0	0	0	0.0778773	0.00137836	0	0	0	0	0.00137836	0.0034459	0	0	0	0	0	0	0	0	0	0	0	0	0	0.121296
A43	0	0.0592593	0	0	0	0.0123457	0.0666667	0.00493827	0	0	0	0	0	0	0.00246914	0	0	0.0148148	0.0740741	0	0	0	0	0	0	0.123457	0	0.604938	0	0	0.0123457	0	0	0	0	0	0	0	0	0	0	0	0	0	0	0	0	0	0.0246914
A44	0	0.0604396	0	0	0	0.043956	0.0989011	0	0	0	0	0	0	0	0	0	0	0	0.0989011	0	0	0	0	0	0	0.0274725	0	0.615385	0.010989	0	0	0	0	0.00549451	0.00549451	0	0	0	0	0	0	0	0	0	0	0	0	0	0.032967
A45	4.79952e-05	0.00292771	1.02847e-05	3.42823e-06	0	0.00021255	0.320896	1.02847e-05	1.37129e-05	5.82799e-05	1.02847e-05	6.85645e-06	3.0854e-05	0	0.000181696	3.42823e-06	0	0.00316082	0.306151	0	3.42823e-06	3.42823e-06	0	0	3.42823e-06	3.42823e-06	9.25621e-05	0.0578719	0.000538232	3.77105e-05	0.000130273	0	3.42823e-06	7.5421e-05	0.000167983	0.000150842	0	0	0	0	6.85645e-06	4.45669e-05	0	0	0	2.05694e-05	3.42823e-06	0	0.306991
A46	0	0.0555556	0	0	0	0.0166667	0.255556	0	0	0	0	0	0	0	0.00555556	0	0	0.0166667	0.305556	0	0	0	0	0	0	0.1	0	0.238889	0	0	0.00555556	0	0	0	0	0	0	0	0	0	0	0	0	0	0	0	0	0	0
A49	0.000866927	0.498049	0	0	0	0.00390117	0.0212397	0.000866927	0	0	0	0	0	0	0.00260078	0.000866927	0	0.00173385	0.0320763	0.0156047	0	0	0	0	0	0.00130039	0.00303424	0.412224	0	0	0.000433463	0	0	0	0	0.000433463	0.000433463	0	0	0	0	0	0	0	0	0	0	0	0.00433463
A5	0.000356633	0.0870185	0	0	0	0.00285307	0.0559914	0.000356633	0.000356633	0.00142653	0	0	0	0	0	0	0	0.0114123	0.53174	0	0	0	0	0	0	0	0	0.303138	0.000713267	0	0.00142653	0	0	0	0.0010699	0.00142653	0	0	0	0	0	0	0	0	0	0	0	0	0.000713267
A52	0.00325733	0.0879479	0	0	0	0.0162866	0.0651466	0	0	0	0	0	0	0	0	0	0	0	0.0553746	0	0	0	0	0	0	0.13355	0	0.579805	0.00325733	0	0	0	0	0	0.00651466	0	0	0	0	0	0	0	0	0	0	0	0	0	0.0488599
A53	0	0.0344828	0	0	0	0.0172414	0.12069	0	0	0	0	0	0	0	0	0	0	0	0.275862	0	0	0	0	0	0	0.163793	0.00862069	0.25	0.00862069	0	0.00862069	0	0	0.00862069	0	0	0	0	0	0	0	0	0	0	0	0	0	0	0.103448
A54	0	0.0293501	0	0	0	0.00524109	0.266247	0	0.00314465	0	0	0	0	0	0	0	0	0.00943396	0.536688	0	0	0	0	0	0	0	0	0.103774	0.00104822	0	0.00104822	0	0	0	0	0	0	0	0	0	0	0	0	0	0	0	0	0	0.0440252
A55	0	0.0373832	0	0	0	0.00373832	0.282243	0	0	0	0	0	0	0	0	0.00373832	0	0.0168224	0.334579	0	0	0	0	0	0	0.00934579	0	0.203738	0.00747664	0	0	0	0	0	0.00186916	0	0	0	0	0	0	0	0	0	0	0	0	0	0.0990654
A56	0	0.00803859	0	0	0	0.0096463	0.336013	0	0	0	0	0	0	0	0.00160772	0	0	0.0144695	0.229904	0	0	0	0	0	0	0.011254	0	0.200965	0	0	0.00160772	0	0	0	0	0	0	0	0	0	0	0	0	0	0	0	0	0	0.186495
A57	0	0.0349908	0	0	0	0.0092081	0.25046	0.00552486	0.00184162	0	0	0	0	0	0	0	0	0	0.348066	0	0	0	0	0	0	0.00184162	0	0.178637	0	0	0	0	0	0	0.00184162	0	0	0	0	0	0	0	0	0	0	0	0	0	0.167587
A61	0	0.0618729	0	0	0	0.0083612	0.152174	0.00501672	0	0.00167224	0	0	0	0	0	0	0	0.0133779	0.384615	0	0	0	0	0	0	0	0	0.337793	0	0.00167224	0	0	0	0.00167224	0.00501672	0.0200669	0	0	0	0	0	0	0	0	0	0	0	0	0.00334448
A62	0	0.0494845	0	0	0	0.00412371	0.589691	0.00206186	0	0.00103093	0	0	0	0	0	0	0	0.0134021	0.242268	0	0	0	0	0	0	0	0	0.0927835	0	0	0.00103093	0	0	0	0	0.00103093	0	0	0	0	0	0	0	0	0	0	0	0	0.00309278
A64	0	0.027027	0	0	0	0.034749	0.289575	0	0	0	0	0	0	0	0	0	0	0.019305	0.366795	0	0	0	0	0	0	0.0540541	0	0.19305	0	0	0.003861	0	0	0	0.00772201	0	0	0	0	0	0	0	0	0	0	0	0	0	0.003861
A65	0	0.152364	0	0	0	0.0140105	0.0490368	0.00175131	0	0	0	0	0	0	0	0	0	0.00525394	0.0595447	0	0	0	0	0	0	0.252189	0	0.450088	0	0	0	0	0	0.00175131	0	0	0	0	0	0	0	0	0	0	0	0	0	0	0.0140105
A66	0	0.00308183	0	0	0	0.000220131	0.00104562	0.000110065	0	0	0	0	0	0	0.000110065	0	0	0.000220131	0.00341203	0	0	0	0	0	0	0	0	0.991415	0	0	0.000220131	0	0	0	0.000165098	0	0	0	0	0	0	0	0	0	0	0	0	0	0
A67	0	0.0136986	0	0	0	0.00608828	0.520548	0	0	0.00456621	0	0	0	0	0	0	0	0.0152207	0.153729	0	0	0	0	0	0	0	0	0.112633	0	0	0.00304414	0	0	0.00152207	0	0	0	0	0	0	0	0	0	0	0	0	0	0	0.16895
A68	0	0.141775	0	0	0	0.0021645	0.511905	0	0.00036075	0.00036075	0	0	0	0	0	0	0	0.0108225	0.253968	0	0	0	0	0	0	0.00324675	0	0.0656566	0.00036075	0	0.000721501	0	0	0.00036075	0.00036075	0.00577201	0	0	0	0	0	0	0	0	0	0	0	0	0.0021645
A69	0	0.0222705	0	0	0	0.00488865	0.548072	0	0	0.00108637	0	0.000543183	0	0	0.00108637	0	0	0.01195	0.242803	0	0	0	0	0	0	0	0	0.142857	0.000543183	0.00488865	0	0	0	0	0.0184682	0.000543183	0	0	0	0	0	0	0	0	0	0	0	0	0
A7	0	0.0411899	0	0	0	0.00572082	0.357551	0	0	0	0	0	0	0	0.00171625	0	0	0.034897	0.355263	0	0	0	0	0	0	0.000572082	0.00228833	0.131007	0.00171625	0	0.00114416	0	0	0	0	0.00286041	0	0	0	0	0	0	0	0	0	0	0	0	0.0640732
A72	0	0.0792982	0	0	0	0.00140351	0.13614	0	0.00421053	0.00140351	0	0	0.000701754	0	0	0	0	0.0217544	0.567719	0	0	0	0	0	0	0	0	0.160702	0.00140351	0.000701754	0.00280702	0.000701754	0	0	0	0.00421053	0	0	0	0	0	0	0	0	0	0	0	0.000701754	0.0161404
A73	0	0.0444744	0	0	0.00134771	0.0107817	0.041779	0	0	0	0	0	0	0	0.00269542	0	0	0.00269542	0.0808625	0	0	0	0	0	0	0.0296496	0	0.781671	0.00134771	0	0	0	0	0	0	0	0	0	0	0	0	0	0	0	0	0	0	0	0.00269542
A75	0	0.094359	0	0	0	0.00512821	0.179487	0	0	0.00307692	0	0	0	0	0	0	0	0.0235897	0.452308	0	0	0	0	0	0	0.00205128	0	0.230769	0	0	0.00102564	0	0	0.00102564	0	0	0	0	0	0	0	0	0	0	0	0.00102564	0	0	0.00615385
A76	0	0.0365854	0	0	0	0.0243902	0.268293	0.00609756	0	0	0	0	0	0	0	0	0	0	0.268293	0	0	0	0	0	0	0	0	0.359756	0.00609756	0	0	0	0	0.00609756	0	0.0182927	0	0	0	0	0	0	0	0	0	0	0	0	0.00609756
A78	0	0.0491228	0	0	0	0.0175439	0.245614	0	0	0	0	0	0	0	0.00350877	0	0	0.0140351	0.217544	0	0	0	0	0	0	0	0.00350877	0.438596	0	0	0.0105263	0	0	0	0	0	0	0	0	0	0	0	0	0	0	0	0	0	0
A79	0	0.0831099	0	0	0.00268097	0.0160858	0.225201	0	0	0.00268097	0	0	0	0	0	0	0	0.00268097	0.16622	0	0	0	0	0	0	0	0.00268097	0.493298	0	0	0	0	0	0	0.00268097	0	0	0	0	0	0	0	0	0	0	0.00268097	0	0	0
A8	0	0.0446735	0	0	0	0.024055	0.402062	0	0	0	0	0	0	0	0.00343643	0	0	0.0103093	0.164948	0	0	0	0	0	0	0	0.0137457	0.323024	0.00343643	0	0.00687285	0	0	0.00343643	0	0	0	0	0	0	0	0	0	0	0	0	0	0	0
A81	0	0.0542005	0	0	0.00542005	0.0162602	0.0677507	0	0	0	0	0.00542005	0	0	0	0	0	0.0189702	0.102981	0	0	0	0	0	0	0.0406504	0	0.658537	0	0	0.00271003	0	0	0	0	0	0	0	0	0	0	0	0	0	0	0	0	0	0.0271003
A82	0	0.0507246	0	0	0.0338164	0.0241546	0.0289855	0	0	0	0	0	0	0	0.00241546	0	0	0.00724638	0.347826	0	0	0	0	0	0	0	0	0.495169	0.00241546	0	0.00483092	0.00241546	0	0	0	0	0	0	0	0	0	0	0	0	0	0	0	0	0
A83	5.96161e-05	0.122392	0	0	5.96161e-05	0.000536545	0.269226	0	0	0.000655777	0	5.96161e-05	5.96161e-05	0	0.000119232	5.96161e-05	0	0.0173483	0.281805	0	5.96161e-05	0	5.96161e-05	0	0	0	0.000119232	0.247109	0.000178848	0.0389889	0.000178848	0	5.96161e-05	0	0.0203887	0.000178848	0	0	0	0	0	0	0	0	0	0	0	0	0.000238464
A84	0	0.0946746	0	0	0	0.0295858	0.224852	0	0	0	0	0	0	0	0	0	0	0.00591716	0.153846	0	0	0	0	0	0	0.035503	0	0.213018	0	0	0.0177515	0	0	0	0	0	0	0	0	0	0	0	0	0	0	0	0	0	0.224852
A86	0	0.035113	0	0	0	0.000450167	0.439543	0.0002701	0	0.000450167	0	0.000360133	0	0	0	0	0	0.0217881	0.476546	0	0	0	0	0	0	0	0	0.0239489	9.00333e-05	0	0.000360133	0	0	9.00333e-05	9.00333e-05	9.00333e-05	0	0	0	0	0	0	0	0	0	0	0	0	0.0008103
A9	0	0.0368615	0	0	0	0.00315956	0.184308	0	0	0.00105319	0	0	0	0	0.00105319	0	0	0.00684571	0.560821	0	0	0	0	0	0	0.00473934	0.000526593	0.167457	0	0	0.00105319	0	0	0	0	0	0	0	0	0	0	0	0	0	0	0	0	0	0.0321222
A91	0	0.000441209	0	0	0	0	0.848826	0	0	2.0055e-05	0	0	0	0	2.0055e-05	0	0	0.00016044	0.0087239	0	0	0	0	0	0	0.000280769	0	0.140164	0	0	2.0055e-05	0	0	0	0.00016044	0.000701923	0	0	0	0	0	0	0	0	0	0	0	0	0.000481319
A92	8.66235e-06	0.0480529	4.33117e-06	0	1.44372e-06	6.64113e-05	0.118676	2.88745e-06	4.33117e-06	0.000801267	0	8.66235e-06	7.21862e-06	0	7.21862e-05	2.30996e-05	0	0.0130339	0.810286	1.44372e-06	0	0	0	2.88745e-06	1.44372e-06	0	3.46494e-05	0.00275751	0.000131379	3.60931e-05	4.90866e-05	0	0	1.44372e-05	0.00111744	0.000532734	1.44372e-06	0	0	1.44372e-06	0	1.44372e-06	1.44372e-06	2.88745e-06	1.44372e-06	5.7749e-06	1.44372e-06	0	0.00425032
T69	0	0	0	0	0	0	0	0	0	0	0	0	0	0	0	0	0	0	0	0	0	0	0	0	0	0	0	0	0	0	0	0	0	0	0	0	0	0	0	0	0	0	0	0	0	0	0	0	0
[truncated: 9 more columns]

## Sheet: S6
Table S6 The relative abundance of intratumor microorganisms in each sample at class level.
Sample_ID	Acidimicrobiia	Acidithiobacillia	Acidobacteriia	Actinomycetia	Alphaproteobacteria	Anaerolineae	Aquificae	Archaeoglobi	Bacilli	Betaproteobacteria	Caudoviricetes	Chitinophagia	Chlamydiia	Chlorobia	Chloroflexia	Clostridia	Cytophagia	Dehalococcoidia	Deinococci	Deltaproteobacteria	Dictyoglomia	Ellioviricetes	Epsilonproteobacteria	Flavobacteriia	Gammaproteobacteria	Gemmatimonadetes	Gloeobacteria	Halobacteria	Herviviricetes	Megaviricetes	Methanobacteria	Methanococci	Methanomicrobia	Methylacidiphilae	Mollicutes	Naldaviricetes	Nitriliruptoria	Nitrososphaeria	Nitrospira	Oligoflexia	Opitutae	Phycisphaerae	Planctomycetia	Pokkesviricetes	Revtraviricetes	Rubrobacteria	Saccharomycetes	Saprospiria	Sphingobacteriia
T10	0	0	0	0.0305432	0.000746981	0	0	0	0.0740341	0.00149396	0.000124497	0	0	0	0	0.102585	0	0	0	0.000165996	0	0	0.0079678	0.000995975	0.0466863	0	0	0	0.000207495	0	0.00219944	4.14989e-05	0	0	0	0	0	0	0	0	0	0	0	0	0	4.14989e-05	0.000248994	0	4.14989e-05
P11	0	0	1.08161e-05	0.00144936	0.000313668	1.08161e-05	1.08161e-05	0	0.0140393	0.000984268	0.000259587	4.86726e-05	0	1.08161e-05	0	0.420596	0.000129794	0	2.16323e-05	0.000173058	0	0	0.0003353	0.000611111	0.356781	0	0	5.40807e-06	5.40807e-05	1.08161e-05	0.0133417	5.40807e-06	3.24484e-05	0	0.000135202	0	0	0	0	1.08161e-05	2.70403e-05	1.08161e-05	3.24484e-05	0	0	1.08161e-05	7.03049e-05	0	0.00014061
T11	0	0	0	0.00160332	0.000412977	1.21464e-05	1.21464e-05	0	0.0418929	0.00177337	0.000255074	7.28783e-05	0	2.42928e-05	0	0.391648	0.000327952	2.42928e-05	2.42928e-05	0.000230781	1.21464e-05	0	0.00308518	0.000923126	0.107666	0	0	0	2.42928e-05	0	0.0159361	0	3.64392e-05	0	4.85856e-05	0	0	0	0	0	1.21464e-05	0	6.07319e-05	1.21464e-05	0	0	0.000145757	1.21464e-05	9.71711e-05
P12	9.22969e-06	1.84594e-05	0	0.00838979	0.000941428	0	1.84594e-05	0	0.0607867	0.0011814	0.000221513	0.000129216	0	2.76891e-05	0	0.625265	0.000239972	6.46078e-05	4.61485e-05	0.000461485	9.22969e-06	0	0.00110756	0.000996807	0.00339653	0	0	0	3.69188e-05	0	0.0170472	0	9.22969e-05	0	9.22969e-05	0	9.22969e-06	0	0	3.69188e-05	9.22969e-06	1.84594e-05	7.38375e-05	9.22969e-06	1.84594e-05	1.84594e-05	6.46078e-05	0	0.00030458
T12	0	0	1.72533e-05	0.00721187	0.00122498	0	0	0	0.0646653	0.00232919	0.000138026	0.000207039	0	8.62664e-05	0	0.522188	0.000655625	0	0.00010352	0.000603865	0	0	0.00134576	0.00200138	0.00365769	0	0	0	8.62664e-05	0	0.0179779	0	0.000120773	0	6.90131e-05	0	0	0	0	0	0	0	0.000172533	0	0	0	0.000276052	0	0.000379572
P13	0	0	0	0.00387125	0.000884858	0	0	0	0.021126	0.00165911	0.000331822	0.000221214	0	0	0	0.101648	0.00110607	0	0	0.00210154	0	0	0.00265457	0.0015485	0.00685765	0	0	0.000110607	0.000221214	0	0.0134941	0	0.000331822	0	0.000442429	0	0	0.000110607	0	0	0	0	0	0	0	0	0.000221214	0	0.000553036
T13	0	0	0	0.00532129	0.00271084	0	0.000100402	0	0.0655622	0.00130522	0.000401606	0.000100402	0	0	0	0.113755	0.000401606	0	0	0.00110442	0.000100402	0	0.00381526	0.00291165	0.00903614	0	0	0	0	0	0.00833333	0	0.000100402	0	0.00060241	0	0	0	0	0	0	0	0.000100402	0.000100402	0	0	0.000502008	0	0.000100402
P14	0	0	0	0.011895	0.0013562	0	2.82542e-05	0	0.0498121	0.00409686	0.000847625	5.65083e-05	0	2.82542e-05	0	0.0464216	2.82542e-05	0	2.82542e-05	0.00033905	0	0	0.000254288	0.00870229	0.0403187	0	0	2.82542e-05	8.47625e-05	0	0.00175176	0	2.82542e-05	0	5.65083e-05	0	0	0	0	0	0	0	2.82542e-05	0	2.82542e-05	0	0.000197779	0	0.000169525
T14	0	0	0	0.00502263	0.000381255	0	0	0	0.0547019	0.000779087	6.63053e-05	8.28816e-05	0	0	0	0.0250137	4.9729e-05	0	0	0.000132611	0	0	0.000215492	0.70945	0.00540388	0	0	0	0	0	0.000895122	1.65763e-05	0	0	0	0	0	0	0	0	0	0	0	0	0	9.9458e-05	0.000116034	0	3.31527e-05
P15	1.92276e-06	0	0	0.216	0.000115365	0	0	0	0.04804	0.000221117	0	3.84551e-06	0	1.92276e-06	1.92276e-06	0.275081	7.69102e-06	0	1.92276e-06	0.000301873	0	0	4.80689e-05	3.46096e-05	0.0176567	0	0	0	5.76827e-06	0	0.00140746	1.92276e-06	0	0	9.61378e-06	1.92276e-06	0	0	0	0	1.92276e-06	0	3.84551e-06	0	0	1.92276e-06	1.15365e-05	0	7.69102e-06
T15	1.16314e-05	0	0	0.143671	0.000558308	0	0	0	0.0352781	0.00134925	0	2.32628e-05	0	0	0	0.221346	0	0	2.32628e-05	0.000465257	0	0	0.000837462	0.00024426	0.0150278	0	0	0	0	0	0.00175634	0	0	0	1.16314e-05	0	0	0	0	0	1.16314e-05	1.16314e-05	1.16314e-05	0	0	0	0.000372206	0	0
P16	6.74691e-06	1.01204e-05	3.03611e-05	0.00737775	0.000897339	1.01204e-05	1.34938e-05	0	0.0228417	0.00126167	0.000526259	0.000134938	0	4.72284e-05	0	0.39686	0.00027325	6.74691e-06	4.72284e-05	0.00346454	0	0	0.00216576	0.0012448	0.0104678	3.37345e-06	0	2.69876e-05	1.01204e-05	0	0.0274903	2.36142e-05	5.39753e-05	0	0.000158552	3.37345e-06	0	0	3.37345e-06	2.69876e-05	1.01204e-05	6.74691e-06	3.7108e-05	0	0	2.02407e-05	0.000118071	0	0.000337345
T16	0	0	0	0.00152277	0.000494054	6.76787e-06	6.76787e-06	0	0.0074785	0.00409456	0.000135357	3.38393e-05	0	4.06072e-05	6.76787e-06	0.0437746	0.00012859	4.06072e-05	0	0.000338393	0	0	0.240699	0.000365465	0.00247027	0	6.76787e-06	6.76787e-06	0	0	0.00213865	0	2.03036e-05	0	5.4143e-05	0	6.76787e-06	0	0	0	0	0	3.38393e-05	6.76787e-06	0	0	4.73751e-05	0	0.00012859
P21	0	0	0	0.0122132	0.00333087	0	0	0	0.0122132	0.00259067	0.00370096	0.00148038	0	0.000740192	0	0.223168	0.00148038	0	0	0.00222058	0	0	0.00259067	0.00407106	0.0118431	0	0	0	0.00222058	0	0.0340489	0	0	0	0	0	0	0	0	0	0	0	0	0	0	0	0.00111029	0	0.000370096
T21	0	0	0	0.0593543	0.00260678	0	0	0	0.0122318	0.00380991	0.00521356	0.000601564	0	0	0	0.225185	0.000200521	0	0	0.000601564	0	0	0.00601564	0.00320834	0.0122318	0	0	0	0	0	0.0306798	0	0	0	0.000401043	0	0	0	0	0	0	0	0	0	0	0	0.000401043	0	0.00100261
P22	3.02911e-05	0	0	0.00399842	0.00118135	0	0	0	0.0255354	0.00990519	0.000121164	0.000121164	0	0	0	0.108079	3.02911e-05	0	9.08733e-05	0.000121164	0	0	0.00205979	0.000514949	0.00387726	0	0	0	0.000121164	0	0.00663375	0	0	0	0.000121164	0	0	0	0	0	0	0	0	0	0	0	0.000212038	0	0
T22	0	0	0	0.00917667	0.00179683	0	0.000192517	0	0.113842	0.00462042	0	0	0	0	0	0.0677662	0.000192517	0	0	0.00025669	0	0	0.0069948	0.00102676	0.0624398	0	0	0	0.000128345	0	0.0051338	0	0	0	0.00051338	0	0	0	0	6.41725e-05	0	0	0	0	0	0	0.000577552	0	6.41725e-05
P23	0	3.84453e-05	0	0.0400984	0.00261428	0	0	0	0.0186844	0.00530545	0.000115336	0.000115336	0	3.84453e-05	0	0.390527	0.000384453	0	7.68905e-05	0.0016147	0	0	0.000346007	0.0020376	0.00722771	0	0	3.84453e-05	0.000192226	0	0.0222214	0	7.68905e-05	0	0.000192226	0	3.84453e-05	0	0	7.68905e-05	0	0	7.68905e-05	0	0.000153781	0	0.000192226	0	0.000576679
T23	0	0	1.6497e-05	0.0655592	0.00583995	1.6497e-05	0	0	0.0178168	0.0147318	8.24851e-05	0.000131976	0	4.94911e-05	0	0.340235	0.000544402	3.2994e-05	4.94911e-05	0.00153422	0	0	0.0011053	0.00176518	0.00983223	0	0	1.6497e-05	0.000428923	0	0.0204398	3.2994e-05	6.59881e-05	0	4.94911e-05	0	0	0	0	1.6497e-05	3.2994e-05	1.6497e-05	9.89821e-05	0	0	1.6497e-05	0.000115479	0	0.00032994
P26	0	0	0	0.0359824	0.00281517	0	0	0	0.0537471	0.00330054	0.000161791	3.23583e-05	3.23583e-05	0.000129433	0	0.247961	0.000453016	0	0	0.000453016	0	0	0.00304168	0.00113254	0.0653961	0	0	0	0.000550091	0	0.0331996	0	3.23583e-05	0	9.70748e-05	0	0	0	0	6.47165e-05	0	3.23583e-05	0.000129433	0	0	0	6.47165e-05	0	0.000129433
T26	0	0	0	0.0312653	0.00659502	0	0	0	0.0368832	0.0239375	0.00048852	0	0	0	0	0.207132	0.00024426	0	0	0	0	0	0.0102589	0.00341964	0.0549585	0	0	0	0.0012213	0	0.0329751	0	0	0	0.00073278	0	0	0	0	0	0	0	0	0	0	0	0.00097704	0	0
P27	0	0	0	0.653914	0.000334868	0	0	0	0.21172	0.000334868	0.0010046	0	0	0	0	0.00853914	8.3717e-05	0	0	0.000251151	0	0	0.000418585	0.000586019	0.00326496	0	0	0	0.000502302	0	0.00159062	0	0	0	8.3717e-05	0	0	0	0	0	0	0	0	0	0	0	8.3717e-05	0	0
T27	0	0	0	0.519461	0.00149701	0	0	0	0.137725	0.0284431	0.00598802	0	0	0	0	0.0224551	0	0	0	0	0	0	0.0209581	0.00299401	0.0239521	0	0	0	0	0	0.010479	0	0	0	0.00449102	0	0	0	0	0	0	0	0	0	0	0	0.00299401	0	0
P28	0	0	2.15987e-05	0.0281216	0.0016415	0	0	0	0.00762435	0.00146871	2.15987e-05	8.6395e-05	0	4.31975e-05	0	0.448152	0.000388777	0	8.6395e-05	0.000669561	0	0	0.00203028	0.000885548	0.00602605	2.15987e-05	0	0	0.000215987	0	0.0457893	0	0.000107994	0	0.000129592	0	0	0	0	2.15987e-05	4.31975e-05	2.15987e-05	8.6395e-05	0	0	0	0.000237586	0	6.47962e-05
T28	6.68025e-05	0	0	0.0242493	0.00203748	6.68025e-05	0	0	0.0108554	0.00203748	6.68025e-05	0.000100204	0	0	0	0.459902	0.000200407	3.34012e-05	6.68025e-05	0.000768229	3.34012e-05	0	0.00126925	0.00183707	0.00718127	0	0	0	0	0	0.060022	0	3.34012e-05	0	6.68025e-05	0	0	0	0	0	0	0	0.000200407	0	0	3.34012e-05	6.68025e-05	0	0.000367414
P29	0	0	0	0.0407359	0.0183968	0	0	0	0.0157687	0.00131406	0	0	0	0	0	0.103811	0	0	0	0	0	0	0	0.00131406	0.0302234	0	0	0	0	0	0.0065703	0	0	0	0.00525624	0	0	0	0	0	0	0	0	0	0	0	0.00788436	0	0.00131406
T29	0	0	0	0.0482673	0.00990099	0	0	0	0.19802	0.0123762	0	0	0	0	0	0.0903465	0	0	0	0	0	0	0.00618812	0.0049505	0.0408416	0	0	0	0	0	0.00866337	0.00123762	0	0	0	0	0	0	0	0	0	0	0	0	0	0	0	0	0
P2	8.61549e-05	0	0	0.00292927	0.000129232	0	0	0	0.587749	0.000387697	0.000516929	0	0	0	0	0.00771086	4.30775e-05	0	0	0.000387697	0	0	0.000516929	8.61549e-05	0.12514	0	0	0	0.00034462	0	0.00176618	0	0	0	0	0	0	0	0	0	0	0	0	0	0	0	8.61549e-05	0	0
T2	0	0	0	0.000735069	6.12557e-05	0	0	0	0.258377	6.12557e-05	0.00165391	0	0	0	0	0.000551302	6.12557e-05	0	0	0	0	0	0.00042879	0.000183767	0.616233	0	0	0	6.12557e-05	0	0.000735069	0	0	0	0.000122511	0	0	0	0	0	0	0	0	0	0	0	0.000122511	0	0
P30	0	6.55196e-06	4.25878e-05	0.00160851	0.000628989	0	2.29319e-05	0	0.0121048	0.000599505	0.00154299	6.87956e-05	0	6.22437e-05	0	0.832119	0.000203111	6.55196e-06	2.29319e-05	0.000520881	0	0	0.000304666	0.000861583	0.00237181	0	0	6.22437e-05	1.63799e-05	3.27598e-06	0.0396918	3.27598e-06	7.86236e-05	0	6.22437e-05	0	0	0	0	1.31039e-05	0	6.55196e-06	5.89677e-05	0	0	6.55196e-06	0.000111383	0	0.000199835
T30	0	0	0	0.00114034	0.00106432	0	3.80113e-05	0	0.0996275	0.000494146	0.00174852	7.60225e-05	3.80113e-05	0	0	0.20986	0.000646191	0	0	0.000342101	0	0	0.00212863	0.0020146	0.0119355	0	0	7.60225e-05	0	0	0.0148244	0	3.80113e-05	0	7.60225e-05	0	0	0	0	3.80113e-05	0	0	3.80113e-05	0	0	0	0.000266079	0	0.000342101
P32	1.72553e-06	0	0	0.142471	0.000315773	0	8.62767e-07	0	0.0109916	0.00035546	0.115683	8.62767e-06	0	1.03532e-05	0	0.596228	6.98841e-05	1.72553e-06	1.89809e-05	0.000169965	0	0	0.000240712	0.000191534	0.000711782	8.62767e-07	0	5.1766e-06	8.62767e-06	1.72553e-06	0.0364079	1.72553e-06	8.62767e-06	0	2.24319e-05	0	8.62767e-07	0	0	2.5883e-06	3.45107e-06	6.03937e-06	1.20787e-05	0	0	1.72553e-06	1.81181e-05	1.72553e-06	2.76085e-05
T32	0	0	0	0.0258331	0.000508265	0	0	0	0.0257668	0.00121542	0.243724	4.41969e-05	2.20985e-05	0	0	0.151839	0.000176788	0	2.20985e-05	0.000552462	0	0	0.000243083	0.000309379	0.00254132	0	0	0	6.62954e-05	0	0.0240652	0	2.20985e-05	0	8.83939e-05	2.20985e-05	0	0	0	0	0	0	0	0	0	0	2.20985e-05	0	4.41969e-05
P33	6.4556e-06	9.22229e-07	1.6139e-05	0.00894839	0.000694438	6.91672e-06	3.68892e-06	0	0.00986047	0.000679222	0.00153643	3.78114e-05	0	2.67446e-05	2.30557e-06	0.461465	0.000126806	1.93668e-05	3.91947e-05	0.000709194	1.38334e-06	0	0.000224563	0.000291885	0.434086	1.84446e-06	4.61114e-07	6.4556e-06	1.38334e-06	1.84446e-06	0.0300222	1.06056e-05	3.6428e-05	9.22229e-07	4.93392e-05	4.61114e-07	2.30557e-06	4.61114e-07	9.22229e-07	1.01445e-05	6.4556e-06	7.37783e-06	4.65726e-05	0	0	1.84446e-05	2.99724e-05	1.38334e-06	6.40949e-05
T33	4.7792e-06	0	1.91168e-05	0.015405	0.00164882	2.70821e-05	4.7792e-06	0	0.0489916	0.00139553	0.00260148	8.12464e-05	0	3.82336e-05	3.18613e-06	0.629551	0.00023896	4.30128e-05	9.23979e-05	0.00116453	3.18613e-06	0	0.0004365	0.000642006	0.177143	3.18613e-06	0	2.07099e-05	9.5584e-06	0	0.046148	1.75237e-05	5.25712e-05	1.59307e-06	0.000113108	0	1.59307e-06	0	0	1.27445e-05	2.07099e-05	3.02683e-05	7.1688e-05	0	0	1.43376e-05	5.25712e-05	3.18613e-06	0.000109922
P34	0	0	0	0.0236742	0.00094697	0	0	0	0.591856	0.00284091	0	0	0	0	0	0.0170455	0.00094697	0	0	0	0	0	0.00284091	0.00284091	0.326705	0	0	0	0	0	0.00473485	0	0	0	0.00094697	0	0	0	0	0	0	0	0	0	0	0	0.00189394	0	0
T34	0	0	0	0.000682432	0.000207697	0	0	0	0.00932855	0.000480669	4.15393e-05	0	0	0	0	0.00211257	5.93419e-06	0	0	5.93419e-06	0	0	2.96709e-05	3.56051e-05	0.00699048	0	0	0	1.18684e-05	0	0.000338249	0	0	0	0	0	0	0	0	0	0	0	0	0	0	0	2.37368e-05	0	5.93419e-06
P35	0	0	1.58448e-05	0.0239257	0.000697173	3.16897e-05	1.58448e-05	0	0.00796996	0.000887311	0.000903156	0.000301052	0	1.58448e-05	0	0.670918	0.000602104	0	9.50691e-05	0.000332742	0	0	0.000443656	0.00167955	0.00866713	0	0	0	0.000332742	0	0.00942768	0	1.58448e-05	0	4.75345e-05	1.58448e-05	0	0	0	4.75345e-05	1.58448e-05	1.58448e-05	6.33794e-05	0	0	1.58448e-05	1.58448e-05	0	0.000332742
T35	5.697e-06	0	0	0.0186406	0.000541215	1.7091e-05	5.697e-06	0	0.00545203	0.000814671	0.00157237	6.2667e-05	0	3.9879e-05	0	0.825091	0.000216486	0	6.2667e-05	0.000131031	0	0	0.00121346	0.000746307	0.00405626	0	0	0	0	0	0.00615846	0	1.1394e-05	0	6.8364e-05	0	0	0	0	0	0	2.8485e-05	1.7091e-05	0	0	0	9.1152e-05	0	0.000216486
P36	0	0	0	0.00478469	0.00717703	0	0	0	0.77512	0.0119617	0	0	0	0	0	0.0406699	0	0	0	0	0	0	0.00956938	0.0119617	0.0239234	0	0	0	0.00478469	0	0.00478469	0	0	0	0.00478469	0	0	0	0	0	0	0	0	0	0	0	0.00239234	0	0
T36	0	0	0	0.000714286	0.000714286	0	0	0	0.86	0	0	0	0	0	0	0.0107143	0	0	0	0.00357143	0	0	0.0135714	0.00142857	0.00857143	0	0	0	0	0	0.00142857	0	0	0	0.00214286	0	0	0	0	0	0	0	0	0	0	0	0.00142857	0	0
P37	0	9.76563e-05	0	0.00332031	0.000976562	0	0	0	0.0106445	0.00146484	0.00283203	9.76563e-05	0	0	0	0.193457	0.000488281	9.76563e-05	0	0.00302734	0	0	0.00117187	0.00117187	0.00585938	0	0	0	0.000292969	0	0.0236328	0	0	0	9.76563e-05	0	0	0	0	0	0	0.000195313	0.000195313	0	0	0	0.000390625	9.76563e-05	0.000390625
T37	0	0	0	0.0585326	0.0013361	2.84277e-05	2.84277e-05	0	0.0464792	0.0010234	0.000170566	0	0	0	0	0.338005	0.000312704	5.68553e-05	0	0.00264377	2.84277e-05	0	0.00139296	0.00173409	0.00554339	2.84277e-05	0	0	0.000540126	0	0.0291668	0	5.68553e-05	0	0.000170566	0	2.84277e-05	0	0	2.84277e-05	0	0	5.68553e-05	0	0	2.84277e-05	0.000426415	0	0.00036956
P38	0	0	0	0.00153971	0.000236878	0	0	0	0.00305967	0.000394797	9.86991e-05	0	0	0	0	0.0226613	0	0	0	0	0	0	0.000138179	0.000335577	0.00317811	0	0	3.94797e-05	0.000296097	0	0.00163841	0	0	0	1.97398e-05	0	0	0	0	0	0	0	0	0	0	0	5.92195e-05	0	5.92195e-05
T38	0	0	0	0.0685941	0.0238095	0	0	0	0.121882	0.0306122	0.00170068	0	0	0	0	0.0844671	0.00170068	0	0	0.000566893	0	0	0.00396825	0.0102041	0.079932	0	0	0	0	0	0.00793651	0	0	0	0.000566893	0	0	0	0	0	0.000566893	0.000566893	0	0	0	0.000566893	0.00396825	0	0.00113379
P39	0	0	0	0.00465732	0.0015382	0	4.27277e-05	0	0.00824645	0.00192275	0.00752008	0.000213639	0	0.000128183	0	0.20488	0.000299094	4.27277e-05	4.27277e-05	0.00217911	0	0	0.000170911	0.000598188	0.00935737	8.54555e-05	0	0	0.000341822	0	0.016792	0	4.27277e-05	0	0.000299094	0	0	4.27277e-05	0	0	0	0	4.27277e-05	0	0	0	0.000213639	0	0.000256366
T39	3.67681e-05	0	0	0.00411803	0.00095597	0	0	0	0.00921041	0.00262892	0.00851181	0.000165456	0	0.000110304	0	0.234544	0.000257377	0.000110304	1.8384e-05	0.00156264	0	0	0.000202224	0.00102951	0.0101296	0	0	0	1.8384e-05	0	0.0193952	1.8384e-05	0	0	0.000110304	0	7.35362e-05	1.8384e-05	0	5.51521e-05	0	1.8384e-05	1.8384e-05	0	0	0	5.51521e-05	0	0.000110304
P3	0	0	0	0.00465692	0.000943174	0	0	0	0.0626032	0.00100212	5.89484e-05	0	0	0	0	0.134815	5.89484e-05	0	0	0.0121434	0	0	0.000294742	0.000884225	0.400849	0	0	0	0.00035369	0	0.0037727	0	0	0	0	0	0	0	0	0	0	0	0	0	0	0	0.000117897	0	0.000412639
T3	0	0	0	0.0151812	0.0107738	0	0	0	0.0612145	0.00685602	0	0	0	0	0	0.202742	0	0	0.000489716	0.000489716	0	0	0.000489716	0.00146915	0.0470127	0	0	0	0.00342801	0	0.00587659	0	0.000489716	0	0.000489716	0	0	0	0	0	0	0	0	0	0	0	0.000489716	0	0.000489716
P42	0	0	6.62822e-05	0.0104063	0.00384437	6.62822e-05	0	0	0.0860343	0.0070922	0.00125936	0.000132564	0	0	0	0.132034	0.000463976	0.000132564	6.62822e-05	0.000927951	0	0	0.000861669	0.00132564	0.0146484	0	0	0.000132564	0.000132564	6.62822e-05	0.0331411	0	0.000132564	0	0.000662822	0	0	0	0	6.62822e-05	0	6.62822e-05	6.62822e-05	0	0	6.62822e-05	0.000927951	0	0.000397693
T42	0	0	0	0.0151869	0.00350467	0	0	0	0.0549065	0.0151869	0	0	0	0	0	0.132009	0	0	0	0.00350467	0	0	0.00233645	0.00233645	0.0373832	0	0	0	0	0	0.0221963	0	0	0	0.0046729	0	0	0	0	0	0	0	0.00233645	0	0	0.00116822	0	0	0.00350467
P43	0	0	0	0.404634	0.000702083	0	0	0	0.00986259	0.00618502	0	0.000100298	0	6.6865e-05	0	0.166695	3.34325e-05	0	3.34325e-05	0.000167163	0	0	0.000100298	0.000367758	0.00324295	0	0	0	0	0	0.00327639	0	0	0	0.000100298	0	0	0	0	0	0	0	0	0	0	0	3.34325e-05	0	3.34325e-05
T43	0.000144823	0	0	0.197321	0.000217234	0	0	0	0.0136133	0.00782042	7.24113e-05	0	0	0	0	0.121868	0.000144823	0	0	0.00115858	0	0	0.000144823	0.00057929	0.00296886	0	0	0	7.24113e-05	0	0.00209993	0	7.24113e-05	0	7.24113e-05	0	0	0	0	0	0	0	0	0	0	0	0.000362056	0	0.000217234
P44	0	0	0	0.0528459	5.134e-05	0	0	0	0.0282028	0.000171133	0.00010268	1.71133e-05	0	0	0	0.036246	0	0	0	3.42266e-05	0	0	0.000376493	0.00015402	0.127066	0	0	0	0	0	0.00061608	0	0	0	5.134e-05	0	0	0	0	0	0	0	0	0	0	0	3.42266e-05	0	0
T44	0	0	0	0.0382601	0.00013156	0	0	0	0.0312814	0.00019734	0.00015548	0	0	0	0	0.0206729	1.196e-05	0	0	2.392e-05	0	0	0.00042458	5.382e-05	0.794079	0	0	0	0.00032292	0	0.00029302	0	5.98e-06	0	1.196e-05	0	0	0	0	0	0	0	5.98e-06	0	0	0	5.98e-06	0	0
P45	3.31094e-06	4.72991e-07	7.09487e-06	0.517336	0.000272916	4.25692e-06	1.89197e-06	0	0.0028143	0.00264166	0.000491438	3.50014e-05	4.72991e-07	5.6759e-06	0	0.275046	5.7232e-05	9.45983e-07	1.84467e-05	0.000107369	9.45983e-07	0	0.000213792	0.000191562	0.0113882	4.72991e-07	0	5.20291e-06	1.08788e-05	4.72991e-07	0.020035	8.51385e-06	1.75007e-05	0	6.38538e-05	0	9.45983e-07	0	0	2.83795e-06	1.41897e-06	4.72991e-06	2.08116e-05	9.45983e-07	0	9.45983e-07	3.31094e-05	4.72991e-07	5.86509e-05
T45	0	0	0	0.468432	0.00084977	1.49082e-05	0	0	0.0168165	0.00846788	0.000208715	8.94494e-05	0	0	0	0.200844	1.49082e-05	0	7.45412e-05	0.000327981	0	0	0.00034289	0.000283257	0.00474082	0	0	2.98165e-05	0	0	0.0166227	0	2.98165e-05	0	0.000119266	0	0	0	0	0	0	0	4.47247e-05	0	0	2.98165e-05	0.000178899	0	0.000104358
P46	0	0	0	0.490498	0.00128835	0	0	0	0.00644174	0.00458974	8.05218e-05	0.000201304	0	0	0	0.219623	0.000201304	0	0.000241565	0.000926	0	0	0.000281826	0.00128835	0.00358322	0	0	4.02609e-05	0	0	0.0163862	0	4.02609e-05	0	0.000161044	0	0	0	0	8.05218e-05	0	0	0	0	0	0	0.000241565	0	4.02609e-05
T46	0	0	1.64737e-05	0.444146	0.00143321	1.64737e-05	0	0	0.00360773	0.00233926	6.58946e-05	4.9421e-05	0	0.000148263	0	0.34336	9.88419e-05	0	9.88419e-05	0.00112021	0	0	0.00116963	0.00054363	0.00360773	1.64737e-05	0	1.64737e-05	0	0	0.00938998	1.64737e-05	3.29473e-05	0	4.9421e-05	0	0	0	0	0	1.64737e-05	0	4.9421e-05	0	0	0	0.000131789	0	9.88419e-05
P47	2.55223e-06	9.28085e-07	0	0.00444924	0.00212392	0	0	0	0.000283762	0.00192694	2.38982e-05	2.55223e-06	0	1.39213e-06	0	0.00965254	6.72861e-06	0	2.08819e-06	1.97218e-05	1.39213e-06	0	1.92578e-05	5.01166e-05	0.977034	2.32021e-07	0	4.64042e-07	0	0	0.00122948	4.64042e-07	6.96063e-07	0	3.01627e-06	0	0	2.32021e-07	0	2.32021e-07	3.71234e-06	4.64042e-07	6.26457e-06	0	2.32021e-07	6.96063e-07	4.64042e-06	0	4.4084e-06
T47	0	6.78675e-06	1.35735e-05	0.0428244	0.000230749	1.35735e-05	0	0	0.00228713	0.000400418	0.000190029	3.39337e-05	0	0	0	0.120594	0.000128948	0	6.78675e-06	0.000108588	0	6.78675e-06	0.000101801	0.000162882	0.777463	0	0	0	2.7147e-05	0	0.0156299	0	1.35735e-05	0	3.39337e-05	0	0	0	0	0	0	0	0	0	0	6.78675e-06	2.7147e-05	0	6.78675e-05
P48	0	0	5.74828e-05	0.00241428	0.000373638	0	0	0	0.0391458	0.00129336	0.000258673	0.000143707	0	0	0	0.476073	0	0	0	0.000632311	2.87414e-05	0	0.000546087	0.000459863	0.011784	0	0	0	0.000172448	0	0.00747277	0	0	0	0.00020119	0	0	0	0	0	0	0	8.62242e-05	0	0	0	0.000143707	0	5.74828e-05
T48	0	0	0	0.000410585	8.49485e-05	0	1.41581e-05	0	0.0235591	0.000184055	4.24743e-05	2.83162e-05	0	2.83162e-05	0	0.254237	4.24743e-05	0	1.41581e-05	0.000113265	0	0	0.000481375	0.000410585	0.00545086	0	0	0	0.000184055	0	0.00642777	0	2.83162e-05	0	0.000141581	0	0	0	0	7.07904e-05	0	0	8.49485e-05	0	0	0	1.41581e-05	0	9.91066e-05
P4	0	0	0	0.0936107	0.0089153	0	0	0	0.00594354	0.0118871	0	0	0	0	0	0.163447	0	0	0	0	0	0	0	0.00594354	0.0341753	0	0	0	0.0267459	0	0.00445765	0	0	0	0.00148588	0	0	0	0	0	0	0	0	0	0	0	0.00297177	0	0.00148588
T4	0	0	0	0.0696429	0.025	0	0	0	0.0107143	0.00178571	0	0	0	0	0	0.105357	0	0	0	0	0	0	0.0214286	0.00535714	0.0232143	0	0	0	0.105357	0	0.00535714	0	0	0	0	0	0	0	0	0	0	0	0	0	0	0	0.00535714	0	0
P50	0	0	0	0.00609834	0.000254097	0	0	0	0.0604116	0.000635243	0	0	0	6.35243e-05	0	0.204866	0.000254097	0	0	0.000317622	0	0	0.000698768	0.00044467	0.00622538	6.35243e-05	0	0	0.000190573	0	0.00419261	0	0	0	6.35243e-05	0	0	0.000190573	0	0	0	0	6.35243e-05	0	0	0	0.000127049	0	0
T50	0	0	4.56781e-05	0.000944014	0.000197938	0	0	0	0.0503677	0.000715623	1.5226e-05	9.13562e-05	0	0	0	0.145957	7.61302e-05	0	3.04521e-05	7.61302e-05	0	0	0.000334973	0.000395877	0.00998828	0	0	0	6.09041e-05	0	0.00179667	0	1.5226e-05	0	3.04521e-05	0	0	0	0	0	0	0	0	0	0	0	0	0	0
P51	0	0	0	0.00397614	0.00994036	0	0	0	0.610338	0.00795229	0.00397614	0.00198807	0	0.00198807	0	0.0457256	0	0	0	0	0	0	0.00994036	0.0119284	0.0715706	0	0	0	0.00198807	0	0.0954274	0	0	0	0.0159046	0	0	0	0	0	0	0	0	0	0	0	0.00198807	0	0
T51	0	0	0	0.0979098	0.0264026	0	0	0	0.618262	0.0451045	0.00110011	0	0	0	0	0.0187019	0	0	0	0	0	0	0.00550055	0.00220022	0.0660066	0	0	0	0.00110011	0	0.00330033	0	0	0	0.00220022	0	0	0	0	0	0	0	0	0	0	0	0.00220022	0	0
P52	0	0	0	0.0912974	0.00183697	0	0	0	0.0476234	0.00234214	0.000183697	4.59242e-05	0	0	0	0.154627	4.59242e-05	0	0	0.00110218	0	0	0.238485	0.000413318	0.0238347	0	0	0	0	0	0.00753157	0	4.59242e-05	0	0.000459242	0	0	0	0	0	0	0	0	0	0	0	0.000275545	0	4.59242e-05
T52	0	0	0	0.0715213	0.000720981	0	0	0	0.068349	0.00100937	0.000720981	0	0	0	0	0.240231	0.000288392	0	0.000288392	0.0037491	0	0	0.00173035	0.00158616	0.00576784	0	0	0	0.000144196	0	0.0121125	0	0	0	0.000288392	0	0	0	0	0	0	0	0	0	0	0	0.000432588	0	0.000144196
P53	5.92717e-06	2.96359e-06	1.18543e-05	0.00414013	0.00123582	0	3.5563e-05	0	0.0241058	0.00574936	0.000118543	1.18543e-05	0	8.89076e-06	0	0.221122	0.000139289	3.25995e-05	5.33446e-05	0.00192929	5.92717e-06	0	0.000444538	0.000732006	0.00284504	2.96359e-06	0	1.18543e-05	8.29804e-05	0	0.00356519	8.89076e-06	8.5944e-05	0	0.000177815	2.07451e-05	8.89076e-06	0	0	2.96359e-06	8.89076e-06	1.48179e-05	2.07451e-05	5.92717e-06	0	8.89076e-06	0.000139289	0	9.48348e-05
T53	0	0	0	0.00927505	0.00298507	0	5.33049e-05	0	0.0234542	0.00591684	5.33049e-05	5.33049e-05	0	0	0	0.418817	0.00010661	0	0.00010661	0.000959488	0	0	0.000692964	0.000852878	0.00767591	0	0	0.000159915	0	0	0.00426439	0	5.33049e-05	0	0.00021322	0	0	0	0	0	0	0	0.00010661	0	0	0	0.000373134	0	5.33049e-05
P55	0	0	0	0.0031667	0.0031667	0	0	0	0.123501	0.00113097	0	0	0	0	0	0.0875368	0	0	0	0.0031667	0	0	0.000904773	0.00113097	0.0142502	0	0	0	0.00429767	0	0.0131192	0	0	0	0.000452386	0	0	0	0	0	0	0	0.000226193	0	0	0	0.000452386	0	0.00113097
T55	0	0	6.75584e-05	0.0105391	0.00560735	0	0	0	0.162613	0.00560735	0.000270234	6.75584e-05	0	0	0	0.180854	0.000135117	0	0	0.0060127	0	0	0.00445886	0.00270234	0.0193217	0	0	0	6.75584e-05	0	0.0121605	6.75584e-05	0	0	0.000472909	0	0	0	0	0	0	6.75584e-05	0.000135117	0	0	0	0.000202675	0	0.000202675
P57	0.000161434	0	0	0.0029058	0.00347082	0	0	0	0.0406005	0.00403584	8.07168e-05	0.000161434	0	0	0	0.159819	0.000161434	8.07168e-05	0	0	0	0	0.00209864	0.00137219	0.0173541	0	0	0	0.000726451	0	0.0148519	0	0	0	0.000403584	0	0	0	0	0	8.07168e-05	0	0.000161434	0	0	8.07168e-05	0.000403584	0	8.07168e-05
T57	0	0	0	0.161632	0.00189146	0	2.19937e-05	0	0.15874	0.00179249	0.000538846	0.000109969	0	6.59812e-05	0	0.132985	0.000131962	5.49843e-05	2.19937e-05	0.000450872	0	0	0.00651014	0.0010447	0.0118766	0	0	0	4.39875e-05	0	0.00566339	0	2.19937e-05	0	0.000131962	0	0	1.09969e-05	0	1.09969e-05	1.09969e-05	3.29906e-05	6.59812e-05	0	0	4.39875e-05	0.000142959	0	0.000109969
P58	0	0	0	0.0030691	0.00172407	3.66824e-05	2.4455e-05	0	0.127031	0.00344815	8.55924e-05	7.33649e-05	2.4455e-05	0	0	0.427852	0.000122275	0	1.22275e-05	0.000476872	0	0	0.00121052	0.00127166	0.00652947	3.66824e-05	0	0	0.000452417	0	0.00487876	0	2.4455e-05	0	0.000158957	1.22275e-05	0	0	0	2.4455e-05	1.22275e-05	7.33649e-05	4.89099e-05	0	0	0	9.78198e-05	0	9.78198e-05
T58	3.84516e-07	5.12688e-07	3.84516e-06	0.000338374	0.000182261	2.56344e-06	7.43398e-06	0	0.0230348	0.00153243	8.45936e-06	2.7557e-05	2.17893e-06	7.17764e-06	0	0.0249124	5.98564e-05	1.66624e-06	3.07613e-06	0.000105229	1.66624e-06	0	0.00191771	0.000420917	0.0232584	3.84516e-06	0	1.40989e-06	1.92258e-06	5.12688e-07	0.000485003	6.02409e-06	1.32017e-05	0	6.04972e-05	2.05075e-06	1.66624e-06	1.28172e-07	0	8.20302e-06	4.99871e-06	8.45936e-06	1.34581e-05	2.56344e-07	0	1.28172e-07	4.0246e-05	2.69161e-06	3.9477e-05
P59	0	0	0	0.044388	0.00969887	0	0	0	0.0673445	0.00993352	0.000117325	0.000195542	3.91083e-05	0	0	0.172311	0.000743058	0	0	0.00148612	0	0	0.00289402	0.00559249	0.0371138	0	0	3.91083e-05	0.000117325	0	0.00930778	0	0	0	0.000117325	0	0	3.91083e-05	0	0.000117325	3.91083e-05	0	3.91083e-05	0	0	0	0.000312867	0	0.000351975
T59	0	2.77377e-05	2.77377e-05	0.0346444	0.00715633	0	5.54754e-05	0	0.0839343	0.0112338	0.000249639	5.54754e-05	8.32131e-05	0	0	0.0949462	0.000388328	0	0	0.000776656	0	0	0.00105403	0.00260734	0.429713	0	0	0	0.00105403	0	0.00427161	0	8.32131e-05	0	0.000138689	0	0	0	0	2.77377e-05	0	2.77377e-05	5.54754e-05	0	0	2.77377e-05	0.000166426	0	0.000138689
P5	0	0	0	0.000965334	0.000429037	0	0	0	0.00422602	0.000772267	0.000171615	0.000107259	0	2.14519e-05	0	0.118607	0.0005792	4.29037e-05	0	0.000214519	0	0	0.000128711	0.000879526	0.59737	0	0	2.14519e-05	0.000643556	0	0.0181268	0	8.58074e-05	0	0.000150163	0	0	0	0	0	2.14519e-05	0	2.14519e-05	0	0	0	0.000300326	0	0.00023597
T5	0	0	0	0.000577721	0.000185388	0	4.31135e-06	0	0.0270537	0.0106059	0.000120718	2.58681e-05	0	4.31135e-06	8.6227e-06	0.0491364	8.6227e-05	4.31135e-06	8.6227e-06	7.32929e-05	0	0	0.000133652	0.000219879	0.735369	4.31135e-06	0	0	5.17362e-05	0	0.00329387	0	1.2934e-05	0	5.60475e-05	0	0	0	0	4.31135e-06	4.31135e-06	8.6227e-06	4.31135e-06	0	0	4.31135e-06	2.58681e-05	4.31135e-06	9.05383e-05
P60	2.23289e-05	0	0	0.00261248	0.000893156	0	4.46578e-05	0	0.0919951	0.00272413	0.000960143	2.23289e-05	0	0	0	0.196137	0.000223289	0	0.000133973	0.000513565	4.46578e-05	0	0.00174165	0.00194261	0.0111868	6.69867e-05	0	2.23289e-05	2.23289e-05	0	0.00770347	4.46578e-05	0.000133973	0	0.000178631	0	0	0	0	6.69867e-05	2.23289e-05	0	8.93156e-05	0	0	0	0.000468907	0	0.000223289
T60	8.9628e-07	8.9628e-07	8.9628e-07	0.00172758	0.000475925	0	6.85654e-05	0	0.110602	0.000820992	0.000111587	6.45321e-05	1.34442e-05	9.85908e-06	0	0.12561	0.000254095	5.82582e-06	5.01917e-05	0.000202559	2.5544e-05	0	0.00129154	0.00167739	0.00667863	1.12035e-05	0	3.13698e-06	3.62993e-05	1.79256e-05	0.00795807	4.12289e-05	0.000146094	0	0.000327142	4.03326e-06	1.34442e-06	2.2407e-06	0	8.0217e-05	6.7221e-06	2.41996e-05	5.82582e-05	0	0	8.9628e-06	0.000169397	0	0.000216003
P62	0	0	8.18912e-06	0.00119356	0.00179342	0	8.18912e-06	0	0.789576	0.00189988	0.000124884	2.45674e-05	0	6.14184e-06	0	0.125027	4.09456e-05	0	2.66146e-05	0.000137168	0	0	0.000153546	0.000436071	0.018663	0	0	0	4.09456e-06	0	0.00369739	4.09456e-06	2.66146e-05	0	4.50402e-05	0	0	0	0	1.02364e-05	1.84255e-05	8.18912e-06	1.02364e-05	1.22837e-05	6.14184e-06	0	2.86619e-05	0	3.6851e-05
T62	2.30691e-06	0	2.30691e-06	0.000830486	0.000918149	6.92072e-06	1.61483e-05	0	0.551549	0.000818952	0.000145335	3.46036e-05	2.30691e-06	1.38414e-05	4.61381e-06	0.211541	8.76624e-05	6.92072e-06	1.84552e-05	0.000198394	2.30691e-06	0	0.000196087	0.000424471	0.0307903	2.30691e-06	0	9.22762e-06	4.61381e-06	0	0.00605794	1.38414e-05	1.38414e-05	0	9.9197e-05	0	0	0	0	1.84552e-05	1.15345e-05	1.84552e-05	1.84552e-05	2.30691e-06	1.84552e-05	2.30691e-06	4.61381e-05	2.30691e-06	4.15243e-05
P63	0	0	0	0.0048636	0.00200148	2.00148e-05	0	0	0.0104677	0.00208154	0.000740548	0.000280207	0	0	0	0.484358	0.000620459	0	8.00592e-05	0.024318	0	0	0.00058043	0.00214158	0.0188139	0	0	0	0.000100074	0	0.0208554	2.00148e-05	0.000100074	0	0.000300222	0	0	0	0	0.000100074	8.00592e-05	2.00148e-05	0.000100074	0	0	0	0.000140104	0	0.000800592
T63	0	3.61156e-06	1.44462e-05	0.00824699	0.000877608	1.80578e-06	5.41733e-06	0	0.0100997	0.00111597	0.00152949	6.68138e-05	0	2.52809e-05	1.80578e-06	0.814218	0.000171549	5.41733e-06	7.22311e-05	0.00230598	1.80578e-06	0	0.000355738	0.000677167	0.0048449	1.08347e-05	0	9.02889e-06	5.41733e-06	0	0.0156326	3.61156e-06	5.05618e-05	0	9.39004e-05	0	1.80578e-06	0	0	7.22311e-06	5.41733e-06	1.98636e-05	1.98636e-05	1.80578e-06	1.80578e-06	1.80578e-06	8.126e-05	0	0.000120987
P64	0	0	0	0.104126	0.000610352	0	0	0	0.0388184	0.00189209	0	0	0	0	0	0.321899	6.10352e-05	0	0	0	0	0	0.000183105	0.000244141	0.0198975	0	0	0	0	0	0.00854492	0	0	0	0	0	0	0	0	0	0	0	0	0	0	0	0.000183105	0	0
T64	0	0	0	0.0202555	0.000273723	0	0.000364964	0	0.0344891	0.00136861	0	0	0	0	0	0.149179	0	0	0	0	0	0	0.000456204	0.000729927	0.0216241	0	0	0	9.12409e-05	0	0.00921533	0	9.12409e-05	0	0	0	0	0	0	0	0	0	0	0	0	0	9.12409e-05	0	9.12409e-05
P65	0	0	0	0.010274	0.010274	0	0	0	0.0308219	0.0205479	0	0	0	0	0	0.130137	0	0	0	0.00342466	0	0	0.00342466	0.010274	0.208904	0	0	0	0.0205479	0	0.0136986	0	0	0	0	0	0	0	0	0	0	0	0	0	0	0	0.00342466	0	0
T65	0	0	0	0.0186047	0.00976744	0	0	0	0.0246512	0.0139535	0.00139535	0	0	0	0	0.354419	0	0	0.000465116	0.000930233	0	0	0.00139535	0.000930233	0.37814	0	0	0	0.000465116	0	0.0223256	0	0	0	0.000465116	0	0	0	0	0	0	0	0.000930233	0	0	0	0.000465116	0	0.000930233
P66	4.15818e-05	0	0	0.00291072	0.000873217	0	6.23727e-05	0	0.00806686	0.00426213	0.000124745	0.0002287	0	4.15818e-05	2.07909e-05	0.286665	0.000332654	0	2.07909e-05	0.000602936	0	0	0.000332654	0.00122666	0.00973013	0	0	2.07909e-05	0.00112271	0	0.0160506	0	4.15818e-05	0	0.000166327	0	2.07909e-05	0	0	0	0	2.07909e-05	6.23727e-05	0	0	0	6.23727e-05	0	0.000291072
T66	0	0	0	0.00632953	0.00587276	0	0	0	0.0132463	0.00698206	0.00091354	0.000130506	0	0	0	0.650049	0.000130506	6.52529e-05	6.52529e-05	0.000717781	0	0	0.000717781	0.0011093	0.12124	0	0	0.000130506	0.000522023	0	0.0138989	0	0.000130506	0	0.000326264	0	0	0	0	0	0	0	0	0	0	0	0.000261011	0	0
P67	0	0	3.92357e-05	0.0501432	0.00184408	0	0	0	0.0579119	0.00207949	0.000117707	3.92357e-05	7.84714e-05	0	0	0.145368	0.000667007	0	3.92357e-05	0.00584612	0	0	0.00753325	0.00392357	0.00557147	0	0	7.84714e-05	0.000235414	0	0.0102798	0	0	0	0.00027465	0	0	0	0	3.92357e-05	0	0	7.84714e-05	3.92357e-05	3.92357e-05	3.92357e-05	0.000156943	0	0.000470828
T67	5.86596e-06	0	1.75979e-05	0.148509	0.00210588	2.34639e-05	2.34639e-05	1.75979e-05	0.145188	0.00283913	7.03916e-05	0.000234639	1.17319e-05	2.93298e-05	5.86596e-06	0.207098	0.00058073	1.75979e-05	5.86596e-05	0.0072034	0	0	0.00788385	0.00304443	0.00651708	2.93298e-05	0	2.93298e-05	5.27937e-05	0	0.0138495	3.51958e-05	7.62575e-05	0	0.000228773	5.86596e-06	0	0	5.86596e-06	3.51958e-05	4.69277e-05	2.34639e-05	9.38554e-05	0	0	1.75979e-05	0.000158381	1.75979e-05	0.000381288
P68	0	0	0	0.00637773	0.00138035	0	0	0	0.00512519	0.00118864	0.000115029	0	0	3.83431e-05	0	0.0777981	3.83431e-05	0	0	8.94672e-05	0	0	0.000115029	0.000242839	0.838077	0	0	0	0.00012781	0	0.00492069	5.11241e-05	0	0	6.39051e-05	0	0	0	0	0	0	0	1.2781e-05	0	0	0	3.83431e-05	0	3.83431e-05
T68	8.47583e-06	0	0	0.00394126	0.000580595	0	0	0	0.023512	0.000555167	0.000110186	1.69517e-05	0	8.47583e-06	0	0.0498803	4.23792e-05	4.23792e-06	0	0.000148327	0	0	4.66171e-05	0.000161041	0.877562	0	0	4.23792e-06	1.69517e-05	0	0.00375903	0	0	0	3.81412e-05	0	0	0	0	0	4.23792e-06	4.23792e-06	4.23792e-06	0	0	0	4.23792e-06	0	4.23792e-05
P69	2.42736e-05	4.85472e-05	4.85472e-05	0.0101221	0.00143214	0	0	0	0.0254023	0.00146855	0.000157778	6.0684e-05	0	6.0684e-05	0	0.402723	0.000412651	1.21368e-05	3.64104e-05	0.00057043	2.42736e-05	0	0.000279147	0.00129864	0.0190062	0	0	6.0684e-05	3.64104e-05	0	0.023509	1.21368e-05	4.85472e-05	0	0.000109231	0	0	1.21368e-05	0	2.42736e-05	0	0	4.85472e-05	0	0	0	0.000121368	3.64104e-05	0.000315557
P6	0	0	0	0.0144068	0.00145629	0	0	0	0.00899776	0.00145629	0.000780153	0	0	0	0	0.326936	0.000260051	0	0	0.000936183	0	0	0.000520102	0.00130025	0.0490976	0	0	0.000156031	0.00130025	0	0.0312581	0	0	0	0.000156031	0	0	0	0	0	0.00010402	0	5.20102e-05	0	0	0	0.000416082	0	0.000364071
T6	0	0	0	0.0013445	9.32604e-05	0	0	0	0.000683909	0.000101032	2.33151e-05	0	0	7.7717e-06	0	0.0203929	4.66302e-05	0	0	0.000108804	0	0	3.88585e-05	5.44019e-05	0.944277	0	0	0	0.000163206	0	0.00150771	0	0	0	7.7717e-06	0	0	0	0	0	0	0	7.7717e-06	0	0	0	2.33151e-05	0	7.7717e-06
P70	0	0	0	0.00144032	0.00108024	0	0	0	0.013803	0.00312069	0	6.00132e-05	0	0	0	0.339555	0	0	0	0.00324071	0	0	0.000720158	0.000660145	0.0234051	0	0	0	0.000540119	0	0.00510112	0	0	0	0.000240053	0	0	0	0	0	0	0	0	0	0	0	0.00018004	0	0.000420092
T70	0	6.88516e-05	0	0.00137703	0.000550812	0	0	0	0.0126687	0.00172129	0	0	0	0	0	0.364569	0.000413109	0	0	0.00220325	0	0	0.000619664	0.000757367	0.0229964	0	0	0.000137703	0.000550812	0	0.00364913	0	0	0	0.000206555	0	0	0	0	0	6.88516e-05	0	0	0	0	0	0.000137703	0	0
P71	4.73649e-06	2.36824e-06	3.31554e-05	0.0161325	0.001402	2.36824e-06	5.21013e-05	0	0.0947629	0.00308582	0.000383655	9.7098e-05	4.73649e-06	1.18412e-05	0	0.600636	0.000374182	2.60507e-05	5.44696e-05	0.00111307	7.10473e-06	0	0.000715209	0.00146121	0.00416337	7.10473e-06	0	1.42095e-05	0.000158672	0	0.0135227	2.60507e-05	9.94662e-05	0	0.000343395	0	7.10473e-06	0	0	4.02601e-05	1.18412e-05	1.42095e-05	8.52567e-05	0	0	1.89459e-05	0.000146831	0	0.000201301
T71	0	0	0	0.00169742	0.000902886	0	0	0	0.0348153	0.00144462	0.000108346	0.000108346	0	3.61154e-05	0	0.0556178	0.000108346	0	0	0.00176966	0	0	0.00108346	0.000939001	0.00361154	0	0	0	0	0	0.00498393	0	3.61154e-05	0	0.000433385	0	0	0	0	0	0	3.61154e-05	0.000180577	0	0	0	0.000144462	0	0
P72	0	0	0	0.0100727	0.00126662	0	0	0	0.0112488	0.00165867	0.000211104	0.000150789	0	0	0	0.450828	0.000422208	0	0	0.00171899	6.03154e-05	0	0.00102536	0.00123647	0.00753943	3.01577e-05	0	0	0.000241262	0	0.00968063	3.01577e-05	9.04732e-05	0	0.000482524	0	0	0	0	3.01577e-05	0	0	3.01577e-05	0	0	0	0.00027142	3.01577e-05	0.000241262
T72	0	0	0	0.0137737	0.00102789	0	5.13945e-05	0	0.00991914	0.00142191	0.000239841	8.56575e-05	0	1.71315e-05	0	0.419499	0.000239841	0	0	0.00119921	0	0	0.000788049	0.00106215	0.00664702	0	0	8.56575e-05	0	0	0.00827452	1.71315e-05	0	0	0.00034263	0	0	0	0	1.71315e-05	0	0	6.8526e-05	0	0	0	0.000102789	0	6.8526e-05
P73	0	0	0.000781861	0.00781861	0.0039093	0	0	0	0.0633307	0.00469116	0	0	0	0	0	0.192338	0	0	0	0.00156372	0	0	0.00547303	0.000781861	0.03362	0	0	0	0.00312744	0	0.0156372	0	0	0	0.00234558	0	0	0.00234558	0	0	0	0	0	0	0	0	0	0	0
T73	0	0	0	0.00460503	0.000708466	0	0	0	0.102728	0.0042508	0	0	0	0	0	0.119022	0	0	0	0.00141693	0	0	0.00460503	0.000708466	0.0216082	0	0	0	0.0010627	0	0.0102728	0	0	0	0.00141693	0	0	0.000354233	0	0	0	0	0	0	0	0	0.00177117	0	0.000354233
P74	0	0	0	0.00251889	0.00559754	0	0	0	0.0036384	0.000279877	0	0	0	0	0	0.171844	0	0	0	0.00279877	0	0	0.00111951	0.000839631	0.0165127	0	0	0	0.000279877	0	0.00699692	0	0	0	0.000279877	0	0	0	0	0	0	0	0	0	0	0	0.000559754	0	0
T74	1.17115e-05	0	0	0.00746024	0.0214906	0	0	0	0.00557468	0.00961516	0.000105404	0.000117115	0	0	0	0.236959	0.000257653	0	3.51346e-05	0.0025414	0	0	0.000245942	0.000796383	0.0265852	0	0	1.17115e-05	0	0	0.00958002	0	1.17115e-05	0	8.19807e-05	0	0	2.3423e-05	0	1.17115e-05	2.3423e-05	0	9.36922e-05	0	2.3423e-05	2.3423e-05	0.000117115	0	0.000140538
P75	0	0	0	0.0247238	0.103104	0	0	0	0.0494477	0.067859	0.000526039	0.00210416	0	0	0	0.314571	0.00105208	0	0	0.00157812	0	0	0.00210416	0.00263019	0.0510258	0	0	0	0.000526039	0	0.0120989	0.000526039	0	0	0.00789058	0	0	0	0	0	0	0	0	0	0.00315623	0	0.00105208	0	0.00263019
T75	0	0	0	0.0305026	0.318544	0	0	0	0.111265	0.12409	0	0.000693241	0	0	0	0.137955	0.00034662	0	0.00207972	0.00277296	0	0	0	0.00554593	0.128596	0	0	0	0	0	0.00277296	0	0	0	0.000693241	0	0	0	0	0	0	0	0.00138648	0	0	0	0.00242634	0	0.00103986
P76	0.000269179	0	0	0.0266487	0.054105	0	0	0	0.0570659	0.0629879	0.000807537	0.00188425	0	0.000538358	0	0.401346	0.000538358	0	0.00107672	0.00457604	0	0	0.0013459	0.00349933	0.043607	0	0	0	0	0	0.0218035	0	0	0	0.00592194	0	0	0	0	0	0	0	0.000538358	0	0.0110363	0	0.000538358	0	0.000807537
T76	0	0	0.000186324	0.0139743	0.00577604	0	0	0	0.0875722	0.0232905	0.000372648	0	0	0	0	0.254332	0.000931619	0	0	0.0100615	0	0	0.00354015	0.00130427	0.0326067	0	0	0	0	0	0.0113658	0	0	0	0.000558971	0	0	0	0	0	0	0	0.000186324	0	0	0	0.000372648	0	0
P7	0	0	0	0.0258033	0.010224	0	0	0	0.268257	0.00925024	0	0	0	0	0	0.109056	0	0	0	0.000486855	0	0	0.000486855	0.00097371	0.0725414	0	0	0	0.00584226	0	0.00389484	0	0	0	0.000486855	0	0	0	0	0	0	0	0	0	0	0	0.000486855	0	0
T7	0	0	0	0.00104639	0.00139519	0	0	0	0.39707	0.000279037	6.97593e-05	6.97593e-05	0	0	0	0.046948	6.97593e-05	0	0	0.000279037	6.97593e-05	0	0.00369724	0.000418556	0.0998256	6.97593e-05	0	0	0.0509941	0	0.00244158	0	0	0	6.97593e-05	0	0	0	0	0	0	0	0	0	0	0	6.97593e-05	0	6.97593e-05
P8	8.51861e-05	0	8.51861e-05	0.0126075	0.000425931	0	0	0	0.134424	0.00119261	0.000170372	0.000425931	0	0	0	0.0597155	8.51861e-05	0	0	0.00502598	0	0	0.000851861	0.000937047	0.00996678	0	0	0	0.000511117	0	0.00792231	0	0	0	0.000340745	0	0	0	0	0	0	0	0	0	0	0	0.000255558	0	0.000340745
T8	0	0	0	0.000732557	9.89942e-05	0	0	0	0.453215	0.000475172	0.000237586	8.90948e-05	0	0	0	0.0268868	7.91954e-05	0	1.97988e-05	0.000801853	0	0	0.000108894	0.000207888	0.116754	0	0	0	0.000118793	0	0.00198978	1.97988e-05	0	0	9.89942e-06	0	0	0	0	9.89942e-06	0	0	9.89942e-06	0	0	0	2.96983e-05	0	2.96983e-05
P9	0	0	0	0.000498384	0.000700431	0	0	0	0.00184537	0.000228987	1.34698e-05	2.69397e-05	0	0	0	0.0646686	1.34698e-05	0	0	0.000255927	0	0	0.000107759	0.000228987	0.722037	0	0	1.34698e-05	1.34698e-05	0	0.00464709	0	0	0	1.34698e-05	0	0	0	0	0	0	0	0	0	0	0	2.69397e-05	0	6.73491e-05
T9	0	0	0	0.00127011	0.00084674	0	0	0	0.00719729	0.00084674	0	0	0	0	0	0.154953	0.00042337	0	0	0.00042337	0	0	0.00084674	0.00169348	0.0110076	0	0	0	0.00042337	0	0.0135478	0	0	0	0.00042337	0	0	0	0	0	0	0	0	0	0	0	0.00254022	0	0
A1	0	0	0	0.0142349	0.0355872	0	0	0	0.0960854	0.0355872	0	0	0	0	0	0.266904	0	0	0	0	0	0	0.00355872	0.00355872	0.177936	0	0	0	0	0	0.0142349	0	0	0	0.00355872	0	0	0	0	0	0	0	0	0	0	0	0.00355872	0	0
A10	0	0.000192086	0	0.00777949	0.00297733	0	0	0	0.0124856	0.0102766	0.000192086	0.000480215	0	0.000192086	0	0.364867	0.000864387	0	0.000480215	0.00115252	0	0	0.00105647	0.00509028	0.017864	0.000192086	0	9.6043e-05	0	0	0.0225701	0	0	0	0.000288129	0	0	0	0	0	0	0	0.000192086	0	0	0.000192086	0.00115252	0	0.000672301
A11	0	0	9.93575e-05	0.00152348	0.00496787	0	0	0	0.0048354	0.00440485	0	0	0	3.31192e-05	0	0.00576273	0	0	0	0	0	0	0.000298072	6.62383e-05	0.968106	0	0	3.31192e-05	0	0	0.000132477	0	0	0	0	0	0	0	0	0	0	0	6.62383e-05	0	3.31192e-05	0	3.31192e-05	0	0
A12	0	9.80296e-05	0.000147044	0.0082835	0.00446035	0	4.90148e-05	0	0.0240663	0.0110773	0.000343104	0.000294089	0	0	0	0.445888	0.000686207	0	0.000147044	0.0219586	0	0	0.000833252	0.00343104	0.0178904	0	0	0	0	0	0.0213705	0	0	0	0.000147044	0	0	0	0	4.90148e-05	0.000196059	0	0.000294089	0	0	9.80296e-05	0.000147044	0	0.000245074
A14	0	0	0	0.076779	0.116105	0	0	0	0.0393258	0.142322	0.00749064	0	0	0	0	0.106742	0.00187266	0	0	0.00374532	0	0	0.00374532	0.0149813	0.207865	0	0	0	0	0	0.00187266	0	0	0	0.011236	0	0	0	0	0	0	0	0	0	0	0.00187266	0.0131086	0	0.00187266
A15	0	0	0	0.0693642	0.150289	0	0	0	0.0693642	0.0982659	0	0	0	0	0	0.144509	0	0	0	0	0	0	0.0231214	0.0115607	0.17341	0	0	0	0.0289017	0	0	0	0	0	0.00578035	0	0	0.017341	0	0	0	0	0	0	0	0	0.00578035	0	0.00578035
A16	0	0	0	0.00385802	0.00462963	0	0	0	0.00308642	0.00308642	0	0	0	0	0	0.263889	0	0	0	0.00231481	0	0	0.00308642	0.00231481	0.033179	0	0	0	0.00848765	0	0.0131173	0	0	0	0	0	0	0	0	0	0	0	0	0	0	0	0.000771605	0	0.00154321
A17	0.00663717	0	0	0.15708	0.0840708	0	0	0	0.0840708	0.126106	0.00221239	0	0	0	0	0.119469	0.00221239	0	0	0.00884956	0	0	0.00442478	0.0110619	0.219027	0.00221239	0	0	0.00221239	0	0.00442478	0.00221239	0	0	0.0110619	0	0	0	0	0	0	0	0	0	0.00663717	0.0154867	0.00884956	0	0
A19	0	0	0	0.0601942	0.132039	0	0	0	0.0446602	0.100971	0	0	0	0	0	0.434951	0.0038835	0	0	0.0038835	0	0	0.00582524	0.00776699	0.120388	0	0	0	0	0	0.00582524	0	0	0	0	0	0	0	0	0	0	0	0	0	0	0	0.00582524	0	0
A22	0	0	0	0.0864662	0.075188	0	0	0	0.0488722	0.0827068	0	0	0	0	0	0.236842	0	0	0	0	0	0	0.0037594	0.018797	0.308271	0.0037594	0	0	0	0	0.0037594	0	0	0	0.0037594	0	0	0	0	0	0	0.0037594	0.0075188	0	0	0	0.0112782	0	0.0075188
A23	0	0	0	0.0027416	0.00822481	0	0	0	0.0431803	0.00616861	0	0	0	0.000685401	0	0.173406	0	0	0	0	0	0	0.003427	0.0020562	0.0925291	0	0	0	0	0	0.0164496	0.000685401	0	0	0.0013708	0	0	0	0	0	0	0	0	0	0	0	0.0020562	0	0
A24	0	0	0	0.031225	0.0504404	0	0	0	0.0104083	0.0864692	0.000800641	0	0	0	0	0.298639	0.00160128	0	0	0.000800641	0	0	0.0040032	0.000800641	0.111289	0	0	0	0.000800641	0	0.00960769	0	0	0.00240192	0.00160128	0	0	0	0	0	0	0	0	0	0	0	0.000800641	0	0.000800641
A25	0	0	0	0.0118443	0.0236887	0	0	0	0.0124083	0.0186125	0.0152284	0.00112803	0	0	0	0.425268	0.000564016	0.000564016	0	0.000564016	0	0	0.00169205	0.0101523	0.034405	0	0	0	0.0152284	0	0.0225606	0	0	0	0.00338409	0	0	0	0	0	0	0	0	0	0	0	0.000564016	0	0
A26	0	0	0	0.0233406	0.0386579	0	0	0	0.0153173	0.0423049	0.000729395	0.000729395	0	0	0	0.449307	0.000729395	0	0	0.000729395	0	0	0.00510576	0.00583516	0.113056	0	0	0	0.00218818	0	0.0160467	0	0	0	0.000729395	0	0	0	0	0	0	0	0	0	0	0	0.00364697	0	0
A28	8.41099e-06	0	1.6822e-05	0.00614003	0.0029859	1.6822e-05	8.41099e-06	0	0.00666992	0.00211957	0.000975675	5.8877e-05	0	6.7288e-05	8.41099e-06	0.853094	0.000285974	1.6822e-05	6.7288e-05	0.000942031	0	0	0.000445783	0.000681291	0.0045924	0	0	8.41099e-06	0	8.41099e-06	0.0177472	8.41099e-06	8.41099e-06	8.41099e-06	0.000109343	0	0	0	0	8.41099e-06	5.0466e-05	2.5233e-05	0.000100932	0	0	1.6822e-05	0.000134576	0	0.000134576
A29	0	0	0	0.144681	0.0617021	0	0	0	0.012766	0.012766	0.00851064	0	0	0	0	0.259574	0	0	0	0.00638298	0	0	0.00212766	0.00851064	0.1	0	0	0	0	0	0.00851064	0	0	0	0.00425532	0	0.00212766	0	0	0	0	0	0.00851064	0	0	0	0.00638298	0	0
A3	0	0	0	0.0488998	0.0635697	0	0	0	0.00977995	0.239609	0	0.00244499	0	0	0	0.0317848	0	0	0	0	0	0	0.00244499	0.0220049	0.237164	0	0	0	0.0660147	0	0	0	0	0	0.00488998	0	0	0	0	0	0	0	0.00244499	0	0	0	0.0146699	0	0
A30	2.79031e-05	6.97579e-06	5.58063e-05	0.0682371	0.00632006	2.09274e-05	2.09274e-05	0	0.011817	0.00477144	0.00218342	0.000174395	0	0.000104637	0	0.485082	0.000292983	0.00193229	6.97579e-05	0.0134284	0	0	0.00120681	0.00101149	0.0269614	6.97579e-06	0	6.27821e-05	0	0	0.025943	0	7.67337e-05	0	0.000111613	0	0	1.39516e-05	0	0	2.79031e-05	6.97579e-06	5.58063e-05	0	3.48789e-05	1.39516e-05	0.000153467	0	0.000306935
A31	0	0	0	0.0297806	0.0188088	0	0	0	0.0501567	0.0250784	0	0	0	0	0	0.390282	0.0015674	0	0	0	0	0	0.0125392	0.00626959	0.119122	0	0	0	0	0	0.0125392	0	0	0	0.0015674	0	0	0	0	0	0	0	0	0	0	0.0031348	0	0	0
A32	0	0	0	0.0245731	0.00791337	0	0	0	0.0379009	0.00208247	0.000416493	0	0	0	0	0.297793	0	0	0	0.00333195	0	0	0.000416493	0.00124948	0.0229071	0	0	0	0	0	0.00832986	0.000416493	0.000832986	0	0.000416493	0	0	0	0	0	0	0	0	0	0	0	0.000832986	0	0.000416493
A33	0.000207039	0	0	0.0236025	0.047619	0	0	0	0.010766	0.0141822	0.00010352	0.000828157	0	0	0	0.679296	0.0010352	0	0	0.00175983	0	0	0.00124224	0.00134576	0.0231884	0.00124224	0	0.00010352	0	0	0.0108696	0	0	0	0.00010352	0	0	0	0	0	0	0.00010352	0.000621118	0	0.000207039	0.0128364	0.000517598	0.00010352	0.000517598
A35	0	0	0	0.0469169	0.00368633	0	0	0	0.0723861	0.0150804	0.000670241	0	0	0	0	0.386394	0.00100536	0	0	0	0	0	0.00134048	0.00201072	0.123324	0	0	0	0	0	0.00770777	0	0	0	0.000335121	0	0	0	0	0	0.000335121	0	0	0	0	0	0.000335121	0	0
A37	0	0	0	0.002849	0.119658	0	0	0	0.019943	0.022792	0	0	0	0	0	0.0655271	0	0	0	0	0	0	0.00854701	0.00569801	0.0769231	0	0	0	0.0598291	0	0	0	0	0	0	0	0	0	0	0	0	0	0	0	0	0	0.00854701	0	0
A4	0	0	0	0.0638298	0.0851064	0	0	0	0.0319149	0.0106383	0	0	0	0	0	0.0851064	0.0212766	0	0	0.0212766	0	0	0.0638298	0.0319149	0.191489	0	0	0	0	0	0	0	0	0	0	0	0	0	0	0	0	0	0	0	0	0	0.0212766	0	0
A40	0	0.00246305	0	0.157635	0.123153	0	0	0	0.0369458	0.091133	0	0	0	0	0	0.142857	0.00492611	0	0	0	0	0	0.0172414	0.00738916	0.14532	0	0	0	0	0	0.00985222	0.00246305	0.00246305	0	0.0197044	0	0	0	0	0	0	0	0.00492611	0	0	0	0.00985222	0	0
A42	0	0	0	0.00552486	0.00345304	0	0	0	0.0131215	0.0151934	0.00345304	0.000690608	0	0	0	0.224448	0	0	0	0	0	0	0.00759669	0.00138122	0.051105	0	0	0	0	0	0.0248619	0	0	0	0	0	0	0	0	0	0	0	0	0	0	0	0.00207182	0	0.00138122
A43	0	0	0	0.0595533	0.218362	0	0	0	0.0198511	0.0918114	0	0	0	0	0	0.0347395	0	0	0	0.00744417	0	0	0	0.00496278	0.290323	0	0	0	0.124069	0	0.0124069	0.00248139	0	0	0.0124069	0	0	0	0	0	0	0	0	0	0	0	0.0124069	0	0.00248139
A44	0	0	0	0.0611111	0.133333	0	0	0	0.0333333	0.127778	0.00555556	0	0	0	0	0.0388889	0	0	0	0.00555556	0	0	0.00555556	0.0166667	0.35	0	0	0	0.0277778	0	0	0	0	0	0	0	0	0	0	0	0	0	0	0	0	0	0.0166667	0	0.00555556
A45	0	0	2.74334e-05	0.00107676	0.000624111	0	1.02875e-05	0	0.044137	0.00899131	0.00016803	0.000222897	1.02875e-05	6.85836e-06	0	0.0848345	0.000692694	2.74334e-05	3.42918e-06	0.000226326	0	0	0.0422063	0.00230098	0.00580217	0	0	0	3.42918e-06	0	0.00309998	1.71459e-05	3.08626e-05	0	0.000120021	0	0	0	0	2.05751e-05	1.71459e-05	3.42918e-06	7.54419e-05	3.42918e-06	0	3.42918e-06	0.00012688	1.37167e-05	0.00062754
A46	0	0	0	0.0564972	0.0677966	0	0	0	0.163842	0.0451977	0	0	0	0	0	0.135593	0	0	0	0	0	0	0.0338983	0.0112994	0.0903955	0	0	0	0.101695	0	0.0169492	0	0	0	0.00564972	0	0	0	0	0	0	0	0	0	0	0	0.00564972	0	0.00564972
A49	0.00130833	0	0	0.492804	0.146533	0	0	0	0.0139555	0.110772	0	0.00174444	0	0	0	0.0174444	0.00479721	0	0.00087222	0.00784998	0	0	0.00261666	0.00523332	0.143044	0.0157	0	0.00087222	0.00130833	0	0	0	0.00087222	0	0.00043611	0	0	0	0	0	0.00043611	0	0.00305277	0	0	0.00174444	0.00087222	0	0.00348888
A5	0	0	0.000357015	0.0546233	0.0592645	0	0	0	0.0328454	0.0899679	0.00107105	0.00249911	0	0	0	0.496251	0	0	0	0.000714031	0	0	0.000357015	0.00142806	0.152089	0	0	0	0	0	0.0114245	0	0	0	0.00142806	0	0	0	0	0	0	0	0	0	0	0	0.00107105	0	0
A52	0	0	0	0.0885246	0.0983607	0	0	0	0.0131148	0.137705	0.00655738	0	0	0	0	0.0360656	0	0	0	0.00327869	0	0	0.0262295	0.0163934	0.314754	0	0	0	0.134426	0	0	0	0	0	0	0	0	0	0	0	0	0	0	0	0	0	0	0	0
A53	0	0	0	0.0347826	0.0173913	0	0	0	0.0173913	0	0	0	0	0	0	0.173913	0.00869565	0	0	0	0	0	0.0173913	0.026087	0.217391	0	0	0	0.165217	0	0	0	0	0	0.00869565	0	0	0	0	0	0	0	0.00869565	0	0	0	0	0	0.0173913
A54	0	0	0	0.019958	0.00840336	0	0	0	0.246849	0.0189076	0	0	0	0	0	0.218487	0.00105042	0	0	0	0	0	0.00315126	0.00840336	0.072479	0	0	0	0	0	0.00945378	0	0	0	0.00105042	0	0	0	0	0	0	0	0	0	0	0	0.00105042	0	0.00105042
A55	0	0	0	0.0300188	0.0150094	0	0	0	0.153846	0.0225141	0.00187617	0	0	0	0	0.136961	0	0	0.00375235	0	0	0	0.0131332	0.00187617	0.153846	0	0	0	0.00938086	0	0.0131332	0.00187617	0.00187617	0	0	0	0	0	0	0	0	0	0	0	0	0	0.00187617	0	0
A56	0	0	0	0.00322581	0.0129032	0	0	0	0.05	0.0241935	0	0	0	0	0	0.140323	0.0016129	0	0	0.0016129	0	0	0.0016129	0.00967742	0.16129	0	0	0	0.0112903	0	0.0145161	0	0	0	0.0016129	0	0	0	0	0	0	0	0	0	0	0	0.00806452	0	0
A57	0	0	0	0.0313653	0.0516605	0	0	0	0.0774908	0.0553506	0.00184502	0.00184502	0	0	0	0.236162	0	0	0	0.00184502	0	0	0.00553506	0	0.0645756	0	0	0	0.00184502	0	0	0	0	0	0	0	0	0	0	0	0	0	0	0	0	0	0.00738007	0	0
A61	0	0	0	0.0468227	0.083612	0	0	0	0.0351171	0.115385	0.00501672	0	0	0	0	0.311037	0.00167224	0	0	0.00501672	0	0	0.00501672	0.00501672	0.0919732	0	0	0	0	0	0.0117057	0.00167224	0	0	0	0	0	0	0	0	0	0	0	0	0	0	0.00501672	0	0
A62	0	0	0	0.0371517	0.00206398	0	0	0	0.0206398	0.00103199	0	0	0	0	0	0.210526	0	0	0	0	0	0	0.00206398	0.00206398	0.0866873	0	0	0	0	0	0.0134159	0	0	0	0.00103199	0	0	0	0	0	0	0	0	0	0	0	0.00309598	0	0.00103199
A64	0	0	0	0.0273438	0.0234375	0	0	0	0.015625	0.015625	0.0078125	0	0	0	0	0.335938	0	0	0	0	0	0	0.00390625	0.0078125	0.148438	0	0	0	0.0546875	0	0.0195312	0	0	0	0.00390625	0	0	0	0	0	0	0	0	0	0	0	0.0117188	0	0.00390625
A65	0	0	0	0.152364	0.113835	0	0	0	0.0472855	0.124343	0	0	0	0	0	0.00525394	0	0	0	0	0	0	0.00175131	0.0262697	0.201401	0	0	0	0.252189	0	0.00525394	0	0	0	0	0	0	0	0	0	0	0	0	0	0	0	0.00700525	0	0
A66	0	0	0	0.00291706	0.00473334	0	0	0	0.00192636	0.00258682	0.000165116	0	0	0	0	0.00132093	0	0	0	0.000110078	0	0	0.000110078	5.50388e-05	0.983764	0	0	0	0	0	0.000220155	0	0	0	0.000220155	0	0	0	0	0	0	0	0	0	0	0	0.000165116	0	0.000220155
A67	0	0	0	0.0136986	0.0121766	0	0	0	0.0258752	0.0152207	0	0	0	0	0	0.101979	0.00152207	0	0	0	0	0	0.00304414	0.00456621	0.0821918	0	0	0	0	0	0.0152207	0	0	0	0.00304414	0	0	0	0	0	0	0	0	0	0	0	0.00456621	0	0
A68	0	0	0	0.115843	0.0194875	0	0	0	0.0386142	0.0169614	0.000360881	0.000360881	0	0	0	0.197041	0.00108264	0	0	0.00324792	0	0	0.00108264	0.00252616	0.0245399	0	0	0	0.00324792	0	0.0108264	0	0	0	0.000721761	0	0	0	0	0	0	0	0	0	0	0	0.00144352	0	0.000721761
A69	0	0	0	0.0136166	0.0119826	0	0	0	0.0108932	0.0228758	0.0185185	0	0	0.000544662	0	0.208061	0.000544662	0	0	0.0114379	0	0	0.00326797	0.00381264	0.0909586	0	0	0	0	0	0.0119826	0	0	0	0	0	0	0	0	0	0.000544662	0	0	0	0	0	0.00326797	0	0.00108932
A7	0	0	0	0.0149168	0.0114745	0	0	0	0.0728629	0.0143431	0	0.00172117	0	0	0	0.258749	0.00458979	0	0	0.00229489	0	0	0.00229489	0.0137694	0.100402	0	0	0	0.000573723	0	0.0349971	0	0	0	0.00114745	0	0	0	0	0	0	0	0.00229489	0	0	0	0.00344234	0	0.00286862
A72	0	0	0	0.070927	0.0154494	0	0	0	0.226826	0.0456461	0	0.000702247	0	0	0.000702247	0.294242	0.00280899	0	0	0.00561798	0	0	0.00632022	0.00140449	0.0758427	0	0	0	0	0	0.0217697	0	0	0	0.00280899	0.000702247	0	0.000702247	0	0	0	0	0	0	0	0	0.00140449	0	0.00140449
A73	0	0	0	0.0447154	0.173442	0	0	0	0.0569106	0.132791	0	0	0	0	0	0.0203252	0.00135501	0	0	0.00135501	0	0	0.0176152	0.0162602	0.45664	0	0	0	0.0298103	0	0.00271003	0	0	0	0	0	0	0	0	0	0	0	0	0	0.00135501	0	0.00948509	0	0.00135501
A75	0	0	0	0.0246407	0.0277207	0	0	0	0.0944559	0.0338809	0	0	0	0	0	0.327515	0	0	0	0.00102669	0	0	0.00410678	0.00718686	0.161191	0	0	0.00102669	0.00205339	0	0.0225873	0	0	0	0.00102669	0	0	0	0	0	0	0	0	0	0	0	0.00205339	0	0
A76	0	0	0	0.037037	0.0432099	0	0	0	0.111111	0.0617284	0	0.00617284	0	0	0	0.12963	0	0	0	0	0	0	0.0493827	0.00617284	0.203704	0	0	0	0	0	0	0	0	0	0	0	0	0	0	0	0	0	0	0	0	0	0.00617284	0	0.00617284
A78	0	0	0	0.0177305	0.0921986	0	0	0	0.0212766	0.170213	0	0.0035461	0	0	0	0.177305	0	0	0	0.0035461	0	0	0.0141844	0.0106383	0.159574	0	0	0	0	0	0.0141844	0	0	0	0.0106383	0	0	0	0	0	0	0	0.0035461	0	0	0	0.0070922	0	0.0070922
A79	0	0	0	0.0643432	0.0107239	0	0	0	0.00536193	0.163539	0.00268097	0	0	0	0	0.155496	0	0	0	0	0	0	0.00536193	0.0107239	0.308311	0	0	0	0	0	0.00268097	0	0	0	0	0	0	0	0	0	0	0	0.00268097	0	0.00268097	0	0.00536193	0	0
A8	0	0	0	0.0413793	0.0344828	0	0	0	0.0241379	0.0931034	0	0	0	0	0	0.12069	0	0	0	0.00689655	0	0	0.0344828	0.0137931	0.155172	0	0	0	0	0	0.0103448	0	0	0	0.00689655	0	0	0	0	0	0	0	0.0137931	0	0	0	0.0137931	0	0
A81	0	0	0	0.0464481	0.0355191	0	0	0	0.0300546	0.469945	0	0	0	0.00546448	0	0.0519126	0	0	0	0	0	0	0.00546448	0.00819672	0.142077	0	0	0	0.0409836	0	0.0136612	0.00273224	0.00273224	0	0.00273224	0	0	0	0	0	0	0	0	0	0.00546448	0	0.00546448	0	0
A82	0	0	0	0.0514706	0.0637255	0	0	0	0.0343137	0.0784314	0	0	0	0	0	0.227941	0.00490196	0	0	0	0	0	0.0147059	0.0147059	0.345588	0	0	0	0	0	0.00735294	0	0	0	0.00245098	0	0	0.00245098	0	0	0	0	0	0	0.0343137	0	0.00490196	0	0
A83	0	0	5.96374e-05	0.0928554	0.00375716	0	0	0	0.010854	0.223342	0.020396	0.000119275	0	5.96374e-05	0	0.242188	0.000536737	5.96374e-05	5.96374e-05	0.00232586	0	5.96374e-05	0.000417462	0.0014313	0.0169967	0	0	0.000119275	0	0	0.0171756	0	5.96374e-05	0	0.000119275	0	0	0	0	0	0	0	0.000119275	0	5.96374e-05	0	0.000417462	0	0.000298187
A84	0	0	0	0.077381	0.0119048	0	0	0	0.0297619	0.0535714	0	0	0	0	0	0.113095	0	0	0	0	0	0	0	0.00595238	0.14881	0	0	0	0.0357143	0	0.00595238	0	0	0	0.0178571	0	0	0	0	0	0	0	0	0	0	0	0.0178571	0	0
A86	0	0	0	0.00441521	0.00189223	0	0	0	0.00612723	0.00351415	9.01063e-05	0	0	0.000360425	0	0.423139	0.000450532	0	0	0.00153181	0	0	0.000901063	0.00252298	0.0159488	0	0	0	0	0	0.0217156	0	9.01063e-05	0	9.01063e-05	0	0	0	0	0	0	0	0	0	0	9.01063e-05	9.01063e-05	0	0.000180213
A9	0	0	0	0.034337	0.022187	0	0	0	0.0195457	0.0892763	0	0.00158479	0	0	0	0.412573	0.00105652	0	0	0.00158479	0	0	0.00264131	0.00105652	0.0501849	0	0	0	0.00475436	0	0.00686741	0	0	0	0.00105652	0	0	0	0	0	0	0	0.000528262	0	0	0	0.00158479	0	0.00264131
A91	0	0	0	0.000340955	0.000421179	0	0	0	0.00248696	0.00529483	0.000160449	0	0	0	0	0.00547533	6.01685e-05	0	0	2.00562e-05	0	0	0.000100281	0.000180505	0.134296	0	0	0	0.000280786	0	0.000160449	0	0	0	2.00562e-05	0	0	0	0	0	0	0	0	0	0	2.00562e-05	0	0	0
A92	5.77547e-06	4.3316e-06	7.21934e-06	0.00388401	0.00043316	1.44387e-06	4.3316e-06	0	0.00441968	0.000469257	0.00111755	2.1658e-05	0	8.66321e-06	0	0.745436	0.000119841	1.44387e-06	2.31019e-05	0.000236794	0	0	0.000339309	0.000271447	0.0012605	1.44387e-06	0	1.73264e-05	0	1.44387e-06	0.0129963	2.88774e-06	1.87703e-05	0	4.18722e-05	0	1.44387e-06	0	1.44387e-06	5.77547e-06	2.88774e-06	8.66321e-06	2.31019e-05	0	1.44387e-06	7.21934e-06	2.31019e-05	0	8.95198e-05
T69	0	0	0	0	0	0	0	0	0	0	0	0	0	0	0	0	0	0	0	0	0	0	0	0	0	0	0	0	0	0	0	0	0	0	0	0	0	0	0	0	0	0	0	0	0	0	0	0	0
[truncated: 65 more columns]

## Sheet: S7
Table S7 The relative abundance of intratumor microorganisms in each sample at order level.
Sample_ID	Acholeplasmatales	Acidiferrobacterales	Acidimicrobiales	Acidithiobacillales	Acidobacteriales	Actinomycetales	Aeromonadales	Algavirales	Alteromonadales	Anaerolineales	Aquificales	Archaeoglobales	Bacillales	Bacteriovoracales	Bacteroidetes Order II. Incertae sedis	Bdellovibrionales	Blubervirales	Bunyavirales	Burkholderiales	Campylobacterales	Candidatus Nanopelagicales	Caudovirales	Caulobacterales	Cellvibrionales	Chitinophagales	Chitovirales	Chlamydiales	Chlorobiales	Chloroflexales	Chromatiales	Chroococcales	Corynebacteriales	Cytophagales	Deinococcales	Desulfobacterales	Desulfovibrionales	Desulfurobacteriales	Desulfurococcales	Desulfuromonadales	Dictyoglomales	Emcibacterales	Enterobacterales	Entomoplasmatales	Eubacteriales	Flavobacteriales	Frankiales	Gemmatales	Gemmatimonadales	Gloeobacterales
T10	0	0	0	0	0	0.00597585	4.14989e-05	0	0	0	0	0	0.0037349	0	0	0	0	0	0.000580985	0.0079678	4.14989e-05	0.000124497	4.14989e-05	0	0	0	0	0	0	8.29979e-05	8.29979e-05	0.000207495	0	0	0	0.000165996	0	0	0	0	0	0.00477238	0	0.102502	0.000995975	0	0	0	0
P11	3.78558e-05	0	0	0	1.0816e-05	0.000237951	3.24479e-05	1.0816e-05	0.000113568	1.0816e-05	1.0816e-05	0	0.00540798	1.0816e-05	0	0	0	0	0.00045427	0.000329887	0	0.000259583	1.0816e-05	1.62239e-05	4.86718e-05	0	0	1.0816e-05	0	5.40798e-06	5.40798e-06	0.000113568	0.000129791	2.16319e-05	2.16319e-05	7.57117e-05	0	0	2.16319e-05	0	0	0.356061	1.0816e-05	0.420492	0.000611101	0	5.40798e-06	0	0
T11	2.42928e-05	0	0	0	0	0.000230781	1.21464e-05	0	0.000109317	1.21464e-05	1.21464e-05	0	0.0140412	0	0	0	0	0	0.000558734	0.0030366	0	0.000255074	4.85856e-05	0	7.28783e-05	1.21464e-05	0	2.42928e-05	0	2.42928e-05	1.21464e-05	0.000291513	0.000327952	0	4.85856e-05	8.50247e-05	0	0	3.64392e-05	1.21464e-05	0	0.106682	1.21464e-05	0.391393	0.000923126	0	0	0	0
P12	2.76852e-05	0	9.22841e-06	1.84568e-05	0	0.000341451	0.000101513	0	0.000129198	0	1.84568e-05	0	0.0382149	0	0	2.76852e-05	0	0	0.000461421	0.00109818	9.22841e-06	0.000221482	9.22841e-05	9.22841e-06	0.000129198	9.22841e-06	0	2.76852e-05	0	5.53705e-05	2.76852e-05	0.000258396	0.000239939	4.61421e-05	5.53705e-05	0.000239939	0	0	5.53705e-05	9.22841e-06	0	0.00165189	2.76852e-05	0.624828	0.000996669	0	9.22841e-06	0	0
T12	0	1.72574e-05	0	0	1.72574e-05	0.000431436	5.17723e-05	0	6.90298e-05	0	0	0	0.0407966	0	0	0	0	0	0.00125979	0.00131157	1.72574e-05	0.00013806	6.90298e-05	0	0.000207089	0	0	8.62872e-05	0	5.17723e-05	3.45149e-05	0.000379664	0.000655783	0.000103545	8.62872e-05	0.000189832	0	0	0.000276119	0	0	0.00188106	5.17723e-05	0.521917	0.00200186	0	1.72574e-05	0	0
P13	0	0	0	0	0	0.00022119	0.00110595	0	0.00022119	0	0	0	0.00497678	0	0	0	0	0	0.00154833	0.00265428	0	0.000331785	0	0	0.00022119	0	0	0	0	0	0	0.00088476	0.00110595	0	0.00044238	0.00143774	0	0	0.000110595	0	0	0.00376023	0.00022119	0.101526	0.00154833	0	0	0	0
T13	0.000301296	0	0	0	0	0.00210907	0.00100432	0	0.000502159	0	0.000100432	0	0.00783368	0	0	0	0	0	0.000803455	0.00381641	0	0.000401727	0.000301296	0.000100432	0.000100432	0.000100432	0	0	0	0	0	0.000401727	0.000401727	0	0.000301296	0.000703023	0	0	0.000100432	0.000100432	0	0.00512202	0.000200864	0.112785	0.00291252	0	0	0	0
P14	0	0	0	0	0	0.00135639	0	0	5.65163e-05	0	2.82582e-05	0	0.00234543	0	0	0	0	0	0.00333446	0.000254323	0	0.000847745	0.000169549	0.000141291	5.65163e-05	0	0	2.82582e-05	0	5.65163e-05	0	0.000734712	2.82582e-05	2.82582e-05	5.65163e-05	0.000169549	0	0	2.82582e-05	0	0	0.0375551	2.82582e-05	0.0463434	0.00870352	0	0	0	0
T14	0	0	0	0	0	0.000729467	0	0	0.000116052	0	0	0	0.0016413	0	0	0	0	0	0.000265261	0.000215524	0	6.63152e-05	0	1.65788e-05	8.2894e-05	0	0	0	0	0	1.65788e-05	6.63152e-05	4.97364e-05	0	1.65788e-05	1.65788e-05	0	0	0	0	0	0.00412812	0	0.0249179	0.709556	0	0	0	0
P15	3.84563e-06	0	1.92281e-06	0	0	0.00133636	3.84563e-06	0	1.53825e-05	0	0	0	0.000190359	0	0	0	0	0	0.000182667	4.61475e-05	0	0	3.84563e-06	0	3.84563e-06	0	0	1.92281e-06	1.92281e-06	7.69126e-06	0	6.34529e-05	7.69126e-06	1.92281e-06	1.53825e-05	0.000238429	0	0	1.92281e-05	0	0	0.0175149	3.84563e-06	0.275074	3.46107e-05	5.76844e-06	1.92281e-06	0	0
T15	0	0	1.16324e-05	0	0	0.00130283	0	0	2.32647e-05	0	0	0	0.000407133	0	0	0	0	0	0.00123303	0.000837531	0	0	6.97942e-05	0	2.32647e-05	0	0	0	0	3.48971e-05	0	0.000116324	0	2.32647e-05	4.65295e-05	0.000314074	0	0	0	0	0	0.014366	1.16324e-05	0.221341	0.00024428	1.16324e-05	0	0	0
P16	2.02403e-05	0	6.74675e-06	1.01201e-05	1.68669e-05	0.00408178	0.000101201	0	0.000151802	1.01201e-05	1.34935e-05	0	0.007273	1.01201e-05	6.74675e-06	6.74675e-06	0	0	0.000796117	0.00214209	1.01201e-05	0.000526247	2.36136e-05	0	0.000134935	0	0	4.72273e-05	0	3.37338e-05	2.6987e-05	0.000273243	0.000273243	3.37338e-05	5.3974e-05	0.00325868	0	0	7.75876e-05	0	3.37338e-06	0.00144043	6.07208e-05	0.396544	0.00124478	0	3.37338e-06	3.37338e-06	0
T16	6.76837e-06	0	0	0	0	0.000568543	1.35367e-05	0	0.00116416	6.76837e-06	6.76837e-06	0	0.00203728	0	6.76837e-06	0	0	0	0.000555007	0.24069	0	0.000135367	6.76837e-06	2.03051e-05	3.38419e-05	0	0	4.06102e-05	6.76837e-06	1.35367e-05	2.03051e-05	0.000101526	0.000128599	0	4.73786e-05	0.00020982	0	0	4.73786e-05	0	0	0.000494091	1.35367e-05	0.0436357	0.000365492	0	6.76837e-06	0	6.76837e-06
P21	0	0	0	0	0	0.00148038	0.000370096	0	0.000740192	0	0	0	0.00333087	0	0	0	0	0	0.00148038	0.00259067	0	0.00370096	0	0	0.00148038	0	0	0.000740192	0	0	0.000740192	0.000740192	0.00148038	0	0.000370096	0.00148038	0	0	0	0	0	0.00740192	0	0.222798	0.00407106	0	0	0	0
T21	0	0	0	0	0	0.00200562	0	0	0	0	0	0	0.00461292	0	0	0	0	0	0.00361011	0.00601685	0	0.0052146	0.000601685	0.000200562	0.000601685	0	0	0	0	0	0	0.000200562	0.000200562	0	0.000200562	0.000200562	0	0	0	0	0	0.00822302	0	0.22503	0.00320899	0	0	0	0
P22	6.0584e-05	0	3.0292e-05	0	0	0.000817884	0	0	9.0876e-05	0	0	0	0.0148431	0	0	0	0	0	0.00978432	0.00202957	0	0.000121168	9.0876e-05	3.0292e-05	0.000121168	0	0	0	0	3.0292e-05	0	0	3.0292e-05	9.0876e-05	0	0.000121168	0	0	0	0	0	0.00275657	3.0292e-05	0.108082	0.000514964	0	0	0	0
T22	0	0	0	0	0	0.00474968	6.41849e-05	0	0	0	0.000192555	0	0.0483312	6.41849e-05	0	0	0	0	0.00430039	0.00686778	0	0	0	0	0	0	0	0	0	0	6.41849e-05	0.000449294	0.000192555	0	0	0.000192555	0	0	6.41849e-05	0	0	0.0607189	6.41849e-05	0.0677792	0.00102696	0	0	0	0
P23	7.68994e-05	0	0	3.84497e-05	0	0.000768994	0.000230698	0	0.000115349	0	0	0	0.00403722	3.84497e-05	0	0	0	0	0.00476776	0.000346047	0	0.000115349	3.84497e-05	3.84497e-05	0.000115349	0	0	3.84497e-05	0	0	0	0.000384497	0.000384497	3.84497e-05	0.000115349	0.000999692	0	0	0.000153799	0	0	0.00422947	3.84497e-05	0.390341	0.00203783	0	0	0	0
T23	0	0	0	0	0	0.000841431	0.000131989	0	8.24933e-05	1.64987e-05	0	0	0.00315124	0	0	0	0	0	0.0140734	0.00110541	0	8.24933e-05	0.000676445	1.64987e-05	0.000131989	0	0	4.9496e-05	0	6.59946e-05	1.64987e-05	0.000626949	0.000544456	4.9496e-05	0.000181485	0.000923925	0	0	0.000197984	0	0	0.00443814	3.29973e-05	0.340087	0.00176536	1.64987e-05	0	0	0
P26	3.23635e-05	0	0	0	0	0.0023949	0	0	0.000194181	0	0	0	0.0033658	6.4727e-05	0	0	0	0	0.00320399	0.00304217	0	0.000161818	0.000388362	6.4727e-05	3.23635e-05	0	3.23635e-05	0.000129454	0	3.23635e-05	0	0.000258908	0.000453089	0	3.23635e-05	0.000355999	0	0	3.23635e-05	0	0	0.0524936	6.4727e-05	0.247807	0.00113272	0	6.4727e-05	0	0
T26	0	0	0	0	0	0.00146663	0	0	0	0	0	0	0.00415546	0	0	0	0	0	0.0227328	0.00977756	0	0.000488878	0	0	0	0	0	0	0	0	0	0.00219995	0.000244439	0	0	0	0	0	0	0	0	0.0444879	0	0.20704	0.00342215	0	0	0	0
P27	8.3724e-05	0	0	0	0	8.3724e-05	0	0	0	0	0	0	0	0	0	0	0	0	8.3724e-05	0.00041862	0	0.00100469	0	0	0	0	0	0	0	0	0	8.3724e-05	8.3724e-05	0	0	0.000251172	0	0	0	0	0	0.00276289	0	0.00853985	0.000586068	0	0	0	0
T27	0	0	0	0	0	0	0	0	0.00149701	0	0	0	0.00149701	0	0	0	0	0	0.0284431	0.0209581	0	0.00598802	0	0	0	0	0	0	0	0	0	0	0	0	0	0	0	0	0	0	0	0.0179641	0	0.0224551	0.00299401	0	0	0	0
P28	4.32031e-05	0	0	0	0	0.000194414	8.64062e-05	0	0.000237617	0	0	0	0.0042771	2.16015e-05	0	0	0	0	0.00116648	0.00203054	0	2.16015e-05	6.48046e-05	0	8.64062e-05	0	0	4.32031e-05	0	2.16015e-05	4.32031e-05	0.000518437	0.000388828	8.64062e-05	0.000129609	0.000367226	0	0	4.32031e-05	0	0	0.00319703	2.16015e-05	0.447951	0.000885663	0	4.32031e-05	2.16015e-05	0
T28	0	0	6.68092e-05	0	0	0.000100214	6.68092e-05	0	0.000233832	6.68092e-05	0	0	0.00594602	0	0	0	0	0	0.00140299	0.00126937	6.68092e-05	6.68092e-05	0	0	0.000100214	0	0	0	0	0.000100214	0	0.000200428	0.000200428	6.68092e-05	0.000100214	0.000400855	0	0	0.000133618	3.34046e-05	0	0.00491048	3.34046e-05	0.459547	0.00183725	0	3.34046e-05	0	0
P29	0	0	0	0	0	0	0	0	0	0	0	0	0.00262812	0	0	0	0	0	0.00131406	0	0	0	0.00788436	0	0	0	0	0	0	0	0	0.00131406	0	0	0	0	0	0	0	0	0	0.0144547	0.00262812	0.103811	0.00131406	0	0	0	0
T29	0	0	0	0	0	0	0	0	0	0	0	0	0.0247525	0	0	0	0	0	0.0123762	0.00618812	0	0	0	0	0	0	0	0	0	0	0	0.00247525	0	0	0	0	0	0	0	0	0	0.019802	0	0.0903465	0.0049505	0	0	0	0
P2	0	0	8.61623e-05	0	0	0.000301568	0.00392039	0	0	0	0	0	0.00133552	0	0	0	0	0	0.00038773	0.000473893	0	0.000516974	4.30812e-05	0	0	0	0	0	0	0	0	8.61623e-05	4.30812e-05	0	4.30812e-05	0.000344649	0	0	0	0	0	0.118689	0	0.00771153	8.61623e-05	0	0	0	0
T2	0	0	0	0	0	0.000122511	0.0011026	0	0	0	0	0	0.000490046	0	0	0	0	0	0	0.00042879	0	0.00165391	0	0	0	0	0	0	0	0	0	0	6.12557e-05	0	0	0	0	0	0	0	0	0.614211	0	0.000551302	0.000183767	0	0	0	0
P30	3.27549e-06	6.55098e-06	0	6.55098e-06	4.25813e-05	0.000547007	6.55098e-05	3.27549e-06	0.000252213	0	1.96529e-05	0	0.00430399	0	6.55098e-06	3.27549e-06	0	0	0.000448742	0.000284967	3.27549e-06	0.00154275	1.3102e-05	1.3102e-05	6.87853e-05	0	0	6.22343e-05	0	4.25813e-05	6.55098e-05	0.000121193	0.00020308	2.29284e-05	6.55098e-05	0.0003341	3.27549e-06	0	5.24078e-05	0	6.55098e-06	0.00103833	3.60304e-05	0.831745	0.000861453	0	6.55098e-06	0	0
T30	0	0.000114047	0	0	0	3.80156e-05	0.00034214	0	0.00163467	0	3.80156e-05	0	0.0426915	0	0	3.80156e-05	0	0	0.000380156	0.00212887	0	0.00174872	7.60312e-05	0	7.60312e-05	0	3.80156e-05	0	0	7.60312e-05	7.60312e-05	0.00034214	0.000646265	0	3.80156e-05	0.000304125	0	0	0	0	0	0.00775518	3.80156e-05	0.209542	0.00201483	0	3.80156e-05	0	0
P32	8.62753e-07	3.45101e-06	1.72551e-06	0	0	0.000151845	2.50198e-05	0	2.58826e-05	0	8.62753e-07	0	0.000973186	0	0	8.62753e-07	0	0	0.000280395	0.000230355	0	0.115681	7.76478e-06	1.20785e-05	8.62753e-06	0	0	1.0353e-05	0	1.46668e-05	1.20785e-05	7.50595e-05	6.9883e-05	1.81178e-05	1.55296e-05	6.90203e-05	0	0	3.19219e-05	0	0	0.000326121	6.90203e-06	0.596122	0.000191531	0	1.72551e-06	8.62753e-07	0
T32	2.20999e-05	0	0	0	0	8.83997e-05	0	0	2.20999e-05	0	0	0	0.001326	0	0	0	0	0	0.0012155	0.000243099	0	0.24374	0	2.20999e-05	4.41999e-05	0	2.20999e-05	0	0	8.83997e-05	0	6.62998e-05	0.000176799	2.20999e-05	0	0.000397799	0	0	0	0	0	0.0015691	0	0.151738	0.000309399	0	0	0	0
P33	9.68292e-06	2.76655e-06	6.45528e-06	9.22183e-07	1.06051e-05	0.00018582	6.31695e-05	1.38327e-06	5.44088e-05	6.91637e-06	1.84437e-06	0	0.00215975	2.30546e-06	3.68873e-06	3.68873e-06	0	0	0.000546393	0.000204725	5.072e-06	0.00153636	2.44378e-05	1.19884e-05	3.78095e-05	0	0	2.67433e-05	2.30546e-06	2.72044e-05	1.61382e-05	0.000220402	0.0001268	3.31986e-05	5.94808e-05	0.000483685	1.84437e-06	9.22183e-07	7.88466e-05	1.38327e-06	2.30546e-06	0.433271	1.75215e-05	0.461248	0.000291871	2.76655e-06	1.0144e-05	1.84437e-06	4.61091e-07
T33	2.23012e-05	4.77882e-06	4.77882e-06	0	1.91153e-05	0.000345668	0.000154515	0	0.000109913	2.708e-05	1.59294e-06	0	0.00420218	1.59294e-06	4.77882e-06	9.55764e-06	0	0	0.0011055	0.000391863	1.43365e-05	0.00260127	7.32752e-05	2.86729e-05	8.12399e-05	0	0	3.82306e-05	3.18588e-06	5.57529e-05	3.34517e-05	0.000479475	0.000238941	7.16823e-05	0.000129028	0.000705672	3.18588e-06	3.18588e-06	0.00016248	3.18588e-06	0	0.17533	3.98235e-05	0.629063	0.000641955	1.59294e-05	1.91153e-05	3.18588e-06	0
P34	0	0	0	0	0	0.00284091	0	0	0	0	0	0	0.00852273	0	0	0	0	0	0.00189394	0.00284091	0	0	0	0	0	0	0	0	0	0	0	0.00094697	0.00094697	0	0	0	0	0	0	0	0	0.273674	0	0.0170455	0.00284091	0	0	0	0
T34	0	0	0	0	0	2.96711e-05	5.93423e-06	0	0	0	0	0	0.000326382	0	0	0	0	0	0.00037979	2.37369e-05	0	4.15396e-05	5.93423e-06	0	0	0	0	0	0	5.93423e-06	0	0.000106816	5.93423e-06	0	0	5.93423e-06	0	0	0	0	0	0.00409462	0	0.00211258	3.56054e-05	0	0	0	0
P35	0	3.16897e-05	0	0	1.58448e-05	0.000364431	3.16897e-05	0	0.000174293	3.16897e-05	0	0	0.00226581	1.58448e-05	3.16897e-05	1.58448e-05	0	0	0.000697173	0.000443656	0	0.000903156	9.50691e-05	0	0.000301052	0	0	1.58448e-05	0	7.92242e-05	4.75345e-05	0.000475345	0.000602104	9.50691e-05	7.92242e-05	0.000142604	1.58448e-05	0	6.33794e-05	0	1.58448e-05	0.00389783	4.75345e-05	0.670871	0.00167955	6.33794e-05	1.58448e-05	0	0
T35	2.27875e-05	0	5.69687e-06	0	0	0.000239269	2.84843e-05	0	3.41812e-05	1.70906e-05	5.69687e-06	0	0.00165209	0	5.69687e-06	0	0	0	0.000734896	0.00121343	1.13937e-05	0.00157234	3.98781e-05	1.13937e-05	6.26656e-05	0	0	3.98781e-05	0	1.13937e-05	5.69687e-06	0.000125331	0.000216481	6.26656e-05	2.84843e-05	6.26656e-05	0	0	1.13937e-05	0	0	0.00244396	2.27875e-05	0.824975	0.00074629	5.69687e-06	0	0	0
P36	0	0	0	0	0	0	0	0	0.00239234	0	0	0	0.0167464	0	0	0	0	0	0.0119617	0.00956938	0	0	0	0	0	0	0	0	0	0	0	0	0	0	0	0	0	0	0	0	0	0.0167464	0	0.0406699	0.0119617	0	0	0	0
T36	0	0	0	0	0	0	0	0	0.000714286	0	0	0	0.00357143	0	0	0	0	0	0	0.0135714	0	0	0	0	0	0	0	0	0	0	0	0.000714286	0	0	0	0.00357143	0	0	0	0	0	0.005	0	0.0107143	0.00142857	0	0	0	0
P37	9.76753e-05	0	0	9.76753e-05	0	0	0	0	0.000488377	0	0	0	0.00517679	0	0	0	0	0	0.00107443	0.0011721	0	0.00283258	9.76753e-05	0	9.76753e-05	0	0	0	0	0	0	0.000195351	0.000488377	0	0	0.00293026	0	0	0	0	0	0.0011721	0	0.193495	0.0011721	0	9.76753e-05	0	0
T37	0	0	0	0	0	0.0522515	5.68569e-05	0	0.000909711	2.84285e-05	2.84285e-05	0	0.0322663	2.84285e-05	0	0	0	0	0.000710712	0.001393	0	0.000170571	0.000170571	0	0	0	0	0	0	5.68569e-05	2.84285e-05	0.000767569	0.000312713	0	0.000142142	0.00235956	0	0	5.68569e-05	2.84285e-05	0	0.00221742	8.52854e-05	0.33773	0.00173414	0	0	2.84285e-05	0
P38	0	0	0	0	0	1.97429e-05	0	0	0	0	0	0	0.000434345	0	0	0	0	0	0.000315887	0.000138201	0	9.87147e-05	5.92288e-05	0	0	0	0	0	0	0	0	7.89718e-05	0	0	0	0	0	0	0	0	0	0.00163866	0	0.0226649	0.00033563	0	0	0	0
T38	0	0	0	0	0	0.00170358	0	0	0.00795003	0	0	0	0.0244179	0	0	0	0	0	0.0306644	0.00397501	0	0.00170358	0.0028393	0	0	0	0	0	0	0	0	0.00965361	0.00170358	0	0.000567859	0	0	0	0	0	0	0.00851789	0	0.084611	0.0102215	0	0	0	0
P39	0.000128211	0	0	0	0	0.000299158	4.27369e-05	0	0.000170947	0	0	0	0.00264969	0	0	0	0	0	0.00166674	0.000170947	4.27369e-05	0.00752169	0	0	0.000213684	0	0	0.000128211	0	0.000128211	4.27369e-05	0.000427369	0.000299158	4.27369e-05	0.000170947	0.00188042	4.27369e-05	0	0.000128211	0	0	0.00555579	8.54737e-05	0.204667	0.000598316	0	0	8.54737e-05	0
T39	1.83844e-05	0	3.67688e-05	0	0	7.35375e-05	0	0	9.19219e-05	0	0	0	0.0027025	0	1.83844e-05	5.51531e-05	0	0	0.00189359	0.000202228	1.83844e-05	0.00851197	5.51531e-05	3.67688e-05	0.000165459	0	0	0.000110306	0	0.000110306	3.67688e-05	0.000275766	0.000257381	1.83844e-05	0.000202228	0.00106629	0	0	0.000128691	0	0	0.00430195	1.83844e-05	0.234364	0.00102953	1.83844e-05	0	0	0
P3	0	0	0	0	0	0	0.0190448	0	5.89623e-05	0	0	0	0.00129717	0	0	0	0	0	0.000943396	0.000294811	0	5.89623e-05	0	0	0	0	0	0	0	5.89623e-05	0	0.000117925	5.89623e-05	0	0.000589623	0.010967	0	0	0	0	0	0.378184	0	0.134847	0.000884434	0	0	0	0
T3	0	0	0	0	0	0	0	0	0	0	0	0	0.00147059	0	0	0	0	0	0.00686275	0.000490196	0	0	0	0	0	0	0	0	0	0	0	0.00196078	0	0	0	0	0	0	0.000490196	0	0	0.0431373	0.000490196	0.202941	0.00147059	0	0	0	0
P42	0.000198886	0	0	0	0	0.000596659	6.62954e-05	6.62954e-05	0.000265182	6.62954e-05	0	0	0.00371254	6.62954e-05	0	0	0	0	0.00669584	0.00072925	0	0.00125961	0	0	0.000132591	0	0	0	0	0.000132591	0.000132591	0.000596659	0.000464068	6.62954e-05	6.62954e-05	0.000464068	0	0	0.000331477	0	0	0.00974543	0.000265182	0.131331	0.00132591	0.000198886	0	0	0
T42	0	0	0	0	0	0	0	0	0.00116822	0	0	0	0.00116822	0	0	0	0	0	0.0151869	0.00116822	0	0	0	0	0	0	0	0	0	0.00233645	0	0.0046729	0	0	0.00116822	0	0	0	0.00233645	0	0	0.021028	0	0.132009	0.00233645	0	0	0	0
P43	0	0	0	0	0	0	0.000234028	0	6.6865e-05	0	0	0	0.000969543	0	0	0	0	0	0.00611815	0.000100298	0	0	0.000100298	0	0.000100298	0	0	6.6865e-05	0	0	3.34325e-05	3.34325e-05	3.34325e-05	0	3.34325e-05	0.00013373	0	0	0	0	0	0.00220655	3.34325e-05	0.166695	0.000367758	0	0	0	0
T43	0	0	0.000144791	0	0	7.23956e-05	0	0	7.23956e-05	0	0	0	0.00231666	0	0	0	0	0	0.00774633	0.000144791	0	7.23956e-05	0	0.000144791	0	0	0	0	0	7.23956e-05	7.23956e-05	0	0.000144791	0	0.000434373	0.000723956	0	0	0	0	0	0.00195468	0	0.121697	0.000579165	0	0	0	0
P44	0	0	0	0	0	0.00035938	0.000650306	0	1.71133e-05	0	0	0	0.00109525	0	0	0	0	0	8.55666e-05	0.000376493	0	0.00010268	0	0	1.71133e-05	0	0	0	0	0	0	8.55666e-05	0	0	0	3.42266e-05	0	0	0	0	0	0.126125	3.42266e-05	0.0362118	0.00015402	0	0	0	0
T44	5.98011e-06	0	0	0	0	4.18608e-05	0.00185383	0	0	0	0	0	0.00464057	0	0	0	0	0	0.000173423	0.000418608	0	0.000155483	0	1.19602e-05	0	0	0	0	0	0	0	2.39204e-05	1.19602e-05	0	5.98011e-06	1.19602e-05	0	0	5.98011e-06	0	0	0.792006	0	0.0206493	5.3821e-05	0	0	0	0
P45	8.98646e-06	2.36486e-06	3.3108e-06	4.72971e-07	7.09457e-06	0.000249256	1.08783e-05	0	3.59458e-05	4.25674e-06	9.45943e-07	0	0.00124959	9.45943e-07	1.89189e-06	9.45943e-07	0	0	0.00258337	0.000210945	5.67566e-06	0.000491417	1.32432e-05	4.25674e-06	3.49999e-05	9.45943e-07	4.72971e-07	5.67566e-06	0	1.37162e-05	1.41891e-05	6.43241e-05	5.72295e-05	1.74999e-05	1.37162e-05	3.64188e-05	9.45943e-07	4.72971e-07	2.55405e-05	9.45943e-07	0	0.0110273	3.45269e-05	0.274968	0.000191553	4.25674e-06	2.36486e-06	4.72971e-07	0
T45	1.49091e-05	0	0	0	0	0.000402546	4.47274e-05	0	2.98183e-05	1.49091e-05	0	0	0.00368255	0	0	0	0	0	0.00834911	0.00034291	2.98183e-05	0.000208728	7.45456e-05	0	8.94548e-05	0	0	0	0	0	4.47274e-05	0.000208728	1.49091e-05	7.45456e-05	7.45456e-05	0.000164	0	0	2.98183e-05	0	0	0.00384656	7.45456e-05	0.200766	0.000283273	0	0	0	0
P46	4.0256e-05	0	0	0	0	0.000120768	0	0	8.05121e-05	0	0	0	0.00406586	0	0	8.05121e-05	0	0	0.00442816	0.000281792	0	8.05121e-05	4.0256e-05	4.0256e-05	0.00020128	0	0	0	0	0	0	0.000442816	0.00020128	0.000241536	8.05121e-05	0.000805121	0	0	0	0	0	0.00241536	0	0.219234	0.00128819	8.05121e-05	0	0	0
T46	0	1.64734e-05	0	0	0	0.000395361	3.29468e-05	0	0.000181207	1.64734e-05	0	0	0.00219096	0	0	0	0	0	0.00200975	0.00116961	0	6.58935e-05	9.88403e-05	0	4.94201e-05	0	0	0.00014826	0	3.29468e-05	1.64734e-05	0.000263574	9.88403e-05	9.88403e-05	9.88403e-05	0.000906036	0	0	3.29468e-05	0	0	0.00219096	0	0.343305	0.000543622	0	0	1.64734e-05	0
P47	6.96062e-07	2.32021e-07	2.55223e-06	9.28083e-07	0	2.78425e-05	2.06498e-05	0	5.33648e-06	0	0	0	0.000149885	0	1.39212e-06	2.32021e-07	2.32021e-07	0	0.00187751	1.87937e-05	4.64041e-07	2.38981e-05	2.90026e-05	0	2.55223e-06	0	0	1.39212e-06	0	5.33648e-06	1.1601e-06	0.000135036	6.7286e-06	1.85617e-06	3.48031e-06	5.80052e-06	0	0	1.85617e-06	1.39212e-06	0	0.975423	6.96062e-07	0.00964394	5.01165e-05	2.32021e-07	1.1601e-06	2.32021e-07	0
T47	0	0	0	6.78675e-06	6.78675e-06	0.000156095	6.10807e-05	0	8.1441e-05	1.35735e-05	0	0	0.000922998	0	0	0	0	6.78675e-06	0.000366484	8.82277e-05	0	0.000190029	0	6.78675e-06	3.39337e-05	0	0	0	0	6.78675e-06	0	6.10807e-05	0.000128948	6.78675e-06	3.39337e-05	3.39337e-05	0	0	3.39337e-05	0	0	0.777021	2.03602e-05	0.120512	0.000162882	0	0	0	0
P48	0	0	0	0	5.74911e-05	0.00112108	2.87455e-05	0	2.87455e-05	0	0	0	0.00572036	0	0	0	0	0	0.00109233	0.00051742	0	0.00025871	2.87455e-05	2.87455e-05	0.000143728	0	0	0	0	5.74911e-05	0	0.000344947	0	0	8.62366e-05	0.00051742	0	0	0	2.87455e-05	0	0.00847994	8.62366e-05	0.475911	0.000459929	0	0	0	0
T48	0	0	0	0	0	4.24755e-05	5.6634e-05	0	4.24755e-05	0	0	0	0.00406349	0	0	4.24755e-05	0	0	4.24755e-05	0.000481389	0	4.24755e-05	0	0	2.8317e-05	0	0	2.8317e-05	0	0	1.41585e-05	5.6634e-05	4.24755e-05	1.41585e-05	0	0.000113268	1.41585e-05	0	0	0	0	0.00356794	7.07925e-05	0.254187	0.000410596	0	1.41585e-05	0	0
P4	0	0.00149031	0	0	0	0	0	0	0	0	0	0	0.00298063	0	0	0	0	0	0.0104322	0	0	0	0	0	0	0	0	0	0	0.00149031	0	0.0119225	0	0	0	0	0	0	0	0	0	0.0178838	0	0.163934	0.00596125	0	0	0	0
T4	0	0	0	0	0	0	0	0	0	0	0	0	0.00536673	0	0	0	0	0	0.00178891	0.0214669	0	0	0	0	0	0	0	0	0	0	0	0.00715564	0	0	0	0	0	0	0	0	0	0.00357782	0	0.105546	0.00536673	0	0	0	0
P50	0	0	0	0	0	0	0.000127033	0	0.000444614	0	0	0	0.00146087	0	0	0	0	0	0.000571646	0.000698679	0	0	0	0	0	0	0	6.35163e-05	0	0	0	6.35163e-05	0.000254065	0	0.000127033	0.000190549	0	0	0	0	0	0.00489075	0	0.204776	0.000444614	0	6.35163e-05	6.35163e-05	0
T50	0	0	0	0	3.04521e-05	1.5226e-05	0	0	3.04521e-05	0	0	0	0.000867884	0	0	0	0	0	0.000593815	0.000334973	0	1.5226e-05	0	0	9.13562e-05	0	0	0	0	0	0	0.000106582	7.61302e-05	3.04521e-05	3.04521e-05	4.56781e-05	0	0	0	0	0	0.00963808	0	0.145926	0.000395877	0	0	0	0
P51	0.004	0	0	0	0	0	0	0	0.056	0	0	0	0.02	0	0	0	0	0	0.008	0.008	0	0.004	0	0	0.002	0	0	0.002	0	0.004	0	0	0	0	0	0	0	0	0	0	0	0.008	0.006	0.046	0.012	0	0	0	0
T51	0	0	0	0	0	0	0	0	0.0297685	0	0	0	0.00551268	0	0	0	0	0	0.0407938	0.00551268	0	0.00110254	0	0	0	0	0	0	0	0	0	0.0132304	0	0	0	0	0	0	0	0	0	0.00661521	0.00220507	0.0187431	0.00220507	0	0	0	0
P52	0	0	0	0	0	0.000229611	0	0	4.59221e-05	0	0	0	0.00169912	0	0	0	0	0	0.00229611	0.238474	0	0.000183688	9.18442e-05	0	4.59221e-05	0	0	0	0	0	0	0.000275533	4.59221e-05	0	0	0.00110213	0	0	0	0	0	0.0205272	0.000137766	0.154528	0.000413299	0	0	0	0
T52	0	0	0	0	0	0	0.000576618	0	0.000144155	0	0	0	0.0047571	0	0	0	0	0	0.000720773	0.00172985	0	0.000720773	0	0	0	0	0	0	0	0	0	0.000144155	0.000288309	0.000288309	0	0.00374802	0	0	0	0	0	0.00331555	0	0.240017	0.0015857	0	0	0	0
P53	2.37099e-05	0	5.92747e-06	2.96374e-06	8.89121e-06	0.000142259	6.22385e-05	0	0.000118549	0	3.55648e-05	0	0.00298152	2.96374e-06	0	0	0	0	0.00560739	0.000400104	8.89121e-06	0.000118549	2.66736e-05	3.85286e-05	1.18549e-05	5.92747e-06	0	8.89121e-06	0	6.52022e-05	2.96374e-05	0.000228208	0.000139296	2.96374e-05	7.70571e-05	0.00163598	0	0	5.6311e-05	5.92747e-06	8.89121e-06	0.00129515	3.55648e-05	0.220792	0.000732043	0	0	2.96374e-06	0
T53	5.33191e-05	0	0	0	0	0.000106638	0	0	0.000533191	0	5.33191e-05	0	0.00298587	0	0	0	0	0	0.00565183	0.000479872	0	5.33191e-05	5.33191e-05	0	5.33191e-05	0	0	0	0	0.000213276	0	0.00058651	0.000106638	0	5.33191e-05	0.000693148	0	0	0	0	0	0.00367902	0	0.418662	0.000853106	0	5.33191e-05	0	0
P55	0	0	0	0	0	0.00203482	0.000226091	0	0.00271309	0	0	0	0.0461225	0	0	0	0	0	0.000678273	0.000904364	0	0	0	0	0	0	0	0	0	0	0	0	0	0	0	0.00316527	0	0	0	0	0	0.007461	0.000452182	0.0874972	0.00113045	0	0	0	0
T55	0	0	0	0	6.75493e-05	0.00513375	0	0	0.00878141	0	0	0	0.0512699	0	0.000135099	0	0	0	0.00499865	0.00439071	0	0.000270197	0	0	6.75493e-05	0	0	0	0	0.000135099	6.75493e-05	0.00094569	0.000135099	0	0	0.00540394	0	0	0.000337747	0	0	0.00560659	0.000405296	0.179884	0.00270197	0	0	0	0
P57	0.000242229	0	0.000161486	0	0	0.000807428	8.07428e-05	0	0	0	0	0	0.0103351	0	0	0	0	0	0.00387566	0.00209931	0	8.07428e-05	0.000484457	0	0.000161486	0	0	0	0	8.07428e-05	8.07428e-05	0.000161486	0.000161486	0	0	0	0	0	0	0	0	0.00807428	0	0.159386	0.00137263	0	8.07428e-05	0	0
T57	1.09967e-05	1.09967e-05	0	0	0	0.15346	5.49837e-05	0	0.000241928	0	2.19935e-05	0	0.0146917	1.09967e-05	2.19935e-05	0	0	0	0.00141858	0.00647708	6.59805e-05	0.000538841	9.89707e-05	1.09967e-05	0.000109967	0	0	6.59805e-05	0	6.59805e-05	1.09967e-05	0.00425574	0.000131961	2.19935e-05	4.3987e-05	0.000120964	0	0	5.49837e-05	0	0	0.0087864	3.29902e-05	0.132368	0.00104469	1.09967e-05	0	0	0
P58	4.89171e-05	1.22293e-05	0	0	0	0.000745986	3.66878e-05	0	0.00194445	3.66878e-05	2.44585e-05	0	0.0292524	2.44585e-05	0	0	0	0	0.00272713	0.00118624	1.22293e-05	8.56049e-05	2.44585e-05	3.66878e-05	7.33756e-05	0	2.44585e-05	0	0	7.33756e-05	0	0.000379108	0.000122293	0	7.33756e-05	0.000232356	0	0	6.11464e-05	0	2.44585e-05	0.00184662	3.66878e-05	0.427389	0.00127184	0	0	3.66878e-05	0
T58	1.07663e-05	5.12681e-07	3.84511e-07	5.12681e-07	3.07609e-06	8.74122e-05	2.88383e-05	2.56341e-07	0.0136799	2.56341e-06	6.40852e-06	0	0.00711371	6.66486e-06	5.12681e-07	6.40852e-07	0	0	0.000131503	0.00190576	2.43524e-06	8.45924e-06	9.74094e-06	7.17754e-06	2.75566e-05	2.56341e-07	2.1789e-06	7.17754e-06	0	6.79303e-06	1.06381e-05	4.60131e-05	5.98555e-05	2.94792e-06	3.12736e-05	4.25525e-05	1.02536e-06	5.12681e-07	1.48678e-05	1.66621e-06	1.02536e-06	0.000261724	1.99946e-05	0.0247752	0.000420911	2.56341e-07	1.53804e-06	3.84511e-06	0
P59	0	0	0	0	0	0.0343776	0.000391099	0	0.000312879	0	0	0	0.00727443	0	0	0	0	0	0.0087215	0.00281591	0	0.00011733	0.00011733	7.82197e-05	0.000195549	0	3.91099e-05	0	0	0.000156439	0	0.00246392	0.000743087	0	7.82197e-05	0.000977746	0	0	0.000156439	0	0	0.027064	3.91099e-05	0.171888	0.00559271	0	0	0	0
T59	0	0	0	2.77454e-05	2.77454e-05	0.0313523	0.000138727	0	0.00036069	0	5.54908e-05	0	0.00998835	0	0	0	0	0	0.0108762	0.00102658	5.54908e-05	0.000249709	0.000138727	2.77454e-05	5.54908e-05	0	8.32362e-05	0	0	0	0	0.00119305	0.000388436	0	0.000166472	0.000277454	0	0	0.000221963	0	0	0.422507	8.32362e-05	0.0945841	0.00260807	0	0	0	0
P5	4.29056e-05	0	0	0	0	2.14528e-05	0.000107264	0	6.43583e-05	0	0	0	0.00184494	0	0	0	0	0	0.000429056	0.000128717	0	0.000171622	0	0	0.000107264	0	0	2.14528e-05	0	0	2.14528e-05	8.58111e-05	0.000579225	0	4.29056e-05	6.43583e-05	0	0	0.000107264	0	0	0.59613	8.58111e-05	0.118462	0.000879564	0	0	0	0
T5	4.31159e-06	0	0	0	0	0.000103478	1.72464e-05	0	1.72464e-05	0	4.31159e-06	0	0.00100029	4.31159e-06	0	0	0	0	0.000112101	0.000125036	0	0.000120725	4.31159e-06	1.29348e-05	2.58695e-05	0	0	4.31159e-06	8.62318e-06	8.62318e-06	0	4.31159e-05	8.62318e-05	4.31159e-06	8.62318e-06	4.31159e-06	0	0	4.31159e-05	0	0	0.734979	8.62318e-06	0.0490702	0.000219891	0	0	4.31159e-06	0
P60	4.46678e-05	6.70017e-05	2.23339e-05	0	0	0.00109436	6.70017e-05	0	0.000982691	0	4.46678e-05	0	0.0384143	6.70017e-05	0	0	0	0	0.00109436	0.00156337	2.23339e-05	0.000960357	2.23339e-05	0.000134003	2.23339e-05	0	0	0	0	0	4.46678e-05	0.000178671	0.000223339	0	0.000111669	0.000223339	0	0	2.23339e-05	4.46678e-05	0	0.00370743	0.000111669	0.195042	0.00194305	0	0	6.70017e-05	0
T60	8.73964e-05	0	8.96373e-07	8.96373e-07	8.96373e-07	0.00109089	3.63031e-05	1.74793e-05	0.000515863	0	6.14016e-05	0	0.0575965	7.21581e-05	8.96373e-07	6.27461e-06	0	0	0.000339726	0.00117739	1.52383e-05	0.000111598	5.37824e-06	6.31943e-05	6.45389e-05	0	1.34456e-05	9.86011e-06	0	2.82358e-05	5.64715e-05	7.03653e-05	0.000254122	0	7.79845e-05	6.99171e-05	7.17099e-06	0	2.10648e-05	2.55466e-05	1.34456e-06	0.00115408	8.29145e-05	0.124829	0.00167756	0	4.48187e-07	1.12047e-05	0
P62	8.18855e-06	4.09427e-06	0	0	4.09427e-06	0.000176054	2.66128e-05	0	5.73198e-05	0	2.04714e-06	0	0.038871	1.02357e-05	0	0	0	0	0.00178715	0.000137158	2.04714e-06	0.000124875	6.96027e-05	1.84242e-05	2.45656e-05	1.22828e-05	0	6.14141e-06	0	1.22828e-05	2.04714e-05	0.000210855	4.09427e-05	2.45656e-05	3.68485e-05	2.66128e-05	6.14141e-06	0	3.07071e-05	0	0	0.0164528	4.09427e-06	0.124894	0.00043604	0	0	0	0
T62	6.92006e-06	0	2.30669e-06	0	2.30669e-06	9.45742e-05	1.84535e-05	0	9.22675e-05	6.92006e-06	1.61468e-05	0	0.0768865	9.22675e-06	0	6.92006e-06	0	0	0.0006897	0.000179922	0	0.000145321	4.61338e-05	2.30669e-06	3.46003e-05	2.30669e-06	2.30669e-06	1.38401e-05	4.61338e-06	9.22675e-06	2.53736e-05	9.45742e-05	8.76541e-05	1.84535e-05	2.76803e-05	0.000103801	0	0	1.84535e-05	2.30669e-06	0	0.0290527	1.61468e-05	0.211339	0.000424431	2.30669e-06	2.30669e-06	2.30669e-06	0
P63	0	0	0	0	0	0.00036031	0.000140121	0	0.000300258	2.00172e-05	0	0	0.00584503	0	2.00172e-05	0.000100086	0	0	0.00190164	0.000520448	0	0.000740637	0.000100086	0	0.000280241	0	0	0	0	4.00344e-05	6.00516e-05	0.000420362	0.000620534	8.00689e-05	0.000200172	0.0237004	0	0	0.000220189	0	0	0.0144324	8.00689e-05	0.484096	0.00214184	0	4.00344e-05	0	0
T63	7.22268e-06	0	0	3.61134e-06	1.26397e-05	0.00068796	0.000171539	0	8.12552e-05	1.80567e-06	3.61134e-06	0	0.00307144	5.41701e-06	1.80567e-06	1.80567e-06	0	0	0.000926309	0.000343077	0	0.0015294	4.69474e-05	2.1668e-05	6.68098e-05	1.80567e-06	0	2.52794e-05	1.80567e-06	2.70851e-05	1.6251e-05	0.000191401	0.000171539	6.50041e-05	7.04211e-05	0.00207652	1.80567e-06	0	5.41701e-05	1.80567e-06	3.61134e-06	0.00355898	4.33361e-05	0.813964	0.000677126	5.41701e-06	7.22268e-06	1.0834e-05	0
P64	0	0	0	0	0	0.000488251	0	0	0	0	0	0	0.00274641	0	0	0	0	0	0.00134269	0.000183094	0	0	0	0	0	0	0	0	0	0	0	0	6.10314e-05	0	0	0	0	0	0	0	0	0.017394	0	0.32188	0.000244126	0	0	0	0
T64	0	0	0	0	0	0	0	0	0.000638744	0	0.000364997	0	0.00793868	0	0	0	0	0	0.000547495	0.000456246	0	0	9.12492e-05	0	0	0	0	0	0	0	0	9.12492e-05	0	0	0	0	0	0	0	0	0	0.0185236	0	0.149192	0.000729994	0	0	0	0
P65	0	0	0	0	0	0	0	0	0	0	0	0	0.0273973	0	0	0	0	0	0.0205479	0	0	0	0	0	0	0	0	0	0	0	0	0	0	0	0	0	0	0	0.00342466	0	0	0.0787671	0	0.130137	0.010274	0	0	0	0
T65	0	0	0	0	0	0	0	0	0.0004649	0	0	0	0.0055788	0	0	0	0	0	0.0134821	0.0013947	0	0.0013947	0.0004649	0	0	0	0	0	0	0	0	0.0023245	0	0.0004649	0	0.0009298	0	0	0	0	0	0.352394	0.0004649	0.354254	0.0009298	0	0.0004649	0	0
P66	6.23804e-05	0	4.1587e-05	0	0	0.000332696	0.000103967	0	0.000166348	0	4.1587e-05	0	0.00451218	0	0	0	0	0	0.00397155	0.000311902	0.000103967	0.000124761	8.31739e-05	0	0.000228728	0	0	4.1587e-05	2.07935e-05	6.23804e-05	0.000124761	0.000436663	0.000332696	0	6.23804e-05	0.000332696	2.07935e-05	0	0.000124761	0	0	0.00557265	6.23804e-05	0.28643	0.00122682	0	0	0	0
T66	0	0	0	0	0	0.00130574	0	0	0.000195861	0	0	0	0.00378664	0	0	0	0	0	0.00678984	0.000718156	0	0.000914017	0.000522295	0	0.000130574	0	0	0	0	0	0.000195861	0.00117516	0.000130574	6.52869e-05	0.000326435	6.52869e-05	0	0	0.000130574	0	0	0.113012	0.000326435	0.650062	0.00110988	0	0	0	0
P67	0	0	0	0	3.92495e-05	0.0368161	3.92495e-05	0	0.000313996	0	0	0	0.00965539	0	0	0	0	0	0.00113824	0.00733967	0	0.000117749	7.84991e-05	0.000117749	3.92495e-05	3.92495e-05	7.84991e-05	0	0	3.92495e-05	3.92495e-05	0.000392495	0.000667242	3.92495e-05	0.000353246	0.00525944	0	0	7.84991e-05	0	0	0.00243347	3.92495e-05	0.145106	0.00392495	7.84991e-05	0	0	0
T67	4.69404e-05	5.86755e-06	5.86755e-06	0	5.86755e-06	0.105463	0.000211232	0	0.000199497	2.34702e-05	1.76026e-05	1.76026e-05	0.00952303	5.86755e-06	5.86755e-06	5.86755e-06	0	0	0.0015373	0.00783904	3.52053e-05	7.04106e-05	5.28079e-05	4.69404e-05	0.000234702	0	1.17351e-05	2.93377e-05	5.86755e-06	4.69404e-05	3.52053e-05	0.000891867	0.000580887	5.86755e-05	0.000134954	0.0066538	5.86755e-06	0	0.000117351	0	5.86755e-06	0.00272841	8.21456e-05	0.206414	0.00304526	0	3.52053e-05	2.93377e-05	0
P68	0	0	0	0	0	0.000166158	6.39067e-05	0	3.8344e-05	0	0	0	0.000805225	0	0	0	0	0	0.00112476	8.94694e-05	0	0.000115032	2.55627e-05	0	0	0	0	3.8344e-05	0	5.11254e-05	0	0.000127813	3.8344e-05	0	3.8344e-05	5.11254e-05	0	0	0	0	0	0.836156	2.55627e-05	0.0777617	0.000242846	0	0	0	0
T68	1.27137e-05	0	8.4758e-06	0	0	0.000127137	1.27137e-05	0	3.81411e-05	0	0	0	0.00185196	0	0	0	0	0	0.000444979	4.66169e-05	0	0.000110185	1.27137e-05	0	1.69516e-05	0	0	8.4758e-06	0	1.69516e-05	0	9.74717e-05	4.2379e-05	0	3.39032e-05	7.20443e-05	0	0	8.4758e-06	0	0	0.876156	1.27137e-05	0.0498462	0.00016104	0	0	0	0
P69	6.0684e-05	0	2.42736e-05	4.85472e-05	2.42736e-05	0.00245163	0.000145642	0	0.000194189	0	0	0	0.00502464	0	1.21368e-05	2.42736e-05	0	0	0.00112872	0.000279147	0	0.000157778	0	3.64104e-05	6.0684e-05	0	0	6.0684e-05	0	1.21368e-05	3.64104e-05	0.000364104	0.000412651	3.64104e-05	0.000121368	0.00026701	0	0	8.49576e-05	2.42736e-05	0	0.00822875	1.21368e-05	0.402444	0.00129864	0	0	0	0
P6	0.000104004	0	0	0	0	0.00109204	0	0	0.000156006	0	0	0	0.00442018	0	0	0	0	0	0.00114405	0.000520021	0	0.000780031	0	0	0	0	0	0	0	0	5.20021e-05	0.000208008	0.00026001	0	0.000312012	0.000520021	0	0	0.000104004	0	0.000156006	0.0471139	5.20021e-05	0.326625	0.00130005	0	0	0	0
T6	0	0	0	0	0	0.000116578	7.77188e-06	0	0	0	0	0	0.000357506	0	0	0	0	0	0.000101034	3.88594e-05	0	2.33156e-05	7.77188e-06	1.55438e-05	0	0	0	7.77188e-06	0	0	1.55438e-05	2.33156e-05	4.66313e-05	0	7.77188e-06	8.54907e-05	0	0	0	0	0	0.943895	7.77188e-06	0.0203856	5.44032e-05	0	0	0	0
P70	0	0	0	0	0	0.000480019	0	0	0	0	0	0	0.00318013	0	0	0	0	0	0.00108004	0.000720029	0	0	6.00024e-05	0	6.00024e-05	0	0	0	0	0	0	0.000180007	0	0	0	0.00300012	0	0	0	0	0	0.0206408	0	0.339374	0.000660026	0	0	0	0
T70	0	0	0	6.88421e-05	0	0.000550737	0	0	0.000206526	0	0	0	0.0021341	0	0	0	0	0	0.00034421	0.000550737	0	0	0	0	0	0	0	0	0	0	0	6.88421e-05	0.000413052	0	0	0.0021341	0	0	0	0	0	0.0198265	0	0.36445	0.000757263	0	0	0	0
P71	7.57775e-05	9.47219e-06	4.73609e-06	2.36805e-06	2.36805e-05	0.00301689	5.68331e-05	0	0.000279429	2.36805e-06	3.31527e-05	0	0.00898437	3.55207e-05	4.73609e-06	4.73609e-06	0	0	0.00271852	0.000665421	2.36805e-05	0.000383624	6.63053e-05	1.89444e-05	9.70899e-05	0	4.73609e-06	1.18402e-05	0	6.63053e-05	3.31527e-05	0.000352839	0.000374151	5.2097e-05	9.70899e-05	0.000840657	1.89444e-05	0	6.86733e-05	7.10414e-06	4.73609e-06	0.00167184	8.05136e-05	0.599838	0.00146108	7.10414e-06	9.47219e-06	7.10414e-06	0
T71	7.22256e-05	0.000108338	0	0	0	0.000469467	3.61128e-05	0	0.000361128	0	0	0	0.0104366	0	0	0	0	0	0.000975046	0.00104727	0	0.000108338	7.22256e-05	0	0.000108338	0	0	3.61128e-05	0	7.22256e-05	3.61128e-05	7.22256e-05	0.000108338	0	0.000144451	0.00151674	0	3.61128e-05	7.22256e-05	0	0	0.00216677	3.61128e-05	0.0551804	0.000938933	0	0.000144451	0	0
P72	0.000150807	6.03227e-05	0	0	0	0	3.01614e-05	0	9.04841e-05	0	0	0	0.00723873	3.01614e-05	0	0	0	0	0.00150807	0.000995325	0	0.00021113	0	0	0.000150807	0	0	0	0	0	0	9.04841e-05	0.000422259	0	3.01614e-05	0.00162871	0	0	0	6.03227e-05	0	0.00567034	0.000120645	0.450249	0.00123662	0	0	3.01614e-05	0
T72	8.56678e-05	0	0	0	0	1.71336e-05	8.56678e-05	0	0.000119935	0	5.14007e-05	0	0.00639082	0	0	1.71336e-05	0	0	0.00128502	0.000788144	0	0.00023987	6.85342e-05	5.14007e-05	8.56678e-05	0	0	1.71336e-05	0	0	0	0.000137068	0.00023987	0	5.14007e-05	0.00111368	0	0	1.71336e-05	0	0	0.00508867	0.000102801	0.419224	0.00106228	0	0	0	0
P73	0	0	0	0	0.000781861	0	0.00156372	0	0.000781861	0	0	0	0.0195465	0	0	0	0	0	0.0039093	0.00547303	0	0	0	0	0	0	0	0	0	0	0	0.000781861	0	0	0	0.00156372	0	0	0	0	0	0.0132916	0	0.192338	0.000781861	0	0	0	0
T73	0	0	0	0	0	0	0.00141794	0	0.000708968	0	0	0	0.0531726	0	0	0	0	0	0.00354484	0.00460829	0	0	0	0.000354484	0	0	0	0	0	0	0	0.00106345	0	0	0	0.00141794	0	0	0	0	0	0.00283587	0	0.118752	0.000708968	0	0	0	0
P74	0	0	0	0	0	0	0.000560067	0	0	0	0	0	0.0033604	0	0	0	0	0	0.000280034	0.00112013	0	0	0	0	0	0	0	0	0	0	0	0	0	0	0	0.00280034	0	0	0	0	0	0.00700084	0	0.171941	0.000840101	0	0	0	0
T74	2.34255e-05	1.17128e-05	1.17128e-05	0	0	0.000409946	0.00365438	0	5.85638e-05	0	0	0	0.00322101	0	0	0	0	0	0.00925308	0.000245968	0	0.000105415	0.00277592	4.6851e-05	0.000117128	0	0	0	0	5.85638e-05	0	0.00138211	0.000257681	3.51383e-05	7.02765e-05	0.00223714	0	0	9.37021e-05	0	0	0.00520046	5.85638e-05	0.236832	0.000796467	0	1.17128e-05	0	0
P75	0	0	0	0	0	0.00263158	0.000526316	0	0	0	0	0	0.0147368	0	0	0	0	0	0.0626316	0.00210526	0	0.000526316	0.0136842	0	0.00210526	0	0	0	0	0	0	0	0.00105263	0	0	0.000526316	0	0	0	0	0	0.0121053	0	0.314737	0.00263158	0	0	0	0
T75	0.000347343	0.00138937	0	0	0	0.00138937	0.000347343	0	0.000347343	0	0	0	0.073984	0	0.000347343	0	0	0	0.120875	0	0	0	0.0448072	0	0.000694686	0	0	0	0	0	0	0.00312609	0.000347343	0.00208406	0	0.00277874	0	0	0	0	0	0.0382077	0.000347343	0.137895	0.00555749	0	0	0	0
P76	0.000269469	0	0.000269469	0	0	0.00134735	0.00107788	0	0	0	0	0	0.0237133	0	0	0	0	0	0.0576664	0.00107788	0	0.000808407	0.00377257	0	0.00188628	0	0	0.000538938	0	0	0.000269469	0.00161681	0.000538938	0.000269469	0	0.00242522	0	0	0	0	0	0.00619779	0.000538938	0.401778	0.0035031	0.000538938	0.000269469	0	0
T76	0.00055918	0	0	0	0	0.00335508	0.00186393	0	0	0	0	0	0.0328052	0	0	0	0	0	0.00633737	0.00354147	0	0.000372787	0	0	0	0	0	0	0	0	0.000745573	0.000372787	0.000931966	0	0	0.00894688	0	0	0.000186393	0	0	0.00596459	0	0.254427	0.00130475	0	0	0	0
P7	0.000487329	0	0	0	0	0.00146199	0.000487329	0	0.000487329	0	0	0	0.087232	0	0	0	0	0	0.00925926	0.000487329	0	0	0.00146199	0	0	0	0	0	0	0	0	0.00389864	0	0	0	0.000487329	0	0	0	0	0	0.0116959	0	0.109162	0.000974659	0	0	0	0
T7	0	0	0	0	0	0.000139441	0	0	6.97204e-05	0	0	0	0.10716	0	0	0	0	0	0.000139441	0.00369518	0	6.97204e-05	0.000139441	6.97204e-05	6.97204e-05	0	0	0	0	0	0.000139441	0	6.97204e-05	0	0.000209161	6.97204e-05	0	0	0	6.97204e-05	0	0.00181273	6.97204e-05	0.046643	0.000418323	0	0	6.97204e-05	0
P8	0	0	8.51934e-05	0	8.51934e-05	8.51934e-05	0	0	0.00800818	0	0	0	0.0114159	0	0	0	0	0	0.000937127	0.000851934	0	0.000170387	8.51934e-05	0	0.000425967	0	0	0	0	0	0	0.000340774	8.51934e-05	0	8.51934e-05	0.00494122	0	0	0	0	0	0.00136309	0	0.0597206	0.000937127	0	0	0	0
T8	0	0	0	0	0	0	1.97996e-05	0	0.00427672	0	0	0	0.00127708	0	0	0	0	0	0.000455391	9.89981e-05	0	0.000237596	0	0	8.90983e-05	0	0	0	0	0	1.97996e-05	5.93989e-05	7.91985e-05	1.97996e-05	4.94991e-05	0.000752386	0	0	0	0	0	0.112274	0	0.0268285	0.000207896	0	0	0	0
P9	0	0	0	0	0	5.38808e-05	1.34702e-05	0	0.000107762	0	0	0	0.00136049	0	0	0	0	0	0.000121232	0.000107762	0	1.34702e-05	0	0	2.69404e-05	0	0	0	0	0	0	0	1.34702e-05	0	2.69404e-05	0.000161642	0	0	0	0	0	0.719807	0	0.0646165	0.000228993	0	0	0	0
T9	0	0	0	0	0	0.000423191	0	0	0	0	0	0	0.00592467	0	0	0	0	0	0.000846382	0.000846382	0	0	0.000423191	0	0	0	0	0	0	0	0	0	0.000423191	0	0	0.000423191	0	0	0	0	0	0.00888701	0	0.154888	0.00169276	0	0	0	0
A1	0	0	0	0	0	0	0	0	0	0	0	0	0.0212014	0	0	0	0	0	0.0318021	0.00353357	0	0	0	0	0	0	0	0	0	0	0.00353357	0.00353357	0	0	0	0	0	0	0	0	0	0.0353357	0	0.265018	0.00353357	0	0	0	0
A10	0	0	0	0.000192141	0	0.000960707	0.000192141	0	0.000384283	0	0	0	0.00528389	0	0	0	0	0	0.00999135	0.000960707	0	0.000192141	0.000192141	9.60707e-05	0.000480354	0	0	0.000192141	0	0	0.000384283	0.000672495	0.000864636	0.000192141	9.60707e-05	0.000768566	0	0	9.60707e-05	0	0	0.00451532	9.60707e-05	0.364588	0.00509175	0	0	0.000192141	0
A11	0	0	0	0	0	0.00013249	0	0	0	0	0	0	0.000960551	0	0	0	0	0	0.00417343	0.00026498	0	0	0.00026498	0	0	0	0	3.31225e-05	0	0	0	0.000298102	0	0	0	0	0	0	0	0	0	0.964327	0	0.00576331	6.62449e-05	0	6.62449e-05	0	0
A12	0	9.8044e-05	0	9.8044e-05	0.000147066	0.00284328	4.9022e-05	0	0.000294132	0	4.9022e-05	0	0.0069121	0	4.9022e-05	0	0	0	0.0103436	0.00073533	0	0.000343154	0.000196088	4.9022e-05	0.000294132	0	0	0	0	0.000294132	4.9022e-05	0.000882396	0.000686308	0.000147066	0.000196088	0.0207853	0	0	0.000441198	0	4.9022e-05	0.00553949	9.8044e-05	0.44561	0.00343154	0	0	0	0
A14	0	0	0	0	0	0.0131579	0	0	0	0	0	0	0.0150376	0	0	0	0	0	0.139098	0.0037594	0	0.0075188	0.0018797	0	0	0	0	0	0	0	0	0.0206767	0.0018797	0	0	0.0018797	0	0	0	0	0	0.037594	0	0.107143	0.0150376	0	0	0	0
A15	0	0	0	0	0	0.00571429	0	0	0	0	0	0	0.00571429	0	0	0	0	0	0.0914286	0.0228571	0	0	0	0	0	0	0	0	0	0.0171429	0.00571429	0.0114286	0	0	0	0	0	0	0	0	0	0.0228571	0	0.142857	0.0114286	0	0	0	0
A16	0	0	0	0	0	0	0	0	0.000771605	0	0	0	0.00154321	0	0	0	0	0	0.00308642	0.00308642	0	0	0	0	0	0	0	0	0	0	0	0	0	0	0	0.00154321	0	0	0.000771605	0	0	0.0231481	0	0.263117	0.00231481	0	0	0	0
A17	0.00223714	0	0.00671141	0	0	0.00223714	0	0	0.00223714	0	0	0	0.0201342	0	0	0	0	0	0.120805	0.00447427	0	0.00223714	0.00447427	0	0	0	0	0	0	0.00671141	0	0.0268456	0.00223714	0	0	0.00671141	0	0	0	0	0	0.0581655	0	0.120805	0.0111857	0	0	0.00223714	0
A19	0	0	0	0	0	0.00194932	0	0	0.00389864	0	0	0	0.0175439	0	0	0	0	0	0.0994152	0.00584795	0	0	0.00389864	0	0	0	0	0	0	0	0	0.00779727	0.00389864	0	0	0	0	0	0	0	0	0.0233918	0	0.436647	0.00779727	0	0	0	0
A22	0	0	0	0	0	0.00754717	0	0	0.00377358	0	0	0	0.0188679	0	0	0	0	0	0.0830189	0.00377358	0	0	0.00754717	0	0	0	0	0	0	0	0.00377358	0.00377358	0	0	0	0	0	0	0	0	0	0.181132	0	0.237736	0.0188679	0.00377358	0.00377358	0.00377358	0
A23	0.00136986	0	0	0	0	0	0.000684932	0	0	0	0	0	0.00547945	0	0	0	0	0	0.00547945	0.00342466	0	0	0	0	0	0	0	0.000684932	0	0	0	0	0	0	0	0	0	0	0	0	0	0.0458904	0	0.172603	0.00205479	0	0	0	0
A24	0	0	0	0	0	0.000799361	0	0	0.00159872	0	0	0	0.00719424	0	0	0	0	0	0.0855316	0.0039968	0	0.000799361	0	0	0	0	0	0	0	0	0.00239808	0.011191	0.00159872	0	0	0.000799361	0	0	0	0	0	0.0151878	0	0.297362	0.000799361	0	0	0	0
A25	0	0	0	0	0	0.000564334	0.000564334	0	0	0	0	0	0.003386	0	0	0	0	0	0.018623	0.001693	0	0.015237	0.000564334	0	0.00112867	0	0	0	0	0	0	0.00112867	0.000564334	0	0.000564334	0	0	0	0	0	0	0.0107223	0.000564334	0.425508	0.010158	0	0	0	0
A26	0.00073046	0	0	0	0	0.00073046	0.00073046	0	0.00073046	0	0	0	0.00657414	0	0	0	0	0	0.0357925	0.00511322	0	0.00073046	0.00219138	0	0.00073046	0	0	0	0	0	0	0.00219138	0.00073046	0	0	0	0	0	0.00073046	0	0	0.0204529	0	0.449963	0.00584368	0	0	0	0
A28	1.68203e-05	8.41015e-06	8.41015e-06	0	1.68203e-05	0.000773733	0.000134562	0	8.41015e-05	1.68203e-05	8.41015e-06	0	0.00388549	0	0	8.41015e-06	0	0	0.00185023	0.000420507	0	0.000975577	8.41015e-05	0	5.8871e-05	0	0	6.72812e-05	8.41015e-06	7.56913e-05	2.52304e-05	0.00055507	0.000285945	6.72812e-05	0.000126152	0.000403687	0	8.41015e-06	0.000193433	0	0	0.00225392	4.20507e-05	0.852764	0.000681222	8.41015e-06	2.52304e-05	0	0
A29	0.00215054	0	0	0	0	0.00645161	0	0	0.00215054	0	0	0	0.00430108	0	0	0	0	0	0.00860215	0.00215054	0	0.00860215	0.00215054	0	0	0	0	0	0	0	0	0.0258065	0	0	0	0	0	0	0.00215054	0	0	0.0408602	0	0.262366	0.00860215	0	0	0	0
A3	0	0	0	0	0	0.017199	0.00982801	0	0.004914	0	0	0	0.004914	0	0	0	0	0	0.233415	0.002457	0	0	0.002457	0	0.002457	0	0	0	0	0	0	0.002457	0	0	0	0	0	0	0	0	0	0.036855	0	0.031941	0.022113	0	0	0	0
A30	2.09258e-05	0	2.7901e-05	6.97525e-06	4.88268e-05	0.0590525	0.000125555	0	0.000181357	2.09258e-05	6.97525e-06	0	0.00852376	0	6.97525e-06	0	0	0	0.00424095	0.00117184	6.97525e-06	0.00218325	0.000160431	5.5802e-05	0.000174381	0	0	0.000104629	0	4.88268e-05	6.97525e-05	0.00172289	0.000292961	6.97525e-05	0.000118579	0.0129112	1.39505e-05	0	0.000202282	0	0	0.0232625	4.18515e-05	0.484571	0.00101141	6.97525e-06	1.39505e-05	6.97525e-06	0
A31	0.00157233	0	0	0	0	0	0	0	0	0	0	0	0.00786164	0	0	0	0	0	0.0235849	0.0125786	0	0	0	0	0	0	0	0	0	0	0	0.00314465	0.00157233	0	0	0	0	0	0	0	0	0.0691824	0	0.391509	0.00628931	0	0	0	0
A32	0.00041684	0	0	0	0	0.00125052	0	0	0.00041684	0	0	0	0.00541892	0	0.00041684	0	0	0	0.0020842	0.00041684	0	0.00041684	0	0	0	0	0	0	0	0	0	0.00291788	0	0	0	0.00291788	0	0	0	0	0	0.0108378	0	0.298041	0.00125052	0	0	0	0
A33	0	0	0.000206996	0	0	0	0.000413993	0	0.000103498	0	0	0	0.0058994	0	0.000103498	0	0	0	0.0137653	0.00124198	0	0.000103498	0.00113848	0	0.000827986	0	0	0	0	0	0.000103498	0.00206996	0.00103498	0	0	0.000310495	0	0	0	0	0	0.00362244	0	0.678431	0.00134548	0	0	0.00124198	0
A35	0	0	0	0	0	0.000670691	0	0	0.000670691	0	0	0	0.00670691	0	0	0	0	0	0.00871898	0.00134138	0	0.000670691	0.000335345	0	0	0	0	0	0	0	0.000335345	0.00167673	0.00100604	0	0	0	0	0	0	0	0	0.0167673	0.000335345	0.386653	0.00201207	0	0	0	0
A37	0	0	0	0	0	0	0.00569801	0	0	0	0	0	0.002849	0	0	0	0	0	0.022792	0.00854701	0	0	0	0	0	0	0	0	0	0	0	0	0	0	0	0	0	0	0	0	0	0.02849	0	0.0655271	0.00569801	0	0	0	0
A4	0	0	0	0	0	0	0	0	0.0212766	0	0	0	0.0106383	0	0	0	0	0	0.0106383	0.0638298	0	0	0	0	0	0	0	0	0	0	0	0.0106383	0.0212766	0	0	0	0	0	0	0	0	0.0638298	0	0.0851064	0.0319149	0	0	0	0
A40	0.0049505	0	0	0.00247525	0	0.00247525	0	0	0	0	0	0	0.0173267	0	0	0	0	0	0.0816832	0.0173267	0	0	0.00247525	0	0	0	0	0	0	0	0	0.0173267	0.0049505	0	0	0	0	0	0	0	0	0.0247525	0	0.143564	0.00742574	0	0	0	0
A42	0	0	0	0	0	0.000690608	0.00138122	0	0	0	0	0	0.00759669	0	0	0	0	0	0.0151934	0.00759669	0	0.00345304	0	0	0.000690608	0	0	0	0	0	0	0	0	0	0	0	0	0	0	0	0	0.0151934	0	0.224448	0.00138122	0	0	0	0
A43	0.00249377	0	0	0	0	0	0.00249377	0	0	0	0	0	0.00498753	0	0	0	0	0	0.0897756	0	0	0	0	0	0	0	0	0	0	0	0	0.00498753	0	0	0	0.0074813	0	0	0	0	0	0.0448878	0	0.0349127	0.00498753	0	0	0	0
A44	0	0	0	0	0	0	0.00564972	0	0.00564972	0	0	0	0.0169492	0	0	0	0	0	0.118644	0.00564972	0	0.00564972	0	0.00564972	0	0	0	0	0	0	0	0	0	0	0	0	0	0	0.00564972	0	0	0.0564972	0	0.039548	0.0169492	0	0	0	0
A45	2.74317e-05	0	0	0	2.40028e-05	0.000168019	1.02869e-05	0	0.000250315	0	1.02869e-05	0	0.029688	1.37159e-05	5.14345e-05	3.42897e-06	0	0	0.000459482	0.0421489	0	0.000168019	1.37159e-05	3.77186e-05	0.000222883	3.42897e-06	1.02869e-05	6.85793e-06	0	1.02869e-05	4.45766e-05	8.22952e-05	0.000692651	3.42897e-06	2.74317e-05	0.000109727	0	0	4.45766e-05	0	0	0.00353184	2.40028e-05	0.0846612	0.00230084	0	0	0	0
A46	0	0	0	0	0	0	0	0	0	0	0	0	0.00568182	0	0	0	0	0	0.0397727	0.0340909	0	0	0	0	0	0	0	0	0	0	0.00568182	0	0	0	0	0	0	0	0	0	0	0.0511364	0	0.136364	0.0113636	0	0	0	0
A49	0	0	0.00131406	0	0	0.00350416	0.0109505	0	0	0	0	0	0.00569426	0	0	0	0	0	0.106877	0.00262812	0	0	0.0065703	0	0.00175208	0	0	0	0	0.00087604	0.00043802	0.0254052	0.00481822	0	0	0.00043802	0	0	0	0	0	0.0367937	0	0.0170828	0.00525624	0	0.00131406	0.0157687	0
A5	0.000715052	0	0	0	0.000357526	0.000715052	0.000357526	0	0	0	0	0	0.0132285	0	0.000357526	0	0	0	0.0854487	0.000357526	0	0.00107258	0.00214516	0	0.00250268	0	0	0	0	0	0	0.00893815	0	0	0	0.000715052	0	0	0	0	0	0.10404	0.000715052	0.496246	0.0014301	0	0	0	0
A52	0	0	0	0	0	0.00657895	0.0131579	0	0	0	0	0	0.00328947	0	0	0	0	0	0.134868	0.0263158	0	0.00657895	0	0	0	0	0	0	0	0	0	0.0164474	0	0	0	0.00328947	0	0	0	0	0	0.0657895	0	0.0361842	0.0164474	0	0	0	0
A53	0	0	0	0	0	0	0	0	0	0	0	0	0	0	0	0	0	0	0	0.0175439	0	0	0	0	0	0	0	0	0	0	0	0	0.00877193	0	0	0	0	0	0	0	0	0.0789474	0	0.175439	0.0263158	0	0	0	0
A54	0	0	0	0	0	0.0042061	0	0	0	0	0	0	0.0147213	0	0	0	0	0	0.0115668	0.00315457	0	0	0	0	0	0	0	0	0	0	0	0.00315457	0.00105152	0	0	0	0	0	0	0	0	0.0084122	0	0.218717	0.0084122	0	0	0	0
A55	0	0	0	0	0	0.00938086	0	0	0	0	0	0	0.0150094	0	0	0	0	0	0.0206379	0.0131332	0	0.00187617	0	0	0	0	0	0	0	0	0	0.00750469	0	0.00375235	0	0	0	0	0	0	0.00187617	0.0412758	0	0.136961	0.00187617	0	0	0	0
A56	0	0	0	0	0	0	0	0	0.00161551	0	0	0	0.0113086	0	0	0	0	0	0.0226171	0.00161551	0	0	0	0	0	0	0	0	0	0	0	0	0.00161551	0	0	0	0	0	0	0	0	0.0516963	0	0.138934	0.00969305	0	0	0	0
A57	0	0	0	0	0	0.00184502	0	0	0	0	0	0	0.00553506	0	0	0	0	0	0.0479705	0.00553506	0	0.00184502	0	0	0.00184502	0	0	0	0	0.00184502	0	0	0	0	0	0.00184502	0	0	0	0	0	0.0239852	0	0.234317	0	0	0	0	0
A61	0	0	0	0	0	0.0016835	0	0	0	0	0	0	0.00505051	0	0	0	0	0	0.10101	0.00505051	0.00673401	0.00505051	0	0	0	0	0	0	0	0.0016835	0	0.010101	0.0016835	0	0	0.0016835	0	0	0.003367	0	0	0.020202	0	0.309764	0.00505051	0	0	0	0
A62	0	0	0	0	0	0	0	0	0	0	0	0	0.00619195	0	0	0	0	0	0.00103199	0.00103199	0	0	0	0	0	0	0	0	0	0	0	0	0	0	0	0	0	0	0	0	0	0.0681115	0	0.210526	0.00206398	0	0	0	0
A64	0	0	0	0	0	0.00392157	0	0	0	0	0	0	0.00784314	0	0	0	0	0	0.0117647	0.00392157	0	0.00784314	0	0	0	0	0	0	0	0	0	0.00392157	0	0	0	0	0	0	0	0	0	0.0666667	0.00392157	0.333333	0.00784314	0	0	0	0
A65	0	0	0	0	0	0.0388693	0.00176678	0	0	0	0	0	0.0176678	0	0	0	0	0	0.114841	0.00176678	0	0	0.00530035	0	0	0	0	0	0	0.00176678	0	0.0300353	0	0	0	0	0	0	0	0	0	0.0318021	0	0.00530035	0.0265018	0	0	0	0
A66	0	0	0	0	0	5.50418e-05	0	0	0	0	0	0	0.000495376	0	0	0	0	0	0.00247688	0.000110084	0	0.000165125	0	0	0	0	0	0	0	0	0	0.000495376	0	0	0	0	0	0	0	0	0	0.980075	0.000110084	0.00126596	5.50418e-05	0	0	0	0
A67	0	0	0	0	0	0.00305344	0	0	0.00152672	0	0	0	0.00916031	0	0	0	0	0	0.0137405	0.00305344	0	0	0	0	0	0	0	0	0	0	0	0.00305344	0.00152672	0	0	0	0	0	0	0	0	0.0122137	0	0.10229	0.00458015	0	0	0	0
A68	0	0	0	0	0	0.0195087	0	0	0.000361272	0	0	0	0.0025289	0	0	0	0	0	0.0169798	0.00108382	0	0.000361272	0.000722543	0	0.000361272	0	0	0	0	0	0	0.000722543	0.00108382	0	0	0.00325145	0	0	0	0	0	0.0122832	0.000361272	0.197254	0.0025289	0	0	0	0
A69	0	0	0	0	0	0.00163577	0	0	0.00109051	0	0	0	0.00436205	0	0	0	0	0	0.0223555	0.00327154	0	0.0185387	0.000545256	0	0	0	0	0.000545256	0	0	0	0.00109051	0.000545256	0	0	0.0109051	0	0	0.000545256	0	0	0.0452563	0	0.208288	0.00381679	0	0	0	0
A7	0.000573394	0	0	0	0	0.000573394	0	0	0.00172018	0	0	0	0.0149083	0	0	0	0	0	0.00860092	0.00229358	0	0	0.00229358	0	0.00172018	0	0	0	0	0.000573394	0	0.00344037	0.00458716	0	0.000573394	0.00114679	0	0	0	0	0	0.0252294	0.000573394	0.257454	0.0137615	0	0.000573394	0	0
A72	0	0	0	0	0	0.0147576	0.000702741	0	0	0	0	0	0.00491918	0	0	0	0	0	0.0421644	0.00632467	0	0	0.00281096	0	0.000702741	0	0	0	0.000702741	0	0	0.00491918	0.00281096	0	0	0.00562193	0	0	0	0	0	0.0112439	0.000702741	0.294448	0.00140548	0	0	0	0
A73	0	0	0	0	0	0.00136426	0	0	0.00272851	0	0	0	0.00818554	0	0	0	0	0	0.12824	0.0177353	0	0	0.0190996	0	0	0	0	0	0	0	0	0.0109141	0.00136426	0	0	0	0	0	0	0	0	0.0613915	0	0.0177353	0.0163711	0	0	0	0
A75	0	0	0	0	0	0.00206186	0	0	0.00103093	0	0	0	0.00103093	0	0	0	0	0	0.0319588	0.00412371	0	0	0.00103093	0	0	0	0	0	0	0	0	0.00824742	0	0	0	0	0	0	0	0	0	0.0329897	0	0.327835	0.00721649	0	0	0	0
A76	0	0	0	0	0	0	0	0	0.0123457	0	0	0	0.0185185	0	0	0	0	0	0.0617284	0.0432099	0	0	0.0246914	0	0.00617284	0	0	0	0	0	0	0.00617284	0	0	0	0	0	0	0	0	0	0.0493827	0	0.12963	0.00617284	0	0	0	0
A78	0.00711744	0.00711744	0	0	0	0	0	0	0	0	0	0	0.0106762	0	0	0	0	0	0.156584	0.0142349	0	0	0	0	0.00355872	0	0	0	0	0	0	0	0	0	0	0	0	0	0.00355872	0	0	0.0284698	0	0.177936	0.0106762	0	0	0	0
A79	0	0	0	0	0	0	0	0	0	0	0	0	0	0	0	0	0	0	0.158602	0.00537634	0	0.00268817	0	0	0	0	0	0	0	0	0	0.0134409	0	0	0	0	0	0	0	0	0	0.0349462	0	0.155914	0.0107527	0	0	0	0
A8	0.00344828	0	0	0	0	0	0	0	0	0	0	0	0.0137931	0	0	0	0	0	0.0827586	0.0344828	0	0	0	0	0	0	0	0	0	0	0	0.00344828	0	0	0	0.00689655	0	0	0	0	0	0.0413793	0	0.12069	0.0137931	0	0.0137931	0	0
A81	0	0	0	0	0	0	0.00276243	0	0	0	0	0	0.0165746	0	0	0	0	0	0.444751	0.00552486	0	0	0.00276243	0	0	0	0	0.00552486	0	0	0	0.00276243	0	0	0	0	0	0	0	0	0	0.00828729	0	0.0524862	0.00828729	0	0	0	0
A82	0	0	0	0	0	0.00245098	0	0	0.00490196	0	0	0	0.0122549	0	0	0	0	0	0.0784314	0.0147059	0	0	0.00245098	0	0	0	0	0	0	0	0	0.0196078	0.00490196	0	0	0	0	0	0	0	0	0.0833333	0.00245098	0.22549	0.0147059	0	0	0	0
A83	0	0	0	0	0	0.00179008	0.000238678	0	0.000119339	0	0	0	0.00286413	0	0	0	0	5.96694e-05	0.222865	0.000417686	0	0.0204069	0.000417686	0	0.000119339	0	0	5.96694e-05	0	5.96694e-05	0	0.00125306	0.000537025	5.96694e-05	0.000238678	0.00101438	0	0	0.000298347	0	0	0.00560893	5.96694e-05	0.242139	0.00143207	0	5.96694e-05	0	0
A84	0.00598802	0	0	0	0	0	0	0	0	0	0	0	0.0179641	0	0	0	0	0	0.0538922	0	0	0	0	0	0	0	0	0	0	0	0	0.011976	0	0	0	0	0	0	0	0	0	0.0718563	0.00598802	0.113772	0.00598802	0	0	0	0
A86	9.01307e-05	0	0	0	0	0.000630915	0.000721046	0	9.01307e-05	0	0	0	0.00387562	0	0	0	0	0	0.00243353	0.000901307	0	9.01307e-05	0	0	0	0	0	0.000360523	0	0	0	0.000180261	0.000450653	0	9.01307e-05	0.00108157	0	0	0.000180261	0	0	0.0111762	0	0.422713	0.00252366	0	0	0	0
A9	0.0010582	0	0	0	0	0	0	0	0	0	0	0	0.0100529	0	0	0	0	0	0.0846561	0.0026455	0	0	0	0	0.0015873	0	0	0	0	0.0010582	0	0.0010582	0.0010582	0	0	0.0015873	0	0	0	0	0	0.0174603	0	0.413228	0.0010582	0	0	0	0
A91	0	0	0	0	0	2.00562e-05	6.01685e-05	0	2.00562e-05	0	0	0	0.00202567	0	0	0	0	0	0.00525471	0.000100281	0	0.000160449	0	0	0	0	0	0	0	0	0	4.01123e-05	6.01685e-05	0	0	0	0	0	0	0	0	0.133594	0	0.00547533	0.000180505	0	0	0	0
A92	1.15506e-05	0	5.77532e-06	4.33149e-06	5.77532e-06	0.000265665	4.62026e-05	0	4.04273e-05	1.44383e-06	1.44383e-06	0	0.00130234	1.44383e-06	0	2.88766e-06	0	0	0.000382615	0.000333525	1.44383e-06	0.00111752	2.02136e-05	4.33149e-06	2.16575e-05	0	0	8.66298e-06	0	1.7326e-05	1.7326e-05	0.0001054	0.000119838	2.02136e-05	3.46519e-05	0.000114063	2.88766e-06	0	5.19779e-05	0	0	0.000665606	8.66298e-06	0.745318	0.00027144	1.44383e-06	4.33149e-06	1.44383e-06	0
T69	0	0	0	0	0	0	0	0	0	0	0	0	0	0	0	0	0	0	0	0	0	0	0	0	0	0	0	0	0	0	0	0	0	0	0	0	0	0	0	0	0	0	0	0	0	0	0	0	0
[truncated: 182 more columns]

## Sheet: S8
Table S8 The relative abundance of intratumor microorganisms in each sample at family level.
Sample_ID	Acaryochloridaceae	Acetobacteraceae	Acholeplasmataceae	Acidiferrobacteraceae	Acidithiobacillaceae	Acidobacteriaceae	Actinomycetaceae	Aeromonadaceae	Alcaligenaceae	Alcanivoracaceae	Alicyclobacillaceae	Alteromonadaceae	Anaerolineaceae	Anaeromyxobacteraceae	Anaplasmataceae	Aphanizomenonaceae	Aphanothecaceae	Aquificaceae	Archaeoglobaceae	Archangiaceae	Arcobacteraceae	Aurantimonadaceae	Azonexaceae	Azospirillaceae	Bacillaceae	Baculoviridae	Bartonellaceae	Bdellovibrionaceae	Blattabacteriaceae	Bogoriellaceae	Borreliaceae	Bradyrhizobiaceae	Brevibacteriaceae	Brucellaceae	Bruguierivoracaceae	Budviciaceae	Burkholderiaceae	Calotrichaceae	Campylobacteraceae	Candidatus Nanopelagicaceae	Carnobacteriaceae	Caulobacteraceae	Cellulomonadaceae	Cellvibrionaceae	Chitinophagaceae	Chlamydiaceae	Chlorobiaceae	Chromatiaceae	Chromobacteriaceae
T10	0	8.31981e-05	0	0	0	0	0.00599027	4.15991e-05	8.31981e-05	0	0	0	0	0	0	0	4.15991e-05	0	0	0	4.15991e-05	0	0	0	0.00120637	0	0	0	0.000124797	4.15991e-05	0	0.000207995	0	0	0	0	8.31981e-05	4.15991e-05	0.00133117	4.15991e-05	0.00124797	4.15991e-05	0	0	0	0	0	4.15991e-05	0
P11	0	1.62989e-05	3.80309e-05	0	0	1.0866e-05	0.000239051	1.62989e-05	6.51958e-05	0	1.0866e-05	3.25979e-05	1.0866e-05	0	0	0	0	0	0	1.0866e-05	3.80309e-05	5.43298e-06	1.0866e-05	5.43298e-06	0.000755184	0	0	0	2.71649e-05	0	0	1.62989e-05	0	0	0	0	6.51958e-05	1.0866e-05	0.000260783	0	0.000374876	1.0866e-05	0	0	4.88968e-05	0	1.0866e-05	0	5.43298e-06
T11	0	0	2.46054e-05	0	0	0	0.000233751	1.23027e-05	7.38162e-05	0	0	4.92108e-05	1.23027e-05	0	2.46054e-05	0	0	1.23027e-05	0	1.23027e-05	9.84216e-05	0	1.23027e-05	2.46054e-05	0.0013779	0	0	0	7.38162e-05	0	3.69081e-05	1.23027e-05	0	0	0	2.46054e-05	0.000123027	0	0.00292804	0	0.00116876	4.92108e-05	0	0	7.38162e-05	0	2.46054e-05	2.46054e-05	1.23027e-05
P12	0	5.74806e-05	2.87403e-05	0	1.91602e-05	0	0.000354464	9.5801e-05	0.000114961	9.5801e-06	2.87403e-05	2.87403e-05	0	1.91602e-05	9.5801e-06	0	2.87403e-05	0	0	9.5801e-06	0.000105381	0	9.5801e-06	0	0.00137953	0	2.87403e-05	2.87403e-05	4.79005e-05	9.5801e-06	0	9.5801e-05	9.5801e-06	4.79005e-05	0	9.5801e-06	4.79005e-05	1.91602e-05	0.000977171	9.5801e-06	0.00451223	9.5801e-05	0	0	0.000134121	0	2.87403e-05	2.87403e-05	1.91602e-05
T12	0	3.59486e-05	0	1.79743e-05	0	1.79743e-05	0.000449357	3.59486e-05	0.00012582	1.79743e-05	7.18972e-05	1.79743e-05	0	0	3.59486e-05	0	0	0	0	1.79743e-05	0.000143794	0	0	0	0.00136605	0	0	0	0.000161769	3.59486e-05	1.79743e-05	5.39229e-05	0	5.39229e-05	0	0	0.000215692	0	0.00115035	1.79743e-05	0.00316348	7.18972e-05	0	0	0.000215692	0	8.98715e-05	1.79743e-05	1.79743e-05
P13	0	0.000333074	0	0	0	0	0.00022205	0.00111025	0.000333074	0	0	0	0	0	0	0	0	0	0	0.000111025	0.000333074	0	0	0	0.000999223	0	0	0	0	0	0	0.000111025	0	0	0	0	0	0	0.00188742	0	0.00210947	0	0	0	0.00022205	0	0	0	0
T13	0	0	0.000303398	0	0	0	0.00212379	0.00101133	0.000101133	0	0.000101133	0	0	0	0.000202265	0	0	0.000101133	0	0	0.000303398	0	0	0	0.00192152	0	0	0	0	0	0	0.000404531	0	0	0	0	0.000505663	0	0.00343851	0	0.029733	0.000303398	0	0.000101133	0.000101133	0	0	0	0
P14	0	2.83046e-05	0	0	0	0	0.00135862	0	0.000141523	0	0	2.83046e-05	0	0	0	0	0	2.83046e-05	0	0	5.66091e-05	0	0	0	0.000905746	0	2.83046e-05	0	0	0	0	5.66091e-05	0	2.83046e-05	0	0	0.00209454	0	0.000141523	0	0.0111803	0.000169827	2.83046e-05	0	5.66091e-05	0	2.83046e-05	5.66091e-05	0.000113218
T14	0	0	0	0	0	0	0.000730339	0	3.31972e-05	0	0	4.97958e-05	0	0	0	0	0	0	0	0	4.97958e-05	0	3.31972e-05	0	0.000365169	0	0	0	0	0	3.31972e-05	8.29931e-05	0	0	0	0	0.000132789	0	9.95917e-05	0	0.0186568	0	1.65986e-05	0	8.29931e-05	0	0	0	0
P15	0	3.84636e-06	3.84636e-06	0	0	0	0.00133661	3.84636e-06	2.88477e-05	0	0	0	0	3.84636e-06	0	0	0	0	0	1.92318e-06	3.84636e-06	1.92318e-06	5.76954e-06	3.84636e-06	7.69272e-05	1.92318e-06	0	0	0	1.92318e-06	3.84636e-06	3.84636e-06	0	3.84636e-06	0	0	4.42332e-05	0	3.65404e-05	0	5.57722e-05	3.84636e-06	1.92318e-06	0	3.84636e-06	0	1.92318e-06	1.92318e-06	3.84636e-06
T15	0	3.49158e-05	0	0	0	0	0.00130352	0	5.8193e-05	0	0	0	0	0	0	0	0	0	0	1.16386e-05	1.16386e-05	0	0	0	0.000104747	0	1.16386e-05	0	1.16386e-05	0	1.16386e-05	3.49158e-05	1.16386e-05	0	0	0	0.000768147	0	0.00082634	0	3.49158e-05	6.98316e-05	2.32772e-05	0	2.32772e-05	0	0	0	1.16386e-05
P16	6.77925e-06	8.1351e-05	2.03377e-05	0	1.01689e-05	1.69481e-05	0.00410144	7.79613e-05	0.000111858	0	3.38962e-05	3.05066e-05	1.01689e-05	1.69481e-05	0	3.38962e-06	2.37274e-05	3.38962e-06	0	1.69481e-05	5.76236e-05	2.7117e-05	2.7117e-05	1.69481e-05	0.00197954	3.38962e-06	6.77925e-06	6.77925e-06	7.11821e-05	3.38962e-06	1.01689e-05	0.000105078	0	4.74547e-05	0	1.01689e-05	0.000254222	3.38962e-06	0.00203038	1.01689e-05	0.00045082	2.37274e-05	1.35585e-05	0	0.000135585	0	4.74547e-05	3.05066e-05	6.10132e-05
T16	0	2.03314e-05	6.77713e-06	0	0	0	0.000569279	1.35543e-05	5.42171e-05	0	2.03314e-05	2.03314e-05	6.77713e-06	0	0	0	2.03314e-05	0	0	0	6.09942e-05	0	6.77713e-06	0	0.000555725	0	0	0	4.74399e-05	0	1.35543e-05	4.06628e-05	0	6.77713e-06	0	0	0.000352411	0	0.240914	0	0.000108434	6.77713e-06	0	6.77713e-06	3.38857e-05	0	4.06628e-05	0	2.03314e-05
P21	0	0	0	0	0	0	0.00148533	0.000371333	0.000371333	0	0	0	0	0	0	0	0.000742666	0	0	0	0	0	0	0	0.00185667	0	0	0	0	0	0	0	0	0	0	0	0	0	0.00259933	0	0.003342	0	0	0	0.00148533	0	0.000742666	0	0.001114
T21	0	0	0	0	0	0	0.00200924	0	0	0	0	0	0	0.000200924	0	0	0	0	0	0	0.000200924	0	0	0	0.00221017	0	0	0	0.000200924	0	0.000200924	0.000200924	0	0	0	0	0.000602773	0	0.0058268	0	0.00341571	0.000602773	0	0	0.000602773	0	0	0	0
P22	0	0	6.14383e-05	0	0	0	0.000829417	0	0.000122877	0	0	3.07191e-05	0	0	0	0	0	0	0	0	0.000245753	0	0	0	0.000829417	0	0	0	3.07191e-05	0	0	0.000276472	3.07191e-05	6.14383e-05	0	0	0.00033791	0	0.00175099	0	0.000829417	9.21574e-05	0	0	0.000122877	0	0	0	0
T22	0	0	0	0	0	0	0.00498686	6.739e-05	6.739e-05	0	0	0	0	0	6.739e-05	0	0	0	0	0	0	0.00013478	0	0	0.00074129	0	0	0	0	0	0	6.739e-05	0	0	0	0	0.00101085	6.739e-05	0.00721073	0	0.00235865	0	6.739e-05	0	0	0	0	0	0.00013478
P23	0	0.000115794	7.71962e-05	0	3.85981e-05	0	0.000771962	0.000231589	0.000231589	3.85981e-05	3.85981e-05	3.85981e-05	0	7.71962e-05	0	0	0	0	0	0.000115794	3.85981e-05	0	7.71962e-05	0	0.00138953	0	0	0	0.000115794	0	7.71962e-05	0.000347383	0	0	0	3.85981e-05	0.00312645	0	0.000231589	0	0.000231589	3.85981e-05	3.85981e-05	0	0.000115794	0	3.85981e-05	0	0.000231589
T23	0	6.63911e-05	0	0	0	0	0.000846487	0.000132782	0.000514531	0	1.65978e-05	4.97934e-05	1.65978e-05	1.65978e-05	0	1.65978e-05	0	0	0	4.97934e-05	6.63911e-05	1.65978e-05	8.29889e-05	3.31956e-05	0.00101246	0	1.65978e-05	0	4.97934e-05	0	0	0.000331956	1.65978e-05	0	0	9.95867e-05	0.00388388	1.65978e-05	0.00102906	0	9.95867e-05	0.000680509	0	0	0.000132782	0	4.97934e-05	0	6.63911e-05
P26	6.48572e-05	3.24286e-05	3.24286e-05	0	0	0	0.00239971	0	0.000259429	0	3.24286e-05	0	0	3.24286e-05	0	0	0	0	0	0	0.000356714	6.48572e-05	0	0	0.00155657	0	3.24286e-05	0	9.72857e-05	0	0	0.000454	0	0	0	0	0.000908	0	0.00252943	0	0.000389143	0.000389143	0	0	3.24286e-05	3.24286e-05	0.000129714	0	0
T26	0	0	0	0	0	0	0.00147167	0	0.000245278	0	0	0	0	0	0	0	0	0	0	0	0.00245278	0	0	0	0.000981114	0	0	0	0.00122639	0	0	0	0	0	0	0	0.0196223	0	0.00735835	0	0.00122639	0	0	0	0	0	0	0	0
P27	0	0	8.37451e-05	0	0	0	8.37451e-05	0	0	0	0	0	0	0	0	0	0	0	0	0	0.000251235	0	0	0	0	0	0	0	0	0	0	0.00016749	8.37451e-05	0	0	0	8.37451e-05	0	0.00016749	0	0	0	0	0	0	0	0	0	0
T27	0	0	0	0	0	0	0	0	0	0	0	0	0	0	0	0	0	0	0	0	0.00601504	0	0	0	0	0	0	0	0.00150376	0	0	0	0	0	0	0	0.0150376	0	0.0150376	0	0	0	0	0	0	0	0	0	0
P28	0	8.66138e-05	4.33069e-05	0	0	0	0.000194881	8.66138e-05	6.49604e-05	0	8.66138e-05	4.33069e-05	0	2.16535e-05	0	0	2.16535e-05	0	0	2.16535e-05	6.49604e-05	4.33069e-05	8.66138e-05	6.49604e-05	0.00207873	0	0	0	8.66138e-05	0	0	0.000346455	0	6.49604e-05	0	0	0.000216535	0	0.00194881	0	4.33069e-05	6.49604e-05	0	0	8.66138e-05	0	4.33069e-05	0	0
T28	0	6.69568e-05	0	0	0	0	0.000100435	0	0	0	0	6.69568e-05	6.69568e-05	0	0	0	0	0	0	3.34784e-05	0.000267827	0	0	3.34784e-05	0.00234349	0	0	0	3.34784e-05	0	3.34784e-05	0.000468698	0	0.000133914	0	0	0.000770003	3.34784e-05	0.000703047	6.69568e-05	6.69568e-05	0	0	0	0.000100435	0	0	6.69568e-05	0
P29	0	0	0	0	0	0	0	0	0	0	0	0	0	0	0.00131926	0	0	0	0	0	0	0	0	0	0.00131926	0	0	0	0	0	0	0.00395778	0	0	0	0	0	0	0	0	0	0.00791557	0	0	0	0	0	0	0
T29	0	0	0	0	0	0	0	0	0.0037831	0	0	0	0	0	0	0	0	0	0	0	0	0	0	0	0.0037831	0	0	0	0	0	0	0.00252207	0	0	0	0	0.0037831	0	0.00630517	0	0.00126103	0	0	0	0	0	0	0	0
P2	0	0	0	0	0	0	0.000301919	0.00392495	4.31313e-05	0	0	0	0	0	0	0	0	0	0	0	8.62627e-05	0	0	0	0.000560707	0	0	0	0	0	0	0	0	0	0	0	4.31313e-05	0	0.000388182	0	0.0021997	4.31313e-05	0	0	0	0	0	0	0
T2	0	0	0	0	0	0	0.000122557	0.00110301	0	0	0	0	0	0	0	0	0	0	0	0	0.000306391	0	6.12783e-05	0	0.000122557	0	0	0	0	0	0	0	0	0	0	0	0	0	0.000122557	0	0.00220602	0	0	0	0	0	0	0	0
P30	0	3.93948e-05	3.2829e-06	6.56579e-06	6.56579e-06	4.26777e-05	0.000548244	4.92435e-05	6.89408e-05	6.56579e-06	1.31316e-05	5.90921e-05	0	0	0	3.2829e-06	4.92435e-05	3.2829e-06	0	6.56579e-06	1.31316e-05	2.62632e-05	3.2829e-06	1.64145e-05	0.00209121	0	9.84869e-06	3.2829e-06	6.56579e-05	6.56579e-06	0	3.93948e-05	0	1.31316e-05	0	0	0.000160862	4.26777e-05	0.000246217	3.2829e-06	0.000265915	1.31316e-05	0	3.2829e-06	6.89408e-05	0	6.2375e-05	6.56579e-06	3.61119e-05
T30	0	0	0	0.000119232	0	0	3.9744e-05	0.000317952	0.000238464	0	3.9744e-05	3.9744e-05	0	0	0	0	7.94881e-05	0	0	0	7.94881e-05	3.9744e-05	0	0	0.00182823	0	0	3.9744e-05	3.9744e-05	0	0	3.9744e-05	0	3.9744e-05	0	0	3.9744e-05	0	0.0019872	0	0.0053257	7.94881e-05	0	0	7.94881e-05	3.9744e-05	0	0	0
P32	6.90688e-06	2.41741e-05	8.6336e-07	3.45344e-06	0	0	0.000151951	2.07206e-05	3.88512e-05	1.72672e-06	6.90688e-06	9.49695e-06	0	4.3168e-06	1.72672e-06	0	6.90688e-06	8.6336e-07	0	3.45344e-06	2.41741e-05	2.59008e-06	8.6336e-07	4.3168e-06	0.000489525	0	3.45344e-06	8.6336e-07	6.90688e-06	2.59008e-06	0	3.53977e-05	1.72672e-06	1.46771e-05	0	0	4.92115e-05	1.72672e-06	0.000195119	0	3.28077e-05	7.77024e-06	8.6336e-07	8.6336e-07	8.6336e-06	0	1.03603e-05	2.59008e-06	1.12237e-05
T32	2.2143e-05	6.6429e-05	2.2143e-05	0	0	0	8.8572e-05	0	0.000155001	0	0	0	0	4.4286e-05	0	0	0	0	0	0	0.000132858	0	0	0	0.000354288	2.2143e-05	0	0	2.2143e-05	0	0	2.2143e-05	0	0	0	0	0.000199287	2.2143e-05	0.000110715	0	6.6429e-05	0	0	0	4.4286e-05	2.2143e-05	0	2.2143e-05	0
P33	2.30812e-06	4.80088e-05	9.69409e-06	2.76974e-06	9.23246e-07	1.06173e-05	0.000186034	5.35483e-05	7.66294e-05	4.61623e-06	2.72358e-05	1.66184e-05	6.92435e-06	6.0011e-06	1.38487e-06	0	5.53948e-06	0	0	1.75417e-05	3.5545e-05	6.0011e-06	1.70801e-05	2.72358e-05	0.000898319	4.61623e-07	5.53948e-06	3.69299e-06	1.1079e-05	2.30812e-06	4.61623e-06	4.93937e-05	2.76974e-06	1.61568e-05	1.38487e-06	6.46272e-06	0.000197575	2.76974e-06	0.000150489	5.07786e-06	5.44715e-05	2.4466e-05	9.23246e-06	4.61623e-06	3.78531e-05	0	2.67741e-05	1.38487e-05	2.4466e-05
T33	1.11778e-05	0.000127746	2.23555e-05	4.79047e-06	0	1.91619e-05	0.000346511	0.000124552	0.000122955	7.98412e-06	5.4292e-05	2.23555e-05	2.7146e-05	2.07587e-05	1.59682e-06	3.19365e-06	1.11778e-05	0	0	3.51301e-05	6.22761e-05	1.43714e-05	3.6727e-05	5.4292e-05	0.00162397	0	6.3873e-06	9.58095e-06	3.19365e-05	7.98412e-06	1.11778e-05	0.000118165	7.98412e-06	4.31143e-05	1.27746e-05	3.19365e-06	0.00026667	6.3873e-06	0.000285832	1.43714e-05	9.26158e-05	7.34539e-05	7.98412e-06	7.98412e-06	8.1438e-05	0	3.83238e-05	2.23555e-05	6.3873e-05
P34	0	0	0	0	0	0	0.0028463	0	0	0	0	0	0	0	0	0	0	0	0	0	0.00189753	0	0	0	0.0028463	0	0	0	0	0	0	0	0	0	0	0	0	0	0.000948767	0	0	0	0	0	0	0	0	0	0
T34	0	0	0	0	0	0	2.96743e-05	0	5.93486e-06	0	0	0	0	0	0	0	0	0	0	0	5.93486e-06	0	0	0	1.18697e-05	0	0	0	0	0	0	0	0	0	0	0	0.00021959	5.93486e-06	1.78046e-05	0	5.93486e-06	5.93486e-06	0	0	0	0	0	0	5.93486e-06
P35	0	4.75956e-05	0	3.17304e-05	0	1.58652e-05	0.0003649	1.58652e-05	0.000158652	3.17304e-05	1.58652e-05	4.75956e-05	3.17304e-05	3.17304e-05	0	0	3.17304e-05	0	0	0	4.75956e-05	1.58652e-05	0	1.58652e-05	0.00111056	1.58652e-05	0	1.58652e-05	3.17304e-05	0	0	9.51913e-05	0	0	0	3.17304e-05	0.000158652	0	0.00039663	0	6.34608e-05	9.51913e-05	0	0	0.000301439	0	1.58652e-05	0	1.58652e-05
T35	1.14042e-05	2.85105e-05	2.28084e-05	0	0	0	0.000239488	2.85105e-05	6.84252e-05	5.7021e-06	5.7021e-06	2.28084e-05	1.71063e-05	0	0	0	5.7021e-06	5.7021e-06	0	5.7021e-06	2.85105e-05	0	0	1.71063e-05	0.000575912	0	0	0	2.28084e-05	5.7021e-06	5.7021e-06	2.85105e-05	5.7021e-06	0	0	0	0.000376339	1.71063e-05	0.00117463	1.14042e-05	3.99147e-05	3.99147e-05	0	5.7021e-06	6.27231e-05	0	3.99147e-05	0	1.71063e-05
P36	0	0	0	0	0	0	0	0	0	0	0	0	0	0	0	0	0	0	0	0	0.00721154	0	0	0	0.00480769	0	0	0	0.00240385	0	0	0.00721154	0	0	0	0	0.00961538	0	0.00240385	0	0	0	0	0	0	0	0	0	0
T36	0	0	0	0	0	0	0	0	0	0	0	0	0	0	0	0	0	0	0	0	0.00714286	0	0	0	0.00142857	0	0	0	0	0	0	0	0	0.000714286	0	0	0	0	0.00642857	0	0	0	0	0	0	0	0	0	0
P37	0	9.79912e-05	9.79912e-05	0	9.79912e-05	0	0	0	0	0	0	0	0	0	0	0	0	0	0	0	0.000685938	0	0	0	0.0022538	0	0	0	0.000195982	0	0	0	0	0	0	0	0.000587947	0	0.000489956	0	0.000293974	9.79912e-05	0	0	9.79912e-05	0	0	0	9.79912e-05
T37	0	8.79327e-05	0	0	0	0	0.0538734	0	5.86218e-05	0	0	2.93109e-05	2.93109e-05	0	0	0	0	0	0	0	5.86218e-05	0	0	2.93109e-05	0.00155348	0	0	0	2.93109e-05	0	0	5.86218e-05	2.93109e-05	5.86218e-05	2.93109e-05	0	0.000263798	0	0.0013483	0	0.000234487	0.000175865	5.86218e-05	0	0	0	0	0	2.93109e-05
P38	0	0	0	0	0	0	1.97496e-05	0	0	0	0	0	0	0	0	0	0	0	0	0	1.97496e-05	0	0	3.94992e-05	0.000157997	0	0	0	1.97496e-05	0	0	5.92487e-05	0	0	0	0	9.87479e-05	0	9.87479e-05	0	9.87479e-05	5.92487e-05	0	0	0	0	0	0	0
T38	0	0	0	0	0	0	0.00172513	0	0.00172513	0	0	0	0	0	0	0	0	0	0	0	0.00115009	0	0	0	0.0080506	0	0	0	0.00115009	0	0	0.000575043	0.00230017	0	0	0	0.0115009	0	0.00287522	0	0	0.00287522	0	0	0	0	0	0	0
P39	0	0.000300223	0.000128667	0	0	0	0.000300223	4.2889e-05	8.5778e-05	0	0	8.5778e-05	0	0	0	0	4.2889e-05	0	0	0	0	0	0	4.2889e-05	0.00128667	0	0	0	0	4.2889e-05	0	8.5778e-05	0	8.5778e-05	0	0	0.000128667	0	4.2889e-05	4.2889e-05	0.000214445	0	0	0	0.000214445	0	0.000128667	8.5778e-05	0
T39	0	0	1.84515e-05	0	0	0	7.38062e-05	0	0.000147612	1.84515e-05	1.84515e-05	0	0	0	0	0	1.84515e-05	0	0	1.84515e-05	5.53546e-05	1.84515e-05	3.69031e-05	1.84515e-05	0.00131006	0	0	5.53546e-05	5.53546e-05	3.69031e-05	0	9.22577e-05	0	0	1.84515e-05	0	0.000608901	3.69031e-05	7.38062e-05	1.84515e-05	9.22577e-05	5.53546e-05	1.84515e-05	0	0.000166064	0	0.000110709	3.69031e-05	5.53546e-05
P3	0	0	0	0	0	0	0	0.0190549	5.89936e-05	0	0	5.89936e-05	0	0	0	0	0	0	0	0	0.000235974	0	0	0	0.000235974	0	0	0	5.89936e-05	0	0	5.89936e-05	0.000176981	5.89936e-05	0	0	0.000117987	0	0	0	0.00525043	0	0	0	0	0	0	5.89936e-05	5.89936e-05
T3	0	0	0	0	0	0	0	0	0	0	0	0	0	0	0.000491642	0	0	0	0	0	0.000491642	0	0	0.000491642	0.000491642	0	0	0	0.000491642	0.000491642	0	0.00147493	0	0	0	0	0	0	0	0	0.00147493	0	0	0	0	0	0	0	0
P42	0	0.000268799	0.000201599	0	0	0	0.000604798	6.71998e-05	6.71998e-05	0	6.71998e-05	0.000268799	6.71998e-05	0	0	0	0.0001344	0	0	0	0.000268799	0	0.000201599	0.000335999	0.000940797	0	0	0	0.0001344	6.71998e-05	0	0.000201599	0.0001344	0	0	0	0.00409919	0	0.0001344	0	0.000470398	0	0.0001344	0	0.0001344	0	0	0.0001344	0
T42	0	0	0	0	0	0	0	0	0	0	0	0	0	0	0	0	0	0	0	0	0	0	0	0	0	0	0	0	0.00118343	0	0	0	0	0	0	0	0.00946746	0	0.00118343	0	0	0	0	0	0	0	0	0.00236686	0
P43	0	3.34437e-05	0	0	0	0	0	0.000200662	0	0	0.000100331	0	0	0	0	0	3.34437e-05	0	0	0	0	3.34437e-05	0	0	0.000401324	0	3.34437e-05	0	6.68874e-05	0	0	0	0	0	0	0	0.000468212	0	3.34437e-05	0	0	0.000100331	0.000100331	0	0.000100331	0	6.68874e-05	0	0
T43	0	0	0	0	0	0	7.24848e-05	0	0	0	0	0	0	0	0	0	7.24848e-05	0	0	0	0	0	0	0	0.00101479	0	0	0	7.24848e-05	0	0	0	0	0	0	0	7.24848e-05	0	0.00014497	0	7.24848e-05	0	0	0	0	0	0	7.24848e-05	0
P44	0	0	0	0	0	0	0.000359675	0.000650841	0	0	0	0	0	0	0	0	0	0	0	0	0	0	0	0	0.000171274	0	0	0	1.71274e-05	0	0	0	0	0	0	0	3.42548e-05	0	0.000376803	0	0.000205529	0	0	0	1.71274e-05	0	0	0	1.71274e-05
T44	0	0	6.00749e-06	0	0	0	4.20524e-05	0.00186232	3.00374e-05	0	0	0	0	0	0	0	0	0	0	0	0	0	0	0	6.60823e-05	0	0	0	0	0	2.40299e-05	0	0	0	0	0	7.20898e-05	0	0.000408509	0	0.00186232	0	0	0	0	0	0	0	0
P45	4.73209e-07	4.16424e-05	8.99096e-06	2.36604e-06	4.73209e-07	7.09813e-06	0.000249381	1.04106e-05	2.79193e-05	0	3.78567e-06	1.23034e-05	4.25888e-06	7.57134e-06	4.73209e-06	4.73209e-07	1.41963e-06	0	0	7.09813e-06	2.50801e-05	1.89283e-06	3.31246e-06	6.62492e-06	0.000601448	0	5.20529e-06	9.46417e-07	1.46695e-05	1.41963e-06	9.46417e-06	3.35978e-05	0	5.6785e-06	5.20529e-06	4.73209e-07	4.92137e-05	6.15171e-06	0.000166096	5.6785e-06	9.0856e-05	1.32498e-05	1.89283e-06	0	3.50174e-05	4.73209e-07	5.6785e-06	8.04455e-06	1.41963e-05
T45	0	0.000104628	1.49468e-05	0	0	0	0.000403563	4.48404e-05	1.49468e-05	0	0	0	1.49468e-05	0	0	0	0	0	0	1.49468e-05	7.47339e-05	0	1.49468e-05	2.98936e-05	0.00100143	0	0	0	1.49468e-05	0	2.98936e-05	5.97872e-05	2.98936e-05	0	0	1.49468e-05	0.000433457	1.49468e-05	0.000269042	2.98936e-05	0.000194308	7.47339e-05	0	0	8.96807e-05	0	0	0	2.98936e-05
P46	0	4.03551e-05	4.03551e-05	0	0	0	0.000121065	0	8.07103e-05	0	0.000161421	0	0	0	0	0	0	0	0	4.03551e-05	0.000161421	0	0	4.03551e-05	0.00201776	0	0	8.07103e-05	4.03551e-05	0	0	0.000121065	0	0	0	0	0.00363196	0	0.000121065	0	0.000121065	4.03551e-05	0	4.03551e-05	0.000201776	0	0	0	0
T46	0	8.26078e-05	0	1.65216e-05	0	0	0.000396517	3.30431e-05	0.000115651	0	0	8.26078e-05	1.65216e-05	0	0	0	1.65216e-05	0	0	1.65216e-05	3.30431e-05	4.95647e-05	1.65216e-05	3.30431e-05	0.00105738	0	0	0	1.65216e-05	6.60862e-05	1.65216e-05	4.95647e-05	1.65216e-05	4.95647e-05	0	1.65216e-05	0.000710427	0	0.00110694	0	1.65216e-05	9.91293e-05	0	0	4.95647e-05	0	0.000148694	1.65216e-05	0
P47	0	6.03283e-06	6.96095e-07	2.32032e-07	9.28127e-07	0	2.78438e-05	1.92586e-05	0.000174024	0	1.39219e-06	4.64064e-07	0	4.64064e-07	4.64064e-07	0	4.64064e-07	0	0	1.62422e-06	1.16016e-06	3.01641e-06	5.1047e-06	5.56876e-06	4.50142e-05	0	2.32032e-07	2.32032e-07	0	1.16016e-06	0	2.04188e-05	3.71251e-06	2.11149e-05	6.96095e-07	0	5.29033e-05	9.28127e-07	5.56876e-06	4.64064e-07	5.33673e-06	2.9004e-05	1.39219e-06	0	2.55235e-06	0	1.39219e-06	1.39219e-06	5.8008e-06
T47	0	1.35788e-05	0	0	6.78942e-06	6.78942e-06	0.000156157	3.39471e-05	2.03683e-05	0	1.35788e-05	1.35788e-05	1.35788e-05	0	1.35788e-05	0	0	0	0	0	2.71577e-05	0	0	0	0.000420944	0	0	0	0	0	6.78942e-06	2.71577e-05	6.78942e-06	0	0	0	0.000224051	1.35788e-05	5.43154e-05	0	6.78942e-06	0	0	0	3.39471e-05	0	0	6.78942e-06	0
P48	0	2.8885e-05	0	0	0	5.77701e-05	0.00112652	2.8885e-05	0	0	5.77701e-05	0	0	0	0	0	0	0	0	0	0.00017331	0	0	0	0.000837666	0	0	0	0	0	0	2.8885e-05	0	0	0	0	0.000519931	0	0.00028885	0	0.000404391	2.8885e-05	0	0	0.000144425	0	0	2.8885e-05	2.8885e-05
T48	0	2.84151e-05	0	0	0	0	4.26227e-05	2.84151e-05	2.84151e-05	0	2.84151e-05	0	0	0	0	0	1.42076e-05	0	0	0	0.000241529	2.84151e-05	0	0	0.000539888	0	0	4.26227e-05	2.84151e-05	0	0	0	0	0	0	0	0	1.42076e-05	0.000198906	0	0.000198906	0	0	0	2.84151e-05	0	2.84151e-05	0	0
P4	0	0	0	0.00149477	0	0	0	0	0.00298954	0	0	0	0	0	0	0	0	0	0	0	0	0	0	0	0	0	0	0	0.00149477	0	0	0.00298954	0	0	0	0	0.00149477	0	0	0	0	0	0	0	0	0	0	0.00149477	0
T4	0	0	0	0	0	0	0	0	0	0	0	0	0	0	0	0	0	0	0	0	0.0215054	0	0	0	0.00179211	0	0	0	0.00179211	0	0	0.00179211	0	0	0	0	0	0	0	0	0.00179211	0	0	0	0	0	0	0	0
P50	0	0	0	0	0	0	0	0.000127437	0.000191156	0	0	6.37186e-05	0	0	0	0	0	0	0	0	0.000191156	0	0	0	0.000700905	0	0	0	0	0	0	0	0	0	0	0	0.000254874	0	0.000509749	0	6.37186e-05	0	0	0	0	0	6.37186e-05	0	6.37186e-05
T50	0	0	0	0	0	3.04715e-05	1.52358e-05	0	3.04715e-05	0	0	0	0	0	0	0	0	0	0	0	3.04715e-05	1.52358e-05	0	1.52358e-05	0.00039613	0	0	0	0	0	1.52358e-05	4.57073e-05	0	0	0	0	0.00039613	0	0.000304715	0	0.000228537	0	0	0	9.14146e-05	0	0	0	3.04715e-05
P51	0	0	0.00402414	0	0	0	0	0	0	0	0	0	0	0	0	0	0	0	0	0	0.00603622	0	0	0	0.00603622	0	0	0	0	0	0	0.00201207	0.00201207	0	0	0	0.00603622	0	0.00201207	0	0.00201207	0	0	0	0.00201207	0	0.00201207	0.00402414	0
T51	0	0	0	0	0	0	0	0	0.00110865	0	0	0	0	0	0	0	0	0	0	0	0.00332594	0	0	0	0	0	0	0	0	0	0	0.00110865	0	0.00110865	0	0	0.0110865	0	0.00221729	0	0.00665188	0	0	0	0	0	0	0	0
P52	0	0	0	0	0	0	0.000229959	0	9.19836e-05	0	0	0	0	0	0	0	0	0	0	0	4.59918e-05	0	0	0	0.00050591	0	0	0	9.19836e-05	0	4.59918e-05	9.19836e-05	0	0.000137975	0	0	0.000137975	0	0.238744	0	0.00436922	9.19836e-05	0	0	4.59918e-05	0	0	0	0
T52	0	0.000289436	0	0	0	0	0	0.000578871	0	0	0	0	0	0	0	0	0	0	0	0	0.000434153	0	0	0	0.000723589	0	0	0	0.000434153	0	0.000144718	0.000289436	0	0	0	0	0.000289436	0	0.00130246	0	0.0104197	0	0	0	0	0	0	0	0
P53	0	5.05295e-05	2.37786e-05	0	2.97232e-06	8.91697e-06	0.000142672	3.56679e-05	0.000118893	0	2.97232e-05	1.48616e-05	0	2.37786e-05	0.000303177	0	1.18893e-05	1.18893e-05	0	2.97232e-06	0.000101059	0	2.97232e-06	5.05295e-05	0.00121568	2.08063e-05	5.94465e-06	0	5.94465e-05	8.91697e-06	2.67509e-05	1.48616e-05	1.48616e-05	5.94465e-06	0	0	0.000208063	5.94465e-06	0.000240758	8.91697e-06	0.000698496	2.67509e-05	2.97232e-06	2.08063e-05	1.18893e-05	0	8.91697e-06	3.56679e-05	8.91697e-06
T53	0	0	5.35189e-05	0	0	0	0.000107038	0	0.000535189	0	0	5.35189e-05	0	0	0.000107038	0	0	0	0	0	0.000160557	0	0	5.35189e-05	0.00139149	0	0	0	0	0	0	0.000267594	0	0.000160557	0	0	0.000267594	0	0.000321113	0	0.000588708	5.35189e-05	0	0	5.35189e-05	0	0	0	0
P55	0	0	0	0	0	0	0.0021327	0.000236967	0	0	0	0	0	0	0	0	0	0	0	0	0.000236967	0	0	0	0.00118483	0	0	0	0	0	0	0	0	0	0	0	0.000473934	0	0.0007109	0	0.0251185	0	0	0	0	0	0	0	0
T55	0	7.09874e-05	0	0	0	7.09874e-05	0.00539505	0	0.000425925	0	0.000212962	7.09874e-05	0	0	0	0	7.09874e-05	0	0	0.000141975	0.00028395	0	0	0	0.00220061	0	0	0	0.000212962	0	0	0.00028395	0.00028395	0	0	0	0.0011358	0.000141975	0.00425925	0	0.0278981	0	0	0	7.09874e-05	0	0	0	0
P57	0	0.000162853	0.00024428	0	0	0	0.000814266	8.14266e-05	0.000162853	0	0	0	0	0	0	0	0	0	0	0	0.000407133	0	8.14266e-05	0	0.00154711	0	0	0	0	0	0	0.000325706	0	0	0	0	0.000732839	0	0.00146568	0	0.000162853	0.00048856	0	0	0.000162853	0	0	0	0
T57	0	3.3347e-05	1.11157e-05	1.11157e-05	0	0	0.155119	4.44627e-05	0.000100041	0	3.3347e-05	4.44627e-05	0	0	0	0	0	1.11157e-05	0	6.66941e-05	0.000188967	0	0	6.66941e-05	0.00180074	0	0	0	2.22314e-05	2.22314e-05	0	7.78098e-05	7.78098e-05	6.66941e-05	0	0	0.000177851	0	0.00628036	6.66941e-05	0.00100041	0.000100041	7.78098e-05	0	0.000111157	0	6.66941e-05	3.3347e-05	4.44627e-05
P58	0	6.22743e-05	4.98194e-05	1.24549e-05	0	0	0.000759746	2.49097e-05	0.000174368	0	1.24549e-05	2.49097e-05	3.73646e-05	0	3.73646e-05	0	0	1.24549e-05	0	2.49097e-05	0.000112094	0	7.47291e-05	2.49097e-05	0.00960269	1.24549e-05	1.24549e-05	0	8.7184e-05	0	0	4.98194e-05	0	9.96388e-05	0	0	0.000361191	0	0.000946569	1.24549e-05	0.000946569	2.49097e-05	0	3.73646e-05	7.47291e-05	2.49097e-05	0	2.49097e-05	7.47291e-05
T58	5.1581e-07	1.30242e-05	1.0832e-05	5.1581e-07	5.1581e-07	3.09486e-06	8.79456e-05	1.84402e-05	3.58488e-05	2.83695e-06	1.04452e-05	7.35029e-06	2.57905e-06	1.16057e-06	8.76877e-06	9.02667e-07	6.18972e-06	2.32114e-06	0	1.93429e-06	7.46635e-05	2.708e-06	1.03162e-06	4.64229e-06	0.000537216	1.80533e-06	3.86857e-06	6.44762e-07	2.29535e-05	2.57905e-07	1.03162e-06	9.02667e-06	1.41848e-06	9.02667e-07	3.86857e-07	2.57905e-07	3.71383e-05	2.4501e-06	0.00180817	2.4501e-06	0.000610848	9.80039e-06	3.86857e-07	1.93429e-06	2.77248e-05	2.19219e-06	7.22134e-06	3.86857e-06	5.416e-06
P59	0	3.92203e-05	0	0	0	0	0.0344746	0.000392203	0.000784406	3.92203e-05	3.92203e-05	3.92203e-05	0	0	0	0	0	0	0	0	0.000156881	0.000117661	0.000117661	3.92203e-05	0.002314	0	0	0	0	0	0	7.84406e-05	0	0.000313762	0	0	0.000352983	0	0.00258854	0	0.00141193	0.000117661	3.92203e-05	0	0.000196102	3.92203e-05	0	7.84406e-05	0
T59	0	5.55973e-05	0	0	2.77986e-05	2.77986e-05	0.0314124	0.000138993	0.00116754	0	5.55973e-05	5.55973e-05	0	2.77986e-05	0	2.77986e-05	0	0	0	0	0.000138993	5.55973e-05	5.55973e-05	0	0.00750563	0	0	0	0.000138993	0	0	8.33959e-05	0	0.000111195	0	0	0.00147333	0	0.00080616	5.55973e-05	0.00108415	0.000138993	0	0	5.55973e-05	8.33959e-05	0	0	0.000111195
P5	0	2.14721e-05	4.29443e-05	0	0	0	2.14721e-05	6.44164e-05	4.29443e-05	0	0	0	0	0	0	0	2.14721e-05	0	0	0	4.29443e-05	0	0	0	0.000987718	0	0	0	0	0	0	4.29443e-05	0	0	0	0	0.000107361	0	6.44164e-05	0	0.000279138	0	0	0	0.000107361	0	2.14721e-05	0	2.14721e-05
T5	0	1.72531e-05	4.31328e-06	0	0	0	0.000103519	1.29398e-05	4.31328e-06	0	4.31328e-06	0	0	0	0	4.31328e-06	0	0	0	0	2.58797e-05	0	0	4.31328e-06	0.000431328	0	0	0	3.88195e-05	0	0	4.31328e-06	0	0	0	0	3.88195e-05	0	8.62656e-05	0	0.00113439	4.31328e-06	0	0	2.58797e-05	0	4.31328e-06	8.62656e-06	0
P60	6.92393e-05	2.30798e-05	4.61595e-05	6.92393e-05	0	0	0.00113091	4.61595e-05	0.000138479	0	2.30798e-05	0	0	0	0	0	2.30798e-05	2.30798e-05	0	0	0.000276957	0	0	9.23191e-05	0.00385432	0	0	0	0.000184638	0	4.61595e-05	0	0	2.30798e-05	0	0	0.000230798	6.92393e-05	0.00120015	2.30798e-05	0.00133863	2.30798e-05	0	4.61595e-05	2.30798e-05	0	0	0	0
T60	0	8.46592e-05	9.22265e-05	0	9.45913e-07	9.45913e-07	0.00115118	1.74994e-05	0.000105942	4.72957e-07	1.37157e-05	4.3985e-05	0	2.36478e-06	9.45913e-06	6.62139e-06	3.97284e-05	1.89183e-05	0	1.41887e-06	0.000241208	1.41887e-06	2.83774e-06	1.98642e-05	0.00295929	1.41887e-06	6.62139e-06	6.62139e-06	0.000114455	4.72957e-07	8.98618e-06	1.51346e-05	5.20252e-06	2.08101e-05	1.41887e-06	1.89183e-06	0.000131009	2.1756e-05	0.000931724	1.60805e-05	0.00318631	5.67548e-06	7.56731e-06	2.27019e-05	6.81057e-05	1.41887e-05	1.0405e-05	2.69585e-05	7.56731e-06
P62	0	1.70211e-05	8.51055e-06	4.25527e-06	0	4.25527e-06	0.000182977	2.76593e-05	0.000210636	0	4.25527e-06	6.38291e-06	0	2.12764e-06	2.12764e-06	0	2.12764e-05	0	0	2.12764e-06	4.89356e-05	0	0	0	0.000519143	0	6.38291e-06	0	1.06382e-05	2.12764e-06	8.51055e-06	1.48935e-05	2.12764e-06	1.27658e-05	0	6.38291e-06	0.000125531	0	8.72331e-05	2.12764e-06	0.0369039	7.23397e-05	6.38291e-06	8.51055e-06	2.55316e-05	0	6.38291e-06	6.38291e-06	1.48935e-05
T62	0	7.48464e-06	7.48464e-06	0	0	2.49488e-06	0.00010229	1.74642e-05	5.48873e-05	0	2.49488e-06	7.48464e-06	7.48464e-06	4.98976e-06	9.97952e-06	0	1.24744e-05	4.98976e-06	0	0	5.48873e-05	1.49693e-05	2.49488e-06	1.49693e-05	0.000788382	0	4.98976e-06	7.48464e-06	2.24539e-05	0	3.49283e-05	1.49693e-05	1.49693e-05	4.98976e-06	4.98976e-06	0	0.00011227	7.48464e-06	0.00010728	0	0.0507409	4.98976e-05	0	2.49488e-06	3.74232e-05	2.49488e-06	1.49693e-05	0	2.24539e-05
P63	2.01386e-05	0.000120831	0	0	0	0	0.000362494	0.000120831	0.000120831	8.05542e-05	0	2.01386e-05	2.01386e-05	0	0	0	6.04157e-05	0	0	0.000100693	6.04157e-05	4.02771e-05	0	8.05542e-05	0.00175205	0	0	0.000100693	4.02771e-05	0	2.01386e-05	0.000120831	0	0	0	0	0.000302078	2.01386e-05	0.000221524	0	0.000161108	0.000100693	0.000120831	0	0.00028194	0	0	2.01386e-05	8.05542e-05
T63	0	9.40957e-05	7.23813e-06	0	3.61906e-06	1.26667e-05	0.000689432	0.000168286	0.000123048	1.80953e-06	2.17144e-05	1.80953e-05	1.80953e-06	3.61906e-06	3.61906e-06	0	7.23813e-06	0	0	1.62858e-05	9.77147e-05	2.17144e-05	9.04766e-06	3.61906e-06	0.00131915	0	5.4286e-06	1.80953e-06	3.98097e-05	0	1.80953e-06	5.24764e-05	1.80953e-06	1.26667e-05	1.80953e-06	1.80953e-06	0.000128477	2.17144e-05	0.000226192	0	0.000251525	4.70478e-05	3.61906e-06	1.26667e-05	6.69527e-05	0	2.53335e-05	5.4286e-06	2.7143e-05
P64	0	0	0	0	0	0	0.000489416	0	0.000183531	0	0	0	0	0	0	0	0	0	0	0	0.000122354	0	0	0	0.000428239	0	0	0	0	0	0	0	0	0	0	0	6.1177e-05	0	6.1177e-05	0	0.0023859	0	0	0	0	0	0	0	0
T64	0	0	0	0	0	0	0	0	0.000275938	0	0	0	0	0	0	0	0	0	0	0	0.000183959	0	0	0	0.000183959	0	0	0	0	0	0	0	0	0	0	0	0	0	0.000275938	0	0.0026674	9.19794e-05	0	0	0	0	0	0	0
P65	0	0	0	0	0	0	0	0	0	0	0	0	0	0	0	0	0	0	0	0	0	0	0	0	0.00347222	0	0	0	0	0	0	0	0	0	0	0	0.00347222	0	0	0	0	0	0	0	0	0	0	0	0
T65	0	0.000466853	0	0	0	0	0	0	0	0	0	0.000466853	0	0	0	0	0	0	0	0	0.000466853	0.000466853	0.000466853	0	0.00326797	0	0	0	0	0	0	0	0	0.000466853	0	0	0.00140056	0	0.000933707	0	0.000466853	0.000466853	0	0	0	0	0	0	0
P66	0	0	6.25078e-05	0	0	0	0.000333375	6.25078e-05	0.000187523	0	0.000125016	0	0	4.16719e-05	0	0	0.00010418	4.16719e-05	0	0	4.16719e-05	4.16719e-05	4.16719e-05	2.08359e-05	0.0018544	0	0	0	4.16719e-05	0	2.08359e-05	4.16719e-05	0	0	0	0	0.000229195	4.16719e-05	0.000187523	0.00010418	0.000166688	8.33438e-05	0	0	0.000229195	0	4.16719e-05	4.16719e-05	2.08359e-05
T66	0	0.00013095	0	0	0	0	0.0013095	0	0.000458325	0	0.000196425	0.00013095	0	0	0	0	0.000196425	0	0	0.00013095	6.5475e-05	0	6.5475e-05	0	0.00150593	0	0	0	0	0	0	0.000196425	6.5475e-05	0.00039285	0	0	0.000851175	6.5475e-05	0.000458325	0	0.000196425	0.0005238	6.5475e-05	0	0.00013095	0	0	0	0
P67	0	0.000237417	0	0	0	3.95695e-05	0.0371162	3.95695e-05	0.000237417	0	3.95695e-05	0	0	0	0	0	0	0	0	0	0.000276986	0	3.95695e-05	3.95695e-05	0.00134536	0	0	0	7.9139e-05	0	0	0.000197847	0	0	0	0	3.95695e-05	0	0.00712251	0	0.000237417	7.9139e-05	0	0	3.95695e-05	7.9139e-05	0	0	7.9139e-05
T67	0	0.000153419	4.7206e-05	5.90075e-06	0	5.90075e-06	0.10606	0.000182923	0.000171122	0	7.0809e-05	3.54045e-05	2.3603e-05	5.90075e-06	0	0	1.77022e-05	1.18015e-05	1.77022e-05	2.3603e-05	0.000171122	5.90075e-06	5.31067e-05	4.7206e-05	0.00261993	5.90075e-06	5.31067e-05	5.90075e-06	6.49082e-05	1.18015e-05	1.18015e-05	0.000135717	7.0809e-05	4.7206e-05	0	0	0.000300938	2.95037e-05	0.00765327	3.54045e-05	0.00031274	5.31067e-05	7.0809e-05	0	0.00023603	1.18015e-05	2.95037e-05	1.77022e-05	5.31067e-05
P68	0	2.55892e-05	0	0	0	0	0.00016633	6.3973e-05	6.3973e-05	0	0	1.27946e-05	0	0	0	0	0	0	0	0	6.3973e-05	2.55892e-05	0	0	0.000268687	0	0	0	0	0	0	1.27946e-05	1.27946e-05	0	0	0	0.000255892	0	0	0	0.000396632	2.55892e-05	0	0	0	0	3.83838e-05	0	3.83838e-05
T68	0	1.27326e-05	1.27326e-05	0	0	0	0.000127326	1.27326e-05	3.81979e-05	0	0	8.48842e-06	0	0	0	0	0	0	0	0	8.48842e-06	0	0	1.69768e-05	0.000356514	0	0	0	8.48842e-06	4.24421e-06	0	1.69768e-05	4.24421e-06	4.24421e-06	0	0	8.91285e-05	1.27326e-05	2.54653e-05	0	0.00048384	1.27326e-05	0	0	1.69768e-05	0	8.48842e-06	0	3.81979e-05
P69	0	1.21652e-05	6.08258e-05	0	4.86606e-05	2.43303e-05	0.00245736	0.000109486	0.000194642	0	0	6.08258e-05	0	0	0	0	1.21652e-05	0	0	0	6.08258e-05	0	1.21652e-05	0.000121652	0.00226272	0	0	2.43303e-05	4.86606e-05	0	0	7.29909e-05	4.86606e-05	0	0	0	0.000194642	1.21652e-05	0.000133817	0	0.000729909	0	6.08258e-05	1.21652e-05	6.08258e-05	0	6.08258e-05	1.21652e-05	2.43303e-05
P6	0	0	0.000104373	0	0	0	0.00109592	0	0.000104373	0	0	5.21866e-05	0	0	0	0	5.21866e-05	0	0	0	0.00015656	0	0	0.00015656	0.00177435	0	0	0	5.21866e-05	0	0.00015656	0.000104373	0	0	0	5.21866e-05	0.000208746	0.000104373	0.00031312	0	0.000104373	0	0	0	0	0	0	0	0
T6	0	0	0	0	0	0	0.000116615	7.77436e-06	2.33231e-05	0	0	0	0	0	0	0	7.77436e-06	0	0	0	7.77436e-06	1.55487e-05	0	0	0.000171036	0	0	0	0	0	0	0	1.55487e-05	0	0	0	1.55487e-05	0	3.10974e-05	0	7.77436e-06	7.77436e-06	0	1.55487e-05	0	0	7.77436e-06	0	0
P70	0	6.01034e-05	0	0	0	0	0.000480827	0	6.01034e-05	0	0	0	0	0	0	0	0	0	0	0	0.00036062	0	0	0	0.000480827	0	0	0	0.000120207	6.01034e-05	0	0	0	0	0	0	0.000240414	0	0.00018031	0	0.000120207	6.01034e-05	0	0	6.01034e-05	0	0	0	0
T70	0	0	0	0	6.89085e-05	0	0.000551268	0	6.89085e-05	0	0	0	0	0	0	0	0	0	0	0	0.000275634	0	0	0	0.00151599	0	0	0	0.000137817	0	0	0	6.89085e-05	0	0	0	6.89085e-05	6.89085e-05	0.000206725	0	0.000137817	0	0	0	0	0	0	0	0
P71	0	6.89868e-05	7.61234e-05	9.51543e-06	2.37886e-06	2.37886e-05	0.00303066	4.04406e-05	0.000216476	2.37886e-06	1.6652e-05	4.28194e-05	2.37886e-06	7.13657e-06	0	4.75771e-06	1.18943e-05	1.6652e-05	0	1.42731e-05	0.000180793	1.42731e-05	4.04406e-05	4.75771e-05	0.00339701	0	1.18943e-05	4.75771e-06	6.42291e-05	4.75771e-06	1.18943e-05	9.03966e-05	2.37886e-06	5.23348e-05	0	7.13657e-06	0.00027119	4.51983e-05	0.000359207	2.37886e-05	0.00064467	6.6608e-05	1.90309e-05	4.75771e-06	9.75331e-05	4.75771e-06	1.18943e-05	4.04406e-05	4.9956e-05
T71	0	7.29847e-05	7.29847e-05	0.000109477	0	0	0.000474401	0	0	0	3.64924e-05	0	0	0	0	7.29847e-05	0	0	0	0	0.000145969	0	0	0.000109477	0.000948801	0	0	0	0.000109477	0	0	3.64924e-05	0	7.29847e-05	0	0	0.000510893	3.64924e-05	0.000875817	0	0.000328431	7.29847e-05	0	0	0.000109477	0	3.64924e-05	7.29847e-05	0
P72	0	0	0.000151035	6.04138e-05	0	0	0	3.02069e-05	0	0	3.02069e-05	0	0	0	0.000120828	0	0	0	0	0	0.000453104	3.02069e-05	0	6.04138e-05	0.00386649	0	0	0	0.000120828	0	3.02069e-05	0	0	3.02069e-05	0	0	0.000241655	3.02069e-05	0.000271862	0	0.000332276	0	0	0	0.000151035	0	0	0	0
T72	0	0.000102902	8.57515e-05	0	0	0	1.71503e-05	6.86012e-05	3.43006e-05	0	1.71503e-05	0	0	0	0	0	0	3.43006e-05	0	0	0.000137202	0	0	5.14509e-05	0.00312136	0	0	1.71503e-05	6.86012e-05	0	1.71503e-05	3.43006e-05	0	1.71503e-05	0	0	6.86012e-05	0.000102902	0.000411607	0	0.000222954	6.86012e-05	6.86012e-05	1.71503e-05	8.57515e-05	0	1.71503e-05	0	5.14509e-05
P73	0	0	0	0	0	0.000798085	0	0.00159617	0.000798085	0	0	0	0	0	0	0	0	0	0	0	0.00319234	0	0	0	0	0	0	0	0	0	0	0	0	0	0	0	0.000798085	0	0.00239425	0	0.00239425	0	0	0	0	0	0	0	0
T73	0	0	0	0	0	0	0	0.00150038	0	0	0	0.000375094	0	0	0	0	0	0	0	0	0.000750188	0	0	0	0.000375094	0	0	0	0	0	0.000375094	0	0	0	0	0	0.00187547	0	0.00375094	0	0.00487622	0	0	0.000375094	0	0	0	0	0
P74	0	0.000280426	0	0	0	0	0	0.000560852	0	0	0	0	0	0	0	0	0	0	0	0	0.0011217	0	0	0	0.00196298	0	0	0	0	0	0	0.000841279	0	0	0	0	0	0	0	0	0	0	0	0	0	0	0	0	0
T74	0	8.21731e-05	2.3478e-05	1.1739e-05	0	0	0.000410866	0.00366257	0.000211302	0	2.3478e-05	1.1739e-05	0	2.3478e-05	0	0	0	0	0	5.86951e-05	0.000140868	5.86951e-05	3.52171e-05	1.1739e-05	0.00176085	0	1.1739e-05	0	4.69561e-05	0	0	0.000410866	1.1739e-05	1.1739e-05	0	2.3478e-05	0.00107999	1.1739e-05	0.000105651	0	4.69561e-05	0.00278215	2.3478e-05	0	0.00011739	0	0	3.52171e-05	9.39121e-05
P75	0	0	0	0	0	0	0.00267237	0.000534474	0.00320684	0	0.000534474	0	0	0	0	0	0	0	0	0	0.00160342	0	0.000534474	0.00160342	0.010155	0	0	0	0	0	0	0.00106895	0	0	0	0	0.00267237	0	0.000534474	0	0.00160342	0.0138963	0	0	0.00213789	0	0	0	0.00267237
T75	0	0.00141894	0.000354736	0.00141894	0	0	0.00141894	0.000354736	0.00425683	0	0	0	0	0	0	0	0	0	0	0	0	0	0.000709471	0.000354736	0.0695282	0	0	0	0.000354736	0	0	0.00638524	0	0	0	0	0.0113515	0	0	0	0	0.0457609	0.000354736	0	0.000709471	0	0	0	0
P76	0	0.000827358	0.000275786	0	0	0	0.00137893	0.00110314	0.00248207	0	0	0	0	0	0	0	0.000275786	0	0	0.000275786	0.000275786	0	0.000275786	0	0.00551572	0	0	0	0.000275786	0	0	0.000551572	0	0	0	0	0.0146167	0	0.000827358	0	0	0.003861	0	0	0.0019305	0	0.000551572	0	0.000275786
T76	0	0.000579822	0.000579822	0	0	0	0.00347893	0.00193274	0.000193274	0	0	0	0	0	0	0	0.000773096	0	0	0.000386548	0.000193274	0	0	0	0.00096637	0	0	0	0.000386548	0	0	0.000193274	0	0.000579822	0	0	0.00231929	0	0.00347893	0	0.00212601	0	0	0	0	0	0	0	0.000193274
P7	0	0.000529381	0.000529381	0	0	0	0.00158814	0.000529381	0.00105876	0	0	0	0	0	0.00105876	0	0	0	0	0	0	0	0	0	0.00158814	0	0	0	0	0	0	0.0026469	0	0	0	0	0.00105876	0	0.000529381	0	0.011117	0.00158814	0	0	0	0	0	0	0
T7	0	7.80031e-05	0	0	0	0	0.000156006	0	0	0	0	7.80031e-05	0	0	0	0	0.000156006	0	0	0	0.000312012	0	0	0	0.000858034	0	0	0	0	0	0	0.000156006	0	0	0	0	0	0.000546022	0.00382215	0	0.0129485	0.000156006	0	0	7.80031e-05	0	0	0	0
P8	0	0	0	0	0	8.62069e-05	8.62069e-05	0	0	0	0	0.000172414	0	0	0	8.62069e-05	0	0	0	0	0.000689655	0	0	0	0.000775862	0	8.62069e-05	0	8.62069e-05	0	0	8.62069e-05	0	0	0	0	0	0	0.000172414	0	0.0131897	8.62069e-05	0	0	0.000431034	0	0	0	0
T8	0	9.93236e-06	0	0	0	0	0	1.98647e-05	0	0	0	1.98647e-05	0	0	0	0	0	0	0	0	4.96618e-05	0	0	0	0.000297971	0	0	0	9.93236e-06	0	0	0	0	1.98647e-05	0	0	3.97294e-05	0	4.96618e-05	0	0.00771744	0	0	0	8.93912e-05	0	0	0	0
P9	0	0	0	0	0	0	5.39127e-05	1.34782e-05	1.34782e-05	1.34782e-05	0	4.04345e-05	0	0	0	0	0	0	0	0	0	0	0	0	0.00059304	0	0	0	1.34782e-05	0	0	0	0	1.34782e-05	0	0	1.34782e-05	0	6.73909e-05	0	4.04345e-05	0	0	0	2.69564e-05	0	0	0	0
T9	0	0	0	0	0	0	0.000425351	0	0	0	0	0	0	0	0	0	0	0	0	0	0.000850702	0	0	0	0.00127605	0	0	0	0.00127605	0	0.000425351	0	0	0.000425351	0	0	0	0	0	0	0	0.000425351	0	0	0	0	0	0	0
A1	0	0	0	0	0	0	0	0	0	0	0	0	0	0	0.00357143	0	0.00357143	0	0	0	0.00357143	0	0	0	0.00357143	0	0	0	0	0	0.00357143	0	0	0.0107143	0	0	0.0142857	0	0	0	0.0107143	0	0	0	0	0	0	0	0
A10	0	0	0	0	0.000192827	0	0.000964134	0.000192827	0.00028924	0	9.64134e-05	9.64134e-05	0	9.64134e-05	9.64134e-05	0	0.00028924	0	0	0	0.000578481	0	9.64134e-05	9.64134e-05	0.00260316	0	0	0	0	9.64134e-05	0	0	0	9.64134e-05	0	0	0.000578481	0	0	0	0.00106055	0.000192827	9.64134e-05	0	0.000482067	0	0.000192827	0	0
A11	0	0	0	0	0	0	0.000132534	0	0.000762069	0	0	0	0	0	0	0	0	0	0	0	0.000231934	0	0	0	0.000364468	0	0	0	0	0	0	0	0.000132534	0	0	0	0.00192174	0	3.31334e-05	0	3.31334e-05	0.000265067	0	0	0	0	3.31334e-05	0	0
A12	0	4.92417e-05	0	9.84834e-05	9.84834e-05	0.000147725	0.00285602	4.92417e-05	0.00029545	0	4.92417e-05	0	0	0.000196967	4.92417e-05	0	4.92417e-05	0	0	0.000147725	0.000196967	0.000196967	0	0.000393933	0.00359464	0	0	0	9.84834e-05	0	0	0.000196967	4.92417e-05	9.84834e-05	0	0	0.0017727	0	0.000541658	0	9.84834e-05	0.000196967	0	4.92417e-05	0.00029545	0	0	4.92417e-05	4.92417e-05
A14	0	0.00189036	0	0	0	0	0.0132325	0	0.00567108	0	0	0	0	0	0	0	0	0	0	0	0.00378072	0	0	0	0.0113422	0	0	0	0.00378072	0	0	0.00756144	0	0	0	0	0.0964083	0	0	0	0.00189036	0.00189036	0	0	0	0	0	0	0.00189036
A15	0	0	0	0	0	0	0.00571429	0	0	0	0	0	0	0	0	0	0	0	0	0	0.0171429	0	0	0	0	0	0	0	0.00571429	0	0	0	0	0	0	0	0.0742857	0	0	0	0.00571429	0	0	0	0	0	0	0.0171429	0
A16	0	0	0	0	0	0	0	0	0	0	0	0	0	0	0	0	0	0	0	0	0.00309358	0	0	0	0.00154679	0	0	0	0.000773395	0	0	0	0	0	0	0	0.000773395	0	0	0	0	0	0	0	0	0	0	0	0
A17	0	0	0.00224719	0	0	0	0.00224719	0	0.0382022	0	0	0	0	0.00224719	0	0	0	0	0	0	0.00449438	0	0	0	0.0134831	0	0	0	0.00224719	0	0	0.00224719	0	0	0	0	0.0179775	0	0	0	0.00674157	0.00449438	0	0	0	0	0	0.00449438	0
A19	0	0	0	0	0	0	0.00197628	0	0.00592885	0	0	0	0	0	0	0	0	0	0	0.00395257	0.00592885	0	0	0	0.00790514	0	0	0	0.00395257	0	0.00395257	0.00197628	0	0	0	0	0.0474308	0	0	0	0	0.00395257	0	0	0	0	0	0	0
A22	0	0.00383142	0	0	0	0	0.00766284	0	0.0191571	0	0	0	0	0	0	0	0.00383142	0	0	0	0	0	0	0	0.00766284	0	0	0	0	0	0.00383142	0	0	0.00383142	0	0	0.0114943	0	0.00383142	0	0.00383142	0.00766284	0	0	0	0	0	0	0
A23	0	0	0.00138217	0	0	0	0	0	0	0	0	0	0	0	0	0	0	0	0	0	0.00345543	0	0	0	0.00276434	0	0	0	0	0	0	0	0	0.000691085	0	0	0.000691085	0	0	0	0.00276434	0	0	0	0	0	0.000691085	0	0
A24	0	0	0	0	0	0	0.000802568	0	0.00802568	0	0	0	0	0	0	0	0.0024077	0	0	0	0.00321027	0.000802568	0	0	0.00481541	0	0	0	0	0	0	0	0	0.00321027	0	0	0.0184591	0	0.000802568	0	0	0	0	0	0	0	0	0	0
A25	0	0	0	0	0	0	0.000569476	0.000569476	0	0	0	0	0	0	0	0	0	0	0	0	0.00113895	0.000569476	0	0	0.000569476	0	0	0	0.00170843	0	0	0	0	0.00113895	0	0	0.00569476	0	0.000569476	0	0.000569476	0.000569476	0	0	0.00113895	0	0	0	0
A26	0	0	0.000732601	0	0	0	0.000732601	0.000732601	0.00512821	0	0	0	0	0	0	0	0	0	0	0	0.0043956	0	0	0	0.0029304	0	0	0	0.0014652	0	0	0	0	0.000732601	0	0	0.00805861	0.000732601	0.000732601	0	0.0014652	0.0021978	0	0	0.000732601	0	0	0	0.000732601
A28	8.429e-06	5.0574e-05	1.6858e-05	8.429e-06	0	1.6858e-05	0.000775468	0.000126435	0.000227583	2.5287e-05	8.429e-05	3.3716e-05	1.6858e-05	8.429e-06	8.429e-06	0	2.5287e-05	8.429e-06	0	5.0574e-05	5.9003e-05	2.5287e-05	8.429e-06	8.429e-05	0.00171952	0	8.429e-06	8.429e-06	8.429e-06	0	0	0.000210725	8.429e-06	4.2145e-05	0	1.6858e-05	0.000708036	8.429e-06	0.000320302	0	7.5861e-05	8.429e-05	2.5287e-05	0	5.9003e-05	0	6.7432e-05	3.3716e-05	7.5861e-05
A29	0	0	0.00220751	0	0	0	0.00662252	0	0	0	0	0	0	0	0	0	0	0	0	0	0.00220751	0.00220751	0	0.00220751	0.00220751	0	0	0	0	0	0	0.00662252	0	0	0	0	0	0	0	0	0	0.00220751	0.00220751	0	0	0	0	0	0
A3	0	0	0	0	0	0	0.0179487	0.0102564	0.00769231	0	0	0	0	0	0	0	0	0	0	0	0.0025641	0	0	0	0	0	0	0	0.0025641	0	0	0	0	0.00512821	0	0	0.0179487	0	0	0	0	0.0025641	0	0	0.0025641	0	0	0	0
A30	0	0.000112233	2.10438e-05	0	7.01459e-06	4.91021e-05	0.0593855	9.82043e-05	0.000224467	7.01459e-06	2.10438e-05	6.31313e-05	2.10438e-05	7.01459e-06	0	0	4.91021e-05	0	0	3.5073e-05	0.000105219	2.80584e-05	8.41751e-05	7.01459e-05	0.00309343	0	7.01459e-06	0	4.20875e-05	4.20875e-05	3.5073e-05	0.000217452	4.91021e-05	2.10438e-05	7.01459e-06	7.01459e-06	0.00223064	4.91021e-05	0.000989057	7.01459e-06	0.000175365	0.000161336	2.10438e-05	2.10438e-05	0.000175365	0	0.000105219	2.80584e-05	3.5073e-05
A31	0	0	0.00157978	0	0	0	0	0	0.00315956	0	0	0	0	0	0	0	0	0	0	0	0.0110585	0	0	0	0.00315956	0	0	0	0	0	0	0	0	0	0	0	0.00315956	0	0	0	0	0	0.00157978	0	0	0	0	0	0
A32	0	0	0.000420698	0	0	0	0.0012621	0	0	0	0.000841397	0	0	0	0	0.000420698	0	0	0	0	0	0	0	0	0.00210349	0	0	0	0	0	0	0	0	0	0	0	0	0	0.000420698	0	0	0	0.000420698	0	0	0	0	0	0
A33	0	0.00124611	0	0	0	0	0	0.000415369	0.000415369	0	0	0	0	0.000311526	0	0.000103842	0.000103842	0	0	0.000103842	0.000207684	0	0.000103842	0.000311526	0.00311526	0	0.000103842	0	0.000103842	0.000103842	0	0.00207684	0	0	0	0	0.00353063	0	0.000726895	0	0.000519211	0.00114226	0	0	0.000830737	0	0	0	0
A35	0	0	0	0	0	0	0.000672495	0	0.000336247	0	0	0	0	0	0	0	0.000336247	0	0	0	0.000672495	0	0	0	0.00302623	0	0	0	0.000672495	0	0	0	0.000336247	0	0	0	0.00100874	0	0.000336247	0	0.00201748	0.000336247	0	0	0	0	0	0	0
A37	0	0	0	0	0	0	0	0.00574713	0.0143678	0	0	0	0	0	0	0	0	0	0	0	0.00862069	0	0	0	0	0	0	0	0	0	0.00574713	0	0	0	0	0	0	0	0	0	0	0	0	0	0	0	0	0	0
A4	0	0	0	0	0	0	0	0	0	0	0	0	0	0	0	0	0	0	0	0	0.0549451	0	0	0	0	0	0	0	0	0	0	0	0	0	0	0	0	0	0.010989	0	0	0	0	0	0	0	0	0	0
A40	0	0	0.005	0	0.0025	0	0.0025	0	0.005	0	0	0	0	0	0	0	0	0	0	0	0.0125	0	0	0	0.005	0	0	0	0	0.0025	0	0.0025	0	0.0025	0	0	0.015	0	0.0025	0	0	0.0025	0	0	0	0	0	0	0
A42	0	0	0	0	0	0	0.000691563	0.00138313	0.000691563	0	0	0	0	0	0	0	0	0	0	0	0.00691563	0	0	0	0.00414938	0	0	0	0	0	0.000691563	0	0	0	0	0.000691563	0.00276625	0	0.000691563	0	0	0	0	0	0.000691563	0	0	0	0
A43	0	0	0.00249377	0	0	0	0	0.00249377	0.0274314	0	0	0	0	0	0	0	0	0	0	0	0	0	0.00249377	0	0	0	0	0	0.00249377	0	0	0.00498753	0	0.00249377	0	0	0.00997506	0	0	0	0	0	0	0	0	0	0	0	0
A44	0	0	0	0	0	0	0	0.00571429	0.00571429	0	0	0	0	0	0	0	0	0	0	0	0	0	0	0	0.00571429	0	0	0	0	0	0	0	0	0	0	0	0.0114286	0	0.00571429	0	0	0	0	0	0	0	0	0	0
A45	0	0.000112893	2.82233e-05	0	0	2.46954e-05	0.000172868	7.05582e-06	3.52791e-05	7.05582e-06	7.05582e-06	8.81977e-05	0	0	0	3.52791e-06	1.41116e-05	7.05582e-06	0	0	0.000109365	4.23349e-05	2.11675e-05	7.05582e-06	0.00111482	0	1.05837e-05	3.52791e-06	7.05582e-05	0	1.76395e-05	3.52791e-06	3.52791e-06	3.52791e-06	0	0	8.81977e-05	1.05837e-05	0.0432028	0	0.00434286	1.41116e-05	0	7.05582e-06	0.000229314	1.05837e-05	7.05582e-06	7.05582e-06	1.05837e-05
A46	0	0	0	0	0	0	0	0	0	0	0	0	0	0	0	0	0.00571429	0	0	0	0.0114286	0	0.00571429	0	0.00571429	0	0	0	0.00571429	0	0	0	0	0.0114286	0	0	0	0	0.0228571	0	0	0	0	0	0	0	0	0	0
A49	0	0	0	0	0	0	0.00355556	0.0111111	0.004	0	0	0	0	0.00177778	0	0	0.000444444	0	0	0	0.00266667	0.000444444	0	0.004	0.00222222	0	0	0	0	0	0	0.008	0.00133333	0.000444444	0	0	0.0111111	0	0	0	0	0.00666667	0.00311111	0	0.00177778	0	0	0.000888889	0.00133333
A5	0	0	0.000717875	0	0	0.000358938	0.000717875	0.000358938	0.00394831	0	0	0	0	0	0	0	0	0	0	0	0	0	0	0	0.00143575	0	0	0	0	0	0	0	0	0	0	0	0.0488155	0	0.000358938	0	0	0.00215363	0.000358938	0	0.00251256	0	0	0	0
A52	0	0	0	0	0	0	0.00662252	0.013245	0.0231788	0	0	0	0	0	0	0	0	0	0	0	0.013245	0	0	0	0	0	0	0	0.00331126	0	0	0.00662252	0	0	0	0	0	0	0.00331126	0	0	0	0	0	0	0	0	0	0
A53	0	0	0	0	0	0	0	0	0	0	0	0	0	0	0	0	0	0	0	0	0.00900901	0	0	0	0	0	0	0	0	0	0	0	0	0	0	0	0	0	0.00900901	0	0.00900901	0	0	0	0	0	0	0	0
A54	0	0	0	0	0	0	0.0042508	0	0.0010627	0	0	0	0	0	0	0	0	0	0	0	0	0	0	0	0.0053135	0	0	0	0	0	0	0	0	0.0010627	0	0	0.0042508	0	0.0031881	0	0.0127524	0	0	0	0	0	0	0	0
A55	0	0	0	0	0	0	0.00957854	0	0.00383142	0	0	0	0	0	0	0	0	0	0	0	0.01341	0	0	0	0.00574713	0	0	0	0	0	0	0	0	0	0	0	0.00191571	0	0	0	0.00766284	0	0	0	0	0	0	0	0
A56	0	0	0	0	0	0	0	0	0.00488599	0	0	0	0	0	0	0	0	0	0	0	0	0	0	0	0.00488599	0	0	0	0.00162866	0	0	0	0	0	0	0	0.00325733	0	0	0	0	0	0	0	0	0	0	0	0
A57	0	0	0	0	0	0	0.00185185	0	0.0037037	0	0	0	0	0	0	0	0	0	0	0	0.0037037	0	0	0.00185185	0	0	0	0	0	0	0	0	0	0	0	0	0.0037037	0	0.00185185	0	0.00925926	0	0	0	0.00185185	0	0	0.00185185	0
A61	0	0	0	0	0	0	0.0017094	0	0.0102564	0	0	0	0	0	0	0	0	0	0	0	0.0034188	0	0	0	0.0017094	0	0	0	0	0	0	0	0	0.0017094	0	0	0.00854701	0	0.0017094	0.00683761	0.0017094	0	0	0	0	0	0	0.0017094	0.0119658
A62	0	0	0	0	0	0	0	0	0	0	0	0	0	0	0	0	0	0	0	0	0.00103734	0	0	0	0	0	0	0	0.00103734	0	0	0	0	0	0	0	0	0	0	0	0	0	0	0	0	0	0	0	0
A64	0	0	0	0	0	0	0.00393701	0	0	0	0	0	0	0	0	0	0	0	0	0	0	0	0	0	0	0	0	0	0	0	0	0	0	0	0	0	0.00393701	0	0	0	0	0	0	0	0	0	0	0	0
A65	0	0	0	0	0	0	0.0392157	0.00178253	0.00713012	0	0	0	0	0	0	0	0	0	0	0	0.00178253	0.00178253	0	0	0.00356506	0	0	0	0	0	0	0.00356506	0	0	0	0	0.0231729	0	0	0	0.00178253	0.00534759	0.00178253	0	0	0	0	0.00178253	0
A66	0	0	0	0	0	0	5.50782e-05	0	5.50782e-05	0	0	0	0	0	0	0	0	0	0	0	0.000110156	0	5.50782e-05	0	0.000220313	0	0	0	0	0	0	0	0	0.000110156	0	0	0.000495704	0	0	0	5.50782e-05	0	0	0	0	0	0	0	0
A67	0	0	0	0	0	0	0.00306748	0	0.00306748	0	0	0	0	0	0	0	0	0	0	0	0.00306748	0	0	0	0.00153374	0	0	0	0	0	0	0.00306748	0	0	0	0	0	0	0	0	0	0	0	0	0	0	0	0	0
A68	0	0.000724638	0	0	0	0	0.0195652	0	0.00108696	0	0	0	0	0	0	0	0	0	0	0	0.00108696	0	0	0.000362319	0.00108696	0	0	0	0	0	0	0.000724638	0	0	0	0	0.000724638	0	0	0	0.00108696	0.000724638	0	0	0.000362319	0	0	0	0
A69	0	0	0	0	0	0	0.00165017	0	0.00165017	0	0	0	0	0	0	0	0	0	0	0	0.00110011	0	0	0	0.00275028	0	0	0	0.000550055	0.000550055	0	0.00110011	0	0.00110011	0	0	0.000550055	0.000550055	0	0	0.000550055	0.000550055	0.000550055	0	0	0	0.000550055	0	0
A7	0	0	0.000577034	0	0	0	0.000577034	0	0.000577034	0	0	0.000577034	0	0	0	0	0	0	0	0	0.00230814	0	0	0	0.00230814	0	0.00115407	0	0.000577034	0	0	0	0	0	0	0	0.00519331	0	0	0	0.0017311	0.00230814	0	0	0.0017311	0	0	0.000577034	0
A72	0	0.00141543	0	0	0	0	0.014862	0.000707714	0.00141543	0	0.000707714	0	0	0	0	0	0	0	0	0	0.00566171	0	0	0	0.00212314	0.000707714	0	0	0	0	0	0.000707714	0	0	0	0	0.00141543	0	0	0	0.00424628	0.00283086	0	0	0.000707714	0	0	0	0
A73	0	0.00138696	0	0	0	0	0.00138696	0	0.00554785	0	0	0	0	0.00138696	0	0	0	0	0	0	0.00970874	0	0.00138696	0.00138696	0.00277393	0	0	0	0	0	0	0	0	0.0110957	0	0	0.00554785	0	0.00416089	0	0	0.0194175	0	0	0	0	0	0	0
A75	0	0	0	0	0	0	0.00207469	0	0.00207469	0	0	0	0	0	0	0	0	0	0	0.00103734	0.00311203	0	0	0	0	0	0.00103734	0	0.00207469	0	0	0	0	0	0	0	0	0	0	0	0	0.00103734	0	0	0	0	0	0	0
A76	0	0	0	0	0	0	0	0	0	0	0	0	0	0	0	0	0	0	0	0	0.0443038	0	0	0	0.0126582	0	0	0	0	0	0	0	0	0	0	0	0	0	0	0	0	0.0253165	0	0	0.00632911	0	0	0	0
A78	0	0	0.00719424	0.00719424	0	0	0	0	0.00719424	0	0	0	0	0	0	0	0	0	0	0	0.0143885	0	0	0	0	0	0	0	0.00359712	0	0	0	0	0	0	0	0	0.00359712	0	0	0	0	0	0	0.00359712	0	0	0	0.00719424
A79	0	0	0	0	0	0	0	0	0	0	0	0	0	0	0	0	0	0	0	0	0	0	0	0	0	0	0	0	0	0	0	0	0	0	0	0	0.010989	0	0.00274725	0	0	0	0	0	0	0	0	0	0
A8	0	0	0.00350877	0	0	0	0	0	0	0	0	0	0	0	0	0	0	0	0	0	0.0350877	0	0.00350877	0	0	0	0	0	0	0	0	0	0	0	0	0	0.00701754	0	0	0	0	0	0	0	0	0	0	0	0
A81	0	0	0	0	0	0	0	0.0031348	0.00626959	0	0	0	0	0	0	0	0	0	0	0	0.00626959	0	0.00940439	0	0.0188088	0	0	0	0	0	0	0.0031348	0	0	0	0	0.0282132	0	0	0	0	0.0031348	0	0	0	0	0.00626959	0	0.0031348
A82	0	0	0	0	0	0	0.00246305	0	0.00492611	0	0	0	0	0	0	0	0	0	0	0	0.00246305	0	0	0.00246305	0.00246305	0	0	0	0	0	0	0.00738916	0	0	0	0	0.00738916	0	0.00246305	0	0	0.00246305	0	0	0	0	0	0	0
A83	0	6.00132e-05	0	0	0	0	0.0018004	0.000120026	0.000240053	0	6.00132e-05	0	0	6.00132e-05	0	0	0	0	0	0.00018004	0.00018004	0.000300066	0	0.000120026	0.00126028	0	0	0	0	0.000120026	0	0.000300066	0	6.00132e-05	0	0	0.000420092	0	0.00018004	0	0.00018004	0.000420092	0	0	0.000120026	0	6.00132e-05	6.00132e-05	6.00132e-05
A84	0	0	0.00598802	0	0	0	0	0	0.00598802	0	0	0	0	0	0	0	0	0	0	0	0	0	0	0	0.00598802	0	0	0	0	0	0	0	0	0	0	0	0.00598802	0	0	0	0	0	0	0	0	0	0	0	0
A86	0	0	9.03669e-05	0	0	0	0.000632568	0.000722935	0.000271101	0	0	0	0	0	0	0	0	0	0	0	0	0	0	0	0.00198807	0	0	0	0.000180734	0	0	9.03669e-05	0	0	0	0	0.000180734	0	0.000903669	0	9.03669e-05	0	9.03669e-05	0	0	0	0.000361468	0	0.000180734
A9	0	0	0.00107239	0	0	0	0	0	0.000536193	0	0	0	0	0	0.000536193	0	0	0	0	0	0.00214477	0	0.00107239	0	0.00107239	0	0	0	0	0	0	0	0	0	0	0	0.00482574	0	0.000536193	0	0.00107239	0	0	0	0.00160858	0	0	0	0.000536193
A91	0	0	0	0	0	0	2.00973e-05	6.02918e-05	2.00973e-05	0	0	0	0	0	0	0	0	0	0	0	0.000100486	0	0	0	0	0	0	0	2.00973e-05	0	0	4.01945e-05	0	0	0	0	8.03891e-05	0	0	0	2.00973e-05	0	0	0	0	0	0	0	0
A92	2.89126e-06	6.07165e-05	1.15651e-05	0	4.3369e-06	5.78253e-06	0.000265996	3.46952e-05	7.66185e-05	0	1.01194e-05	1.5902e-05	1.44563e-06	1.44563e-06	1.44563e-06	0	1.15651e-05	0	0	7.22816e-06	2.89126e-05	7.22816e-06	4.3369e-06	8.67379e-06	0.000647643	0	2.89126e-06	2.89126e-06	2.16845e-05	1.44563e-06	2.89126e-06	1.87932e-05	1.01194e-05	7.22816e-06	0	2.89126e-06	8.52923e-05	1.30107e-05	0.000289126	1.44563e-06	4.3369e-05	2.02388e-05	7.22816e-06	0	2.16845e-05	0	8.67379e-06	5.78253e-06	2.31301e-05
T69	0	0	0	0	0	0	0	0	0	0	0	0	0	0	0	0	0	0	0	0	0	0	0	0	0	0	0	0	0	0	0	0	0	0	0	0	0	0	0	0	0	0	0	0	0	0	0	0	0
[truncated: 447 more columns]

## Sheet: S9
Table S9 The relative abundance of intratumor microorganisms in each sample at genus level.
Sample_ID	Bacteroides	Phocaeicola	Mediterraneibacter	Faecalibacterium	Streptococcus	Klebsiella	Fusobacterium	Escherichia	Bifidobacterium	Parabacteroides	Acinetobacter	Prevotella	Parvimonas	Enterococcus	Blautia	Erysipelatoclostridium	Zymoseptoria	Collinsella	Methanobrevibacter_A	Coprococcus	Alistipes	Enterocloster	Roseburia	Pseudomonas	Dorea	Paracoccus	Lachnoclostridium	Gemella	Eggerthella	Roseolovirus	Diaphorobacter	Sphingomonas	Cutibacterium	Akkermansia	Clostridium	Porphyromonas	Anaerobutyricum	Faecalibacillus	Veillonella	Acidovorax	Campylobacter	Flavonifractor	Capnocytophaga	Haemophilus	Enterobacter	Ruthenibacterium	Phascolarctobacterium	Anaerostipes	Vescimonas
T10	0.278022	0.187453	0.040673	0.000166182	0.06801	0.00315746	0.117366	0.000498546	0.0211882	0.0273369	0.000166182	0.000498546	0.000498546	8.3091e-05	0.012796	0.0130037	0	0.0373909	0.00211882	0.00132946	0.00299128	0.019194	0.00195264	0.000249273	0.00103864	0.000290818	0.00311591	0.00170337	0.00315746	0	0.000207727	4.15455e-05	0.000789364	0.000332364	0.000706273	0.000166182	0.000457	0.000124636	0.0466971	0	0.00132946	0.00494391	0.000332364	0.0386373	0	0.00369755	0.000124636	0.00220191	0
P11	0.0678106	0.0205401	0.207214	0.12356	0.00723991	0.349193	0.00392297	0.00386886	0.000481578	0.00830046	4.86989e-05	0.00617935	0.00872793	0.000508633	0.0143662	0.00606031	0.000156919	0.0342245	0.0132028	0.0240032	0.00209946	0.00270008	0.0060549	9.19869e-05	0.0112819	1.0822e-05	0.00253234	0.00386886	0.00278666	5.41099e-05	3.2466e-05	1.6233e-05	7.03429e-05	0.000443701	0.00243495	4.32879e-05	0.00650942	0.0212165	0.000102809	4.32879e-05	0.000259728	0.00115795	1.0822e-05	6.49319e-05	0.000876581	0.00065473	0.00076295	0.00286241	0.00176939
T11	0.173062	0.0408521	0.235495	0.0605364	0.025411	0.0995647	0.0293503	0.00596975	0.000376909	0.0164746	9.72668e-05	0.0254596	0.030639	0.000607918	0.0154168	0.0088148	0.000595759	0.0314901	0.0156964	0.0207057	0.00418247	0.00231009	0.00697889	0.000182375	0.00922819	3.64751e-05	0.0031247	0.0116112	0.00353808	2.43167e-05	0	0	3.64751e-05	0.000425542	0.00322196	0.000158059	0.00645608	0.0289004	0.000243167	0	0.00289369	0.00334355	3.64751e-05	0.000109425	0.000255325	0.000729501	0.00178728	0.00361103	0.00221282
P12	0.0246617	0.0582183	0.19335	0.180732	0.0146308	0.00086824	0.00605921	0.000175495	0.0069921	0.0218261	8.31294e-05	0.012063	0.0882649	0.00280792	0.0574054	0.0297695	6.46562e-05	0.0200249	0.016515	0.0111024	0.00441509	0.0631137	0.00774027	0.000267861	0.035293	2.77098e-05	0.00762943	0.0352191	0.00213365	3.69464e-05	9.2366e-06	1.84732e-05	1.84732e-05	7.38928e-05	0.00382395	6.46562e-05	0.0343232	0.000110839	0.002069	2.77098e-05	0.000942133	0.0033067	4.6183e-05	0.00043412	7.38928e-05	0.00223526	7.38928e-05	0.00468295	0.000655798
T12	0.0528417	0.0748561	0.144165	0.156538	0.01785	0.000725752	0.00730936	0.000224638	0.00540858	0.0271984	0.000138238	0.0124415	0.122842	0.0020563	0.0519086	0.027976	5.18394e-05	0.0240362	0.0169515	0.00876086	0.00755128	0.0541722	0.0076204	0.000501115	0.0308445	3.45596e-05	0.00741304	0.0379637	0.0021427	8.63991e-05	6.91192e-05	0.000311037	3.45596e-05	0.000190078	0.00380156	0.000259197	0.0217034	0.000172798	0.00274749	3.45596e-05	0.00110591	0.00686009	0.000120959	0.000120959	0.000207358	0.00279933	3.45596e-05	0.00399164	0.000777592
P13	0.266637	0.18933	0.0276176	0.0122005	0.0129769	0.0032165	0.0595608	0.000110914	0.000221828	0.0087622	0.000332742	0.0890639	0.114352	0.000332742	0.00443656	0.000887311	0.0302795	0.00809672	0.012866	0.0135315	0.00931677	0.00166371	0.00232919	0	0.00366016	0	0.00277285	0.00166371	0.00188554	0.000221828	0	0	0.000776398	0	0.00232919	0.0173026	0.00343833	0.000887311	0.000221828	0.000110914	0.00188554	0.000998225	0.000221828	0.000665484	0	0.00133097	0.00122005	0.00122005	0.00244011
T13	0.224864	0.0268991	0.0100746	0.00503728	0.0264961	0.00433206	0.110216	0	0.000302237	0.00181342	0	0.0260931	0.203707	0.000201491	0.00433206	0.00100746	0.055813	0.00523877	0.00695144	0.00342535	0.00402982	0.00241789	0.00312311	0.000604473	0.00201491	0.000100746	0.00725368	0.00413057	0.000705219	0	0	0.000805964	0.000302237	0.000201491	0.005541	0.0469474	0.000705219	0.000402982	0.000100746	0.000100746	0.00342535	0.00141044	0.000100746	0.000705219	0	0.000705219	0.000402982	0.000100746	0.00231715
P14	0.0950116	0.0018119	0.000679463	0.000764396	0.00653983	0.000566219	0.00263292	0.000452975	0.00787045	0.599088	0.000764396	0.0030859	0.029132	0.0281977	0.00246305	0.0153445	0	0.000311421	0.00158541	0.00059453	0.000368043	0.00713436	0.000736085	0.000990884	0.000169866	0.000141555	0.00158541	0.000962573	0.0491195	8.49329e-05	0.000566219	0	0.000821018	0.00059453	0.00444482	0.000254799	0.000141555	0	0.0311138	8.49329e-05	0.000141555	0.000226488	0.00792707	2.8311e-05	0.0352755	0.00566219	8.49329e-05	0.000254799	2.8311e-05
T14	0.011112	0.000414628	0.000779501	9.95107e-05	0.00633552	0	0.0102994	3.31702e-05	0.00379799	0.0511153	4.97554e-05	0.0204329	0.0590762	0.0278133	0.000630235	0.00553943	0.0163198	0.000348288	0.000530724	0.000199021	6.63405e-05	0.00144291	8.29256e-05	9.95107e-05	1.65851e-05	3.31702e-05	0.000265362	0.000862426	0.0101999	0	0	3.31702e-05	4.97554e-05	0	0.00291898	0.00137657	0	0	0.00829256	0	9.95107e-05	6.63405e-05	0.708516	4.97554e-05	0.00232192	0.00139315	0	8.29256e-05	0
P15	0.324527	0.000117309	0.198001	0.000636547	0.0029135	0.000598085	0.00384813	0.0093982	0.214282	0.0331928	7.69241e-06	1.9231e-05	0.000665394	0.0427487	0.00445391	0.0558373	0.000134617	1.15386e-05	0.00138848	0.00072501	0.000107694	0.0503353	0.000476929	4.80776e-05	0.000673086	3.84621e-06	0.00161925	5.00007e-05	0.0101694	5.76931e-06	1.53848e-05	3.84621e-06	3.07696e-05	4.03852e-05	0.000244234	9.23089e-05	0.000190387	2.88465e-05	3.84621e-05	2.30772e-05	3.6539e-05	0.00683471	5.76931e-06	1.9231e-06	5.76931e-06	0.00484237	0.00921551	0.00066347	1.53848e-05
T15	0.469072	0.000523713	0.146849	0.000826302	0.00158278	0.000942683	0.00438755	0.00758801	0.14174	0.0482863	0.000302589	5.81903e-05	0.000244399	0.0317952	0.00379401	0.0259063	9.31045e-05	1.16381e-05	0.00175735	0.000628455	3.49142e-05	0.0513355	0.000931045	0.000162933	0.000733198	0	0.0018039	2.32761e-05	0.0136282	0	6.98283e-05	0.000151295	1.16381e-05	3.49142e-05	0.000290951	0.000174571	0.000174571	3.49142e-05	6.98283e-05	4.65522e-05	0.000826302	0.00420134	0.000186209	1.16381e-05	2.32761e-05	0.00358452	0.0123713	0.000721559	2.32761e-05
P16	0.181088	0.0402467	0.0349023	0.143077	0.0138016	0.00080014	0.0333729	0.000108036	0.0017387	0.00723165	0.000189063	0.093451	0.0434372	0.000560436	0.0687513	0.0147266	6.75224e-05	0.0684475	0.027009	0.014703	0.00223162	0.00396694	0.0291325	0.00027009	0.0230927	2.02567e-05	0.0118569	0.00316005	0.00162391	6.75224e-06	2.36328e-05	5.06418e-05	2.36328e-05	0.000594197	0.00358544	0.00485148	0.0249428	0.00679613	0.000411887	2.7009e-05	0.0020223	0.00201554	5.7394e-05	0.00718438	8.10269e-05	0.00126942	0.00125592	0.00406822	0.00199866
T16	0.47421	0.00381979	0.00247203	0.00730095	0.00491019	4.06361e-05	0.0636361	9.48175e-05	0.000358952	0.00150354	4.06361e-05	0.0239414	0.0190312	8.12722e-05	0.00388075	0.000988812	0.000264135	0.00312221	0.00202503	0.000866903	0.000196408	0.00118522	0.00146967	8.80449e-05	0.00167963	2.70907e-05	0.00126649	0.000751768	0.000148999	0	0	7.44995e-05	1.35454e-05	6.77268e-06	0.00111749	0.000704359	0.00119199	0.000338634	2.70907e-05	0	0.240755	0.000257362	2.0318e-05	0.000284453	2.70907e-05	0.00010159	4.06361e-05	0.000257362	0.000514724
P21	0.292072	0.0856395	0.00934929	0.153328	0.00186986	0.0052356	0.00224383	0	0.00635752	0.0175767	0.000747943	0.195587	0.00710546	0.000373972	0.00860135	0.00224383	0	0.00149589	0.0344054	0.00373972	0.0228123	0.00112191	0.00598355	0.000747943	0.00673149	0.000373972	0.00373972	0	0.00149589	0.00224383	0	0.000373972	0.000373972	0	0.00224383	0.00186986	0.0026178	0.000747943	0	0	0.0026178	0.00112191	0.000747943	0	0.000373972	0	0.0201945	0	0.00822737
T21	0.229402	0.0688611	0.0248384	0.137924	0.00222132	0.00666397	0.0135299	0.000403877	0.0557351	0.032916	0.00100969	0.204362	0.0062601	0.00121163	0.0147415	0.00161551	0	0.0052504	0.0304927	0.00302908	0.016357	0.00201939	0.00282714	0.00141357	0.00545234	0.000605816	0.00201939	0.000403877	0.00504847	0	0	0	0	0	0.00222132	0.000605816	0.00545234	0.000807754	0.00100969	0	0.00585622	0.00242326	0.000201939	0	0.000403877	0.000403877	0.0175687	0.00121163	0.00908724
P22	0.525987	0.146704	0.0594336	0.00321426	0.00927891	0.00175875	0.0258657	0.000363879	0.00278974	0.00439687	3.03232e-05	0.0213476	0.0382983	0.000363879	0.00606465	0.0262296	0.000970344	0.00858148	0.0065195	0.00442719	0.000545818	0.000758081	0.00294135	0.000151616	0.00188004	3.03232e-05	0.00172843	0.013039	0.00524592	0.000121293	0	0.000363879	0.000151616	0	0.00106131	0.00988538	0.00333556	0.00979441	0.000515495	3.03232e-05	0.00172843	0.00269877	3.03232e-05	0.000333556	0.000151616	0.0134029	0.000485172	0.000879374	0.000636788
T22	0.348184	0.0148505	0.0420444	0.00147862	0.0621665	0.00347155	0.146898	0.0564449	0.00282867	0.0021215	0.000192864	0.00617165	0.123433	0.000257152	0.00405014	0.0185792	0	0.0125362	0.00462874	0.00282867	0.000385728	0.000385728	0.00167149	0.000128576	0.000385728	0	0.000771456	0.0469945	0.0053359	0	0.000257152	0.000450016	0.00032144	6.4288e-05	0.000900032	0.0279653	0.00128576	0.00218579	6.4288e-05	0	0.00687882	0.00102861	0	0.00032144	6.4288e-05	0.00456445	0.00096432	0.000578592	0.00032144
P23	0.112837	0.247832	0.0537593	0.0720644	0.0132568	0.00265906	0.00258199	0.00053952	0.0374581	0.0137963	0.000192686	0.00177271	3.85371e-05	0.000616594	0.0288643	0.00454738	0.037381	0.000385371	0.0221974	0.0392308	0.00161856	0.0023893	0.032718	0.000500983	0.0232764	0	0.00921037	0.000462446	0.0268989	0.000192686	0	0.000346834	0.000231223	7.70743e-05	0.00319858	3.85371e-05	0.0206174	0.010405	0.00339127	7.70743e-05	0.000231223	0.015068	0.000231223	0.00053952	0	0.0453582	0.0107519	0.0131412	0.00335273
T23	0.214505	0.192341	0.0564444	0.0704109	0.0101815	0.000347096	0.00380153	0.0020991	0.061436	0.0177019	0.00071072	0.00195035	0.000231397	0.00309081	0.0322965	0.00537172	0.00142144	0.000727249	0.0204125	0.0258008	0.00152061	0.0089088	0.0341807	0.00216522	0.0147268	0.000743777	0.00918978	0.000330568	0.0278173	0.000429738	0.00170242	0.00112393	0.00061155	0.000115699	0.00271065	0.000181812	0.0118178	0.0126277	0.00229744	0.0011074	0.00102476	0.00836336	0.000181812	0.000314039	4.95851e-05	0.0324783	0.00905755	0.00727249	0.00216522
P26	0.20851	0.113977	0.160839	0.0155556	0.0483197	0.00139352	0.150436	0.0501669	0.0315326	0.00628707	0.00012963	0.0383705	0.000583336	0.000356483	0.0197038	0.00126389	0.00142593	0.0134167	0.0332177	0.010176	0.00100463	0.00103704	0.00327316	0.000356483	0.0102084	3.24076e-05	0.00272223	0.00025926	0.000226853	0.000550928	6.48151e-05	0.000194445	6.48151e-05	0	0.0034352	0.000550928	0.00521762	0.000648151	0.00132871	9.72227e-05	0.00252779	0.00337039	0.000291668	0.0109538	0	0.000162038	0.000745374	0.00223612	0.000194445
T26	0.148957	0.0638037	0.131779	0.00638037	0.030184	0.00171779	0.310429	0.0392638	0.0242945	0.00736196	0.00196319	0.0208589	0.00245399	0.000490798	0.0196319	0.00269939	0.00122699	0.0154601	0.0328834	0.00858896	0.000981595	0.000245399	0.00588957	0.000736196	0.00957055	0	0.00245399	0.00122699	0.00147239	0	0	0.00171779	0.000490798	0	0.00490798	0.000245399	0.00294479	0.000981595	0.000490798	0.000736196	0.00736196	0.00466258	0.000736196	0.00564417	0.000245399	0	0.000736196	0.00269939	0
P27	0.0240711	0.00377422	0.000419358	0.00360647	0.00109033	0.00167743	0.000922587	0.000838715	0.65403	0.0296905	8.38715e-05	8.38715e-05	0	0.206995	0	0.0378261	0	0.000167743	0.00150969	0.000167743	0.0011742	0.000335486	0	0.000167743	0	0	8.38715e-05	0	8.38715e-05	0.000503229	0	0	0.000419358	0.000503229	0.000167743	0	0	0.0011742	0.000419358	0	0.000167743	0	0.000167743	0.000167743	0	0.000419358	0.000922587	8.38715e-05	0.000670972
T27	0.0830816	0.00302115	0	0.00151057	0.00302115	0.0120846	0.0256798	0	0.522659	0.0196375	0.00302115	0.00151057	0.00453172	0.122356	0	0.0438066	0	0.00755287	0.010574	0	0.00151057	0.00151057	0	0	0.00151057	0	0.00302115	0	0	0	0	0.00151057	0	0	0.00453172	0.010574	0.00453172	0.00302115	0.00151057	0	0.0151057	0.00151057	0.00151057	0.00151057	0	0	0.00151057	0	0.00151057
P28	0.214752	0.13224	0.108275	0.176876	0.00149509	0.00175511	0.00149509	8.6672e-05	0.0258933	0.0369223	0.00021668	0.00227514	0.000151676	0.000303352	0.0390891	0.0015601	0.00145176	0.00021668	0.0458278	0.0129575	0.0357089	0.00374856	0.0344955	0.000563368	0.0126108	8.6672e-05	0.00392191	0	0.00160343	0.00021668	0	0	0.000130008	4.3336e-05	0.00628372	4.3336e-05	0.00927391	0.00422526	4.3336e-05	8.6672e-05	0.00195012	0.00353188	2.1668e-05	0.000411692	6.5004e-05	0.0011484	0.00346688	0.00630539	0.0033152
T28	0.195017	0.139892	0.134628	0.146934	0.00177715	0.00342018	0.00164303	0.000100594	0.0226	0.0344365	0.000301781	0.000905342	3.35312e-05	0.00167656	0.0425846	0.000771217	0.000301781	6.70623e-05	0.0601549	0.0152902	0.0260202	0.00442611	0.0358783	0.000536499	0.0148543	6.70623e-05	0.00506321	0.000134125	0.00124065	0	0	6.70623e-05	0.000100594	0	0.00714214	0.000234718	0.00989169	0.00580089	0	3.35312e-05	0.000704155	0.00375549	0.00057003	0.000100594	0.000100594	0.0016095	0.0035543	0.00637092	0.00261543
P29	0.463061	0.0527704	0.0435356	0.00395778	0.0105541	0.00923483	0.0831135	0	0.030343	0.0211082	0.00263852	0.00527704	0.00923483	0.00263852	0	0.00395778	0.104222	0	0.00659631	0.00263852	0	0.0263852	0	0.00527704	0.00131926	0	0.00659631	0.00131926	0.0105541	0	0	0.00395778	0.00263852	0	0.00131926	0	0.00263852	0	0	0	0	0.00263852	0	0	0	0.00659631	0.00263852	0	0
T29	0.337065	0.0236318	0.0559701	0	0.0136816	0.00995025	0.0460199	0.00373134	0.0323383	0.0223881	0	0.00248756	0.00746269	0.00621891	0	0.00373134	0.106965	0	0.00870647	0.00373134	0	0.0223881	0	0.00746269	0	0.00497512	0	0.0161692	0.00373134	0	0.00248756	0	0.011194	0	0.00248756	0	0	0	0	0	0.00621891	0.00124378	0.00248756	0.00373134	0	0	0.00746269	0	0
P2	0.115585	0.00107782	0.000646691	0.00107782	0.582324	0.101919	0.000301789	0.0125458	0.00125027	0.00198319	0	0.000344902	0.000689804	0.00189696	0.00142272	0.0929511	0.044363	0.00323346	0.00172451	0.000646691	0.000301789	0	0.000172451	0.000215564	0.000172451	8.62255e-05	0.000344902	0.000689804	0.000431127	0.000344902	8.62255e-05	0	0.000258676	0.000172451	0.000431127	0	0.000215564	0.00094848	0.00672559	0	0.000388015	4.31127e-05	0	0.000862255	0.000172451	0	8.62255e-05	0.000172451	0.00112093
T2	0.0620711	0.000306373	0	0.000245098	0.255147	0.556985	0	0.044424	0.000122549	0	6.12745e-05	0	0.000183824	0.000612745	0.000183824	0.0541054	0.000122549	6.12745e-05	0.000551471	0	0.000122549	0	0	0.000122549	0	0	6.12745e-05	0.000367647	0.000122549	6.12745e-05	0	0	0	0	0	0	0	0	0.00245098	0	0.000122549	0	0	0.000367647	0.00140931	0	6.12745e-05	0	0
P30	0.0222596	0.0187744	0.330064	0.379866	0.0064977	0.000364265	0.00575277	0.000252689	0.000114858	0.00346872	9.18867e-05	0.00230701	0.00176226	0.000380674	0.028265	0.00134548	0.000301914	0.0164838	0.0397246	0.0142785	0.00555915	0.00234639	0.00802696	0.000203463	0.00767254	6.56334e-06	0.023838	0.000797446	0.00794164	1.64083e-05	1.969e-05	1.64083e-05	2.9535e-05	0.00517191	0.00274676	9.84501e-05	0.00547054	0.00300273	7.21967e-05	3.28167e-06	0.000246125	0.00296335	3.60984e-05	0.000150957	2.9535e-05	0.00124703	0.00172616	0.00355733	0.000662897
T30	0.146722	0.0864687	0.0654049	0.011982	0.0511715	0.000572388	0.102228	0.00625811	7.63184e-05	0.0131268	0.000228955	0.167633	0.0748684	0.000267114	0.0107227	0.00152637	0	0.00595284	0.0143479	0.0266351	0.00541861	0.00690682	0.0112951	0.000152637	0.00602915	0.000114478	0.00702129	0.0397237	0.00225139	0	0	0	0	0.00602915	0.00396856	0.00957796	0.0027093	0.00347249	0.000228955	0	0.00190796	0.0228955	0.000114478	0.000610547	3.81592e-05	0.00179348	0.00316721	0.00213692	0.00145005
P32	0.0514557	0.00888051	0.00910674	0.298324	0.000645536	4.87565e-05	2.2428e-05	0.00015017	0.160391	0.00573279	5.07068e-05	5.36322e-05	6.82591e-06	0.00589076	0.0229565	0.0130346	4.4856e-05	0.00363431	0.0411261	0.125218	5.07068e-05	0.00385079	0.00182252	7.5085e-05	0.00298097	1.36518e-05	0.002235	4.09555e-05	0.00503265	9.7513e-06	8.77617e-06	1.65772e-05	2.43783e-05	0.012977	0.00145197	9.7513e-07	0.000657238	5.16819e-05	0.000139444	8.77617e-06	0.000220379	0.00516527	4.87565e-06	9.7513e-06	3.0229e-05	0.00603313	1.65772e-05	0.00372987	0.00977081
T32	0.529068	0.065417	0.00432799	0.0415546	0.00292432	0.00122821	0.000965025	0.000204702	0.0332203	0.0376945	0.000467891	0.000848052	0.000204702	0.0166394	0.0161715	0.0216984	0	0.00116973	0.0318458	0.0240379	0.000906539	0.0104691	0.00122821	0.000116973	0.000584864	0.000116973	0.00204702	0.000614107	0.00198854	8.77296e-05	0.000146216	0	5.84864e-05	0.0246812	0.00131594	5.84864e-05	0.000350918	0	0.00166686	2.92432e-05	0.000146216	0.0339221	0	0	5.84864e-05	0.00918236	0	0.00269037	0.0178091
P33	0.00546553	0.00239137	0.00868234	0.343757	0.00654673	0.429742	0.000218363	0.000280225	0.00784998	0.00126263	6.74016e-05	0.00478921	0.000232674	0.000283918	0.0236815	0.000898842	6.46317e-06	0.0239105	0.0285321	0.0151358	0.00360368	0.00115829	0.00760992	0.000164349	0.0204116	2.5391e-05	0.00344902	0.00013111	5.17054e-05	9.2331e-07	1.3388e-05	8.77144e-05	2.5391e-05	0.000100641	0.00252941	0.000515669	0.00683526	0.00138312	0.000156039	1.70812e-05	0.0001505	0.000727568	8.77144e-06	9.55626e-05	0.000394253	0.000889147	0.000854062	0.00413597	0.00230781
T33	0.0103876	0.00309952	0.0147678	0.414577	0.0429398	0.173223	0.00124556	0.000182043	0.0129282	0.00160964	0.000126153	0.0105138	0.00113857	0.000475867	0.0378873	0.00185716	8.30371e-05	0.023549	0.0451099	0.02917	0.00419816	0.0022452	0.0160166	0.000498223	0.0348373	0.000258693	0.00558584	0.000392829	0.000172462	0	0.000205996	0.000198012	7.50528e-05	0.000166074	0.00477304	0.00213501	0.00988461	0.00226436	0.000250708	4.95029e-05	0.000285839	0.00117689	9.58121e-06	0.000122959	0.000226755	0.0016815	0.00108747	0.0070869	0.00510359
P34	0	0	0.00474383	0.000948767	0.112903	0.012334	0	0.000948767	0.000948767	0	0.000948767	0.000948767	0	0.469639	0.00379507	0.000948767	0	0.000948767	0.00189753	0	0	0	0.0028463	0.000948767	0	0	0.000948767	0.000948767	0	0	0	0	0.0113852	0	0.000948767	0	0	0	0.0113852	0	0.000948767	0	0	0.0493359	0.257116	0	0	0.000948767	0
T34	0.000267099	8.30974e-05	9.49685e-05	0.000807232	0.00182221	0.00022555	2.37421e-05	0.000415487	8.90329e-05	5.93553e-06	2.37421e-05	0.000124646	5.93553e-06	0.00711076	0.000178066	4.15487e-05	0.974922	0.00039768	0.000302712	0.000124646	7.71619e-05	0	0.000195872	0.00022555	0.000160259	2.37421e-05	1.18711e-05	2.37421e-05	1.18711e-05	1.18711e-05	2.96776e-05	9.49685e-05	0.000284905	0	2.96776e-05	0	2.37421e-05	1.78066e-05	0.00161446	0	1.78066e-05	1.18711e-05	2.37421e-05	0.00113369	0.00246918	1.78066e-05	2.37421e-05	5.93553e-05	2.37421e-05
P35	0.0609377	0.0978619	0.264576	0.311794	0.00453623	0.000729603	0.00458381	0.00250603	0.0216819	0.0114675	0.000190331	0.00123715	0	0.000555133	0.025885	0.025552	6.34437e-05	0.040826	0.00934209	0.00486931	0.00255361	0.00374318	0.00810494	0.000222053	0.00715328	9.51656e-05	0.00678848	0.000126887	0.0030453	0.00033308	6.34437e-05	3.17219e-05	0.000237914	3.17219e-05	0.00161781	0.000142748	0.0132439	0.00991308	0.000951656	9.51656e-05	0.000396523	0.00288669	4.75828e-05	0.0034101	4.75828e-05	0.0023157	0.0054403	0.00477414	7.93047e-05
T35	0.028588	0.0351993	0.226402	0.525744	0.00290668	0.000421753	0.00189219	0.00172691	0.0173603	0.00557398	0.000119687	0.00054144	3.41962e-05	0.000353361	0.0193551	0.0217944	1.13987e-05	0.022484	0.00614962	0.00483876	0.00146474	0.00261031	0.00620091	0.000170981	0.00567087	9.68893e-05	0.00777964	0.000199478	0.00193209	0	7.97912e-05	6.26931e-05	0.000119687	4.5595e-05	0.00107718	4.5595e-05	0.00580766	0.00790503	0.000609833	2.27975e-05	0.00117407	0.00197768	3.98956e-05	0.000985991	2.84968e-05	0.00166992	0.00290668	0.00293518	0.000262171
P36	0.03125	0.00721154	0.0168269	0	0.475962	0.0144231	0.00480769	0	0.00240385	0.00721154	0	0.0120192	0.00480769	0.28125	0	0.0120192	0	0	0.00480769	0	0.00240385	0	0.00480769	0	0	0	0	0	0.00480769	0.00480769	0	0	0	0	0.00480769	0	0	0	0	0	0.00240385	0	0	0	0	0.00240385	0.00480769	0	0
T36	0.0357143	0.00357143	0.00214286	0.000714286	0.495	0.005	0.0428571	0	0	0.000714286	0	0	0	0.359286	0	0.00571429	0.00142857	0	0.000714286	0	0	0.000714286	0.00214286	0.00142857	0	0	0	0	0	0	0	0	0	0.00285714	0.000714286	0	0	0	0	0	0.00642857	0	0	0	0	0.00214286	0.00142857	0	0
P37	0.272245	0.343155	0.0396779	0.0324101	0.00432135	0.000196425	0.00716951	0.000589275	0.000589275	0.0412493	0.00216068	0.0183657	0.00333923	0.000294638	0.0150265	0.00127676	0	0.00491063	0.0231782	0.0288745	0.00982125	0.00147319	0.0377136	0.000589275	0.00874092	9.82125e-05	0.00176783	0.0015714	9.82125e-05	0.000196425	0.000196425	9.82125e-05	0.000589275	0.00225889	0.0031428	0.000589275	0.00726773	0.0086427	0.000294638	0	0.000491063	0.00186604	0.000196425	0.000491063	0	0.00039285	0.00166961	0.00117855	0.00284816
T37	0.143105	0.167488	0.0563136	0.108867	0.011821	0.00125331	0.030877	2.84843e-05	0.00375993	0.0171761	0.000427265	0.0268892	0.0315891	0.000484234	0.0405047	0.00122483	0	0.0308485	0.0286553	0.0302504	0.00504173	0.00319025	0.0399066	0.00085453	0.0107956	0	0.00421568	0.0284274	0.00227875	0	0	0	0.000227875	0.00210784	0.00284843	0.0014527	0.0139288	0.0133592	0.000313328	0	0.00131028	0.00210784	0.000113937	5.69687e-05	0.000142422	0.000712109	0.00119634	0.00262056	0.00196542
P38	0.00558946	0.00770279	0.00479943	0.0106259	0.00240959	0.000987537	0.000177757	0	0.000967787	0.0012443	0.000414766	0.000158006	7.9003e-05	5.92522e-05	0.000770279	0.000158006	0.938792	0.00231084	0.00163931	0.00207383	0.000888784	0.000217258	0.000572772	0.000118504	0.00053327	0	0.000296261	9.87537e-05	0.00369339	0.000296261	3.95015e-05	0	0.00025676	0	0.000237009	1.97507e-05	0.000217258	0.000138255	1.97507e-05	7.9003e-05	9.87537e-05	0.000414766	0	5.92522e-05	1.97507e-05	0.00079003	0.000197507	0.000217258	0
T38	0.252722	0.110602	0.0194842	0.0120344	0.0951289	0.00229226	0.0842407	0	0.000573066	0.0126074	0.00859599	0.0332378	0.0137536	0.00114613	0.00458453	0	0	0.00515759	0.00744986	0.0183381	0.00687679	0.00687679	0.0017192	0.0212034	0.00286533	0.0126074	0	0.00859599	0.00974212	0	0.00744986	0.00114613	0.0366762	0.00229226	0.00630372	0.000573066	0.00114613	0.000573066	0	0.00114613	0.00286533	0.00286533	0.00114613	0.00515759	0	0.00114613	0.00401146	0.000573066	0.000573066
P39	0.228898	0.294199	0.0210912	0.0293293	0.00414061	0.00185465	0.000733233	8.62627e-05	0.00250162	0.0243692	0.000733233	0.000474445	0.000301919	0.000603839	0.0135864	0.00802243	0.000129394	0.00987708	0.0165624	0.039724	0.0160017	0.00064697	0.0147078	0.000258788	0.00849687	0	0.00353677	4.31313e-05	0.00168212	0.000345051	0	0	0	0.124132	0.00418374	8.62627e-05	0.00828122	0.0021997	0.000733233	0.000129394	4.31313e-05	0.00444253	8.62627e-05	0.00194091	4.31313e-05	0.0020703	0.0064697	0.00362303	0.0172094
T39	0.214589	0.251955	0.0225268	0.0283953	0.00562705	0.00111427	0.00137426	0.000204283	0.00209854	0.0238082	0.000575705	0.00111427	0.00191283	0.000427136	0.0120341	0.00744703	1.85711e-05	0.00729846	0.019054	0.0601333	0.0183483	0.00194997	0.0220811	0.000241425	0.0106413	3.71423e-05	0.0033428	7.42845e-05	0.00142998	1.85711e-05	0	5.57134e-05	0.000371423	0.147195	0.00412279	5.57134e-05	0.00445707	0.00204283	0.00215425	5.57134e-05	7.42845e-05	0.00519992	3.71423e-05	0.00434565	1.85711e-05	0.00211711	0.00525563	0.00324995	0.0193511
P3	0.0594276	0.147359	0.0846267	0.0238418	0.0553556	0.00743582	0.0109767	0.339569	0.00342284	0.00336382	0.000826202	0.000590145	0.000472116	0.000118029	0.00879315	0.0560047	0.0729419	0.0179404	0.00377693	0.00395397	0.000236058	0.000177043	0.00147536	0.000472116	0.00188846	0.000118029	0.00259664	0	0.000413101	0.000295072	5.90145e-05	5.90145e-05	0.000590145	0	0.000649159	0	0.000944231	0.00472116	5.90145e-05	0	0	0.000236058	0	5.90145e-05	0	0.000118029	0	0.00200649	0
T3	0.0805501	0.420923	0.134578	0.0289784	0.0584479	0.0235756	0.00540275	0.0196464	0.00196464	0.0103143	0.000491159	0	0	0	0.0112967	0.0849705	0	0.0235756	0.00589391	0.00884086	0.00442043	0	0.00147348	0.00343811	0.00442043	0.000491159	0.0024558	0.000982318	0	0.000491159	0.000982318	0.00589391	0.00736739	0.00196464	0.00294695	0	0.00196464	0.00343811	0	0	0	0	0	0	0	0.00147348	0	0.000982318	0
P42	0.0373944	0.0258833	0.0186972	0.0141061	0.00532304	0.00392574	0.000465766	0	0.00492381	0.627786	0.00126422	0.000598842	0	0.0754541	0.00252845	0.00605496	0.000133076	0.00113115	0.0207599	0.000931532	0.00179653	0.00153037	0.00099807	0.00179653	0.000399228	6.6538e-05	0.00718611	6.6538e-05	0	0.000133076	0	0.00066538	0.00106461	0.00033269	0.0109122	0	0.000399228	0.000465766	0.000266152	0	0.000133076	0.0127088	0	0	0.00319383	0.00179653	0.000133076	0.000598842	0.00119768
T42	0.03298	0.00588928	0.0212014	0.00824499	0.00353357	0.0176678	0	0	0.00117786	0.645465	0.00471143	0.00117786	0	0.0506478	0.00824499	0.00471143	0	0	0.0117786	0	0.00117786	0.00117786	0.00117786	0.00471143	0	0	0.00824499	0	0	0	0	0.00117786	0.00235571	0	0.0223793	0	0	0	0	0.00235571	0.00117786	0.00353357	0	0	0	0.00117786	0	0.00117786	0
P43	0.128498	0.00100415	0.100984	0.00880305	0.000836792	0.00150623	0.00324675	6.69434e-05	0.40397	0.102758	0.000334717	0.000100415	3.34717e-05	0.00204177	0.00816709	0.00890347	0.000267773	0.12428	0.00321328	0.00113804	6.69434e-05	0.00080332	0.0015397	0.00020083	0.000301245	3.34717e-05	0.00190789	0	0.0037823	0	0	3.34717e-05	0.000435132	0.000100415	0.000435132	3.34717e-05	0.000769849	0	0.0229281	0	3.34717e-05	0.00234302	0	0	0	0.00374883	0	0.00227607	0.000234302
T43	0.237981	0.00594591	0.0572837	0.00551084	0.000435066	0.00166775	0.0125444	0	0.19665	0.231745	0.000435066	0	0	0.00152273	0.00681604	0.00688855	0.000290044	0.0631571	0.00210282	0.000507577	0	0.000942644	0.000942644	0	0.000435066	7.25111e-05	0.00145022	0	0.00224784	7.25111e-05	0.000145022	0.000145022	0.000145022	0.000145022	0.0006526	0	0.0006526	7.25111e-05	0.0815024	0	0.000145022	0.00232035	0	0	0	0.00471322	0.000217533	0.00166775	0.000217533
P44	0.536326	0.0142256	0.0312928	0.000188305	0.0265509	0.000992879	0.01111	0.113907	0.0522631	0.000941523	0.00011983	0.000291016	0.000530677	0.000188305	0.000479321	0.185651	0	0	0.000582032	0.000582032	0.000291016	0.000188305	0.000102712	0	0.000376609	1.71186e-05	0.000787455	0.000718981	3.42372e-05	0	0	0	1.71186e-05	0	0.000427965	0	6.84744e-05	3.42372e-05	3.42372e-05	1.71186e-05	0.000376609	1.71186e-05	0	1.71186e-05	0.0110073	3.42372e-05	0.0024822	0.00061627	0
T44	0.083429	0.00272136	0.00634585	0.00997632	0.0247195	0.734886	0.00666284	0.0112742	0.0379255	0.000251202	5.3829e-05	0.000639967	0.00437211	2.3924e-05	0.000717721	0.00308022	0	5.3829e-05	0.000221297	0.000340917	1.7943e-05	8.97151e-05	0.000125601	3.5886e-05	9.56961e-05	2.9905e-05	0.000191392	0.00452762	0.000251202	0	2.3924e-05	1.7943e-05	0.00017943	5.981e-06	0.000346898	0.000137563	8.97151e-05	9.56961e-05	5.981e-05	0	0.000406708	2.9905e-05	0	0.00011962	0.0457188	1.1962e-05	6.5791e-05	0.0011005	1.7943e-05
P45	0.00993911	0.0185382	0.0396292	0.19144	0.00092854	0.00144934	8.70358e-05	0.00941217	0.516576	0.000503767	4.02068e-05	0.0446806	0.000111633	0.000177383	0.00981707	0.00230881	5.20323e-06	0.0441291	0.0199558	0.0114447	0.000152786	0.000804135	0.00246491	5.20323e-05	0.00453532	4.25719e-06	0.00119059	8.18326e-05	0.000789472	1.08795e-05	1.89208e-06	1.08795e-05	8.51437e-06	5.67625e-05	0.00154914	4.73021e-06	0.00323215	0.000921918	4.11528e-05	2.1759e-05	0.00016603	0.000484373	6.14927e-06	1.89208e-05	1.70287e-05	0.000255431	0.000418623	0.00357698	0.000172653
T45	0.0393693	0.0234216	0.0365646	0.0719955	0.0120689	0.00143215	0.00131281	0.00210347	0.466986	0.000895095	0.000358038	0.0275092	0.00174544	0.000149182	0.0145304	0.0151122	4.47547e-05	0.126716	0.0165145	0.038325	0.000208855	0.00179019	0.00368481	0.000193937	0.0113379	5.9673e-05	0.0022079	0.00164101	0.00384891	0	8.95095e-05	4.47547e-05	0.000387874	4.47547e-05	0.00149182	8.95095e-05	0.00481859	0.000984604	7.45912e-05	0.000119346	0.000268528	0.00059673	0	4.47547e-05	0.000149182	0.000283447	0.000328201	0.00313283	0.000328201
P46	0.0344299	0.11474	0.00294307	0.142235	0.000685373	0.00129011	0.000443477	4.03161e-05	0.489478	0.0328576	0.000483793	0.00165296	0.000282213	0.000967586	0.00774069	0.0256007	0	0.0157233	0.0120948	0.00241896	0.0128608	0.00149169	0.00153201	8.06322e-05	0.000443477	0	0.0102806	4.03161e-05	0.000483793	0	0	0.00020158	0.000282213	0.00403161	0.0204403	0.000524109	0.000967586	0.000806322	8.06322e-05	4.03161e-05	0.000120948	0.00149169	0.000161264	0	0.000564425	0.000967586	0.00205612	0.000725689	0.00270118
T46	0.0357655	0.0555528	0.00563938	0.268563	0.000478193	0.000494682	0.000593619	1.64894e-05	0.442262	0.0185671	0.000197873	0.00781598	0.000362767	0.000494682	0.00803034	0.0145931	0	0.0215352	0.00799736	0.00347926	0.0131915	0.00224256	0.00169841	0.000247341	0.00115426	0.000164894	0.00822821	0	0.000610108	0	8.2447e-05	0.000164894	0.000478193	0.00354522	0.0131915	0.000956386	0.00136862	0.000247341	0	3.29788e-05	0.00110479	0.00153351	0	0	0.00151703	0.00084096	0.00136862	0.00117075	0.00428725
P47	0.000239686	0.000194673	0.00564528	0.000501416	6.63604e-05	0.911055	5.10465e-06	0.0641244	0.00385192	2.69154e-05	2.62193e-05	1.48499e-05	2.32029e-07	2.59873e-05	0.000535292	0.000147803	6.91448e-05	0.00154044	0.00122419	0.000754328	3.31802e-05	3.99091e-05	0.000730893	0.00131421	0.000433199	0.0017915	7.19291e-05	2.32029e-06	0.000165669	0	0.00124994	1.62421e-05	0.000279131	6.96088e-07	6.21839e-05	2.08826e-06	0.00017727	0.000336443	3.01638e-06	8.00502e-05	5.56871e-06	3.55005e-05	1.16015e-06	4.40856e-06	0.000180519	1.90264e-05	3.01638e-06	0.000130169	2.69154e-05
T47	0.0154669	0.00822232	0.0485463	0.0237368	0.000427751	0.77706	2.71588e-05	4.75279e-05	0.0424152	0.00132399	4.07382e-05	0.000108635	2.03691e-05	0.000162953	0.00619899	0.000373433	6.7897e-06	0.00661316	0.0155824	0.0117869	0.00143942	0.000434541	0.00674217	6.7897e-05	0.00598851	6.7897e-06	0.00122215	2.71588e-05	0.000699339	0	6.7897e-06	6.11073e-05	4.75279e-05	6.7897e-06	0.00106598	2.03691e-05	0.00463736	0.00103203	3.39485e-05	2.71588e-05	5.43176e-05	0.000780815	0	1.35794e-05	2.71588e-05	0.000332695	0.000101845	0.00225418	0.00120857
P48	0.225474	0.0678293	0.325276	0.0103888	0.0319434	0.00210078	0.026936	0.00353967	0.000259	0.0179574	0.000143889	0.00115111	0.00825923	0.000402889	0.042994	0.0505626	0.000374111	0.000374111	0.00733834	0.0241446	0.00158278	0.00351089	0.00748223	0.000431667	0.0218136	8.63334e-05	0.00820167	0.00400012	0.0382745	0	8.63334e-05	2.87778e-05	0.000287778	0.000546778	0.00353967	2.87778e-05	0.004921	0.000287778	0.00808656	5.75556e-05	0.000287778	0.001036	2.87778e-05	0.002072	2.87778e-05	0.00538145	0.00250367	0.00566923	2.87778e-05
T48	0.394558	0.157427	0.167625	0.00247882	0.0185274	0.00213887	0.0363183	0.000764894	0.000113318	0.0384572	1.41647e-05	0.000623247	0.00820137	0.000368282	0.0236267	0.0405677	0	5.66588e-05	0.00634579	0.00551007	0.000949035	0.00467435	0.00412193	1.41647e-05	0.0142355	0	0.00478767	0.00298875	0.00685572	0.000184141	0	0	0	1.41647e-05	0.00267713	8.49882e-05	0.00263464	8.49882e-05	0.0105952	0	0.000198306	0.00106235	0	0.00134565	7.08235e-05	0.00545341	0.00420692	0.0074648	1.41647e-05
P4	0.174367	0.23994	0.0625931	0.00149031	0.00298063	0.00894188	0.071535	0.00298063	0.0625931	0.0134128	0.00447094	0	0	0	0.0119225	0.0357675	0.00298063	0.0551416	0.00447094	0.00298063	0	0.00447094	0	0	0	0.00447094	0.00596125	0	0.0119225	0.0268256	0.00298063	0.00149031	0.0134128	0	0	0	0.00298063	0	0	0.00149031	0	0.00298063	0	0	0	0.00298063	0.00894188	0.00149031	0
T4	0.221223	0.188849	0.0377698	0	0.00179856	0	0.0755396	0	0.0269784	0.0251799	0.00179856	0.00179856	0	0	0.0125899	0.0413669	0	0.0215827	0.00359712	0.00179856	0	0.00359712	0	0	0	0	0.00899281	0	0.00179856	0.00179856	0	0.0143885	0.0305755	0	0	0	0	0	0	0.00179856	0	0.00719424	0	0.00179856	0	0.00359712	0.00719424	0.00179856	0
P50	0.345286	0.0927586	0.0902791	0.00514972	0.0148134	0.000635768	0.000699345	0.00368746	0.00572191	0.031407	0	0.0198995	0.00019073	0.0436137	0.00775637	0.0383368	0.00171657	0.0106173	0.00413249	0.0160849	0.127853	0.0237777	0.0019073	0.00019073	0.000826499	0	0.00890076	0	0.00508615	0.00019073	0	0.000127154	0	0.00718418	0.00184373	0.000127154	0.00114438	0	0.0027338	0	0.000508615	0.00324242	0	6.35768e-05	0	0.0118889	0.0230148	0.0164028	6.35768e-05
T50	0.4615	0.07435	0.0593764	0.00601685	0.0124297	0.000426511	0.00478301	0.00907858	0.000274185	0.0350043	6.09301e-05	0.0313942	0	0.0365428	0.00443266	0.0259867	0.00214779	0.00342732	0.00178221	0.00642813	0.116087	0.0339685	0.00179744	0.000137093	0.000685464	4.56976e-05	0.00289418	1.52325e-05	0.00421941	0	0	3.0465e-05	0.00012186	0.0158266	0.000563603	7.61626e-05	0.00030465	1.52325e-05	0.00137093	0	0.00030465	0.00432604	0	0	0	0.00811894	0.00933754	0.00907858	3.0465e-05
P51	0.0364372	0.0161943	0.00607287	0	0.107287	0.00202429	0.0121457	0	0	0.00202429	0	0	0	0.489879	0.00202429	0.00202429	0	0	0.0870445	0.00202429	0.0101215	0.00404858	0.00202429	0	0.00202429	0	0	0.00202429	0	0.00202429	0.00202429	0	0	0.00809717	0.01417	0	0.00202429	0	0	0	0.00202429	0	0	0	0	0	0.00607287	0	0
T51	0.0409745	0.0110742	0.00110742	0	0.395349	0.0055371	0.0332226	0.00110742	0	0.00110742	0	0.00110742	0	0.212625	0	0	0	0	0.00221484	0	0.00442968	0.00110742	0.00110742	0.0276855	0	0.0199336	0	0.00110742	0.00221484	0	0.0243632	0	0.0786268	0.00221484	0.00664452	0	0.00221484	0	0	0.00110742	0.00221484	0.00110742	0	0	0	0	0.00110742	0	0
P52	0.0938218	0.0285465	0.059943	0.0080445	0.0411419	0	0.212145	0.0203641	0.0889951	0.00110325	0.00032178	9.19371e-05	0.0417395	9.19371e-05	0.0104349	0.00583801	0	0.0280408	0.00735497	0.00933162	0.000367748	0.0255585	0.00119518	0.00188471	0.00910177	0.00101131	0.00151696	0.000367748	0.00386136	0	0.00124115	9.19371e-05	0.00110325	4.59686e-05	0.000919371	4.59686e-05	0.00694125	0	0.00588398	0.000137906	0.238623	0.00110325	0	0.000183874	4.59686e-05	0.00592994	0.000735497	0.00547026	0.000597591
T52	0.169847	0.230124	0.0653368	0.00332466	0.0523273	0.000722752	0.0520382	0.00231281	0.0698179	0.00795027	0.00014455	0.000722752	0.0505927	0.000433651	0.0167679	0.00939578	0	0.0310783	0.0117086	0.0225499	0.00187916	0.00925123	0.0108413	0.000289101	0.0221162	0	0.00433651	0.00245736	0.00491472	0.00014455	0.00014455	0	0.000289101	0	0.00419196	0	0.011564	0	0.014455	0	0.00130095	0.00274646	0	0.000722752	0	0.0336803	0.00260191	0.0160451	0.00289101
P53	0.209393	0.0164869	0.00132524	0.100926	0.0190722	0.000275721	0.0547972	0.000130448	0.00293213	0.00400536	0.000136378	0.0036318	0.0208065	0.000299438	0.00201899	0.00170176	0	0.000391345	0.00222059	0.0005129	0.0412039	0.0280168	0.000856809	0.000409134	0.000136378	0.000186778	0.0226417	0.000696713	0.0596831	3.26121e-05	0.000254967	7.70832e-05	2.96474e-05	0.227321	0.00284615	0.00028758	0.000323156	3.26121e-05	5.33653e-05	2.07532e-05	0.000240144	0.00175809	8.89421e-06	8.59774e-05	0.00028165	0.0250876	0.00368813	0.000432852	0.0177054
T53	0.122971	0.00843657	0.000961128	0.315357	0.0188488	0.00250961	0.026698	0	0.00678129	0.00293678	0.00026698	0.00288338	0.018742	0.000213584	0.00315036	0.00256301	0.000213584	0.000213584	0.00277659	0.000854336	0.0300085	0.0166062	0.0012815	0.00176207	0	0.00170867	0.013883	0.000694148	0.0911469	0	0.0013349	0.000160188	0.000373772	0.146679	0.0026164	0.000213584	0.000427168	5.3396e-05	0	0.000106792	0.000320376	0.0026164	0	0	0	0.0103054	0.00256301	0.00053396	0.0331589
P55	0.116031	0.309718	0.00840145	0.00363306	0.0522252	0.00340599	0.0774296	0.000454133	0.000454133	0.0195277	0.000227066	0.000908265	0.13238	0.000227066	0.00885559	0.00317893	0	0	0.0127157	0.00249773	0.00658492	0.0111262	0.00340599	0.000908265	0.00113533	0.000454133	0.00703906	0.0447321	0.00681199	0.00431426	0.000227066	0.00181653	0	0	0.0027248	0.0295186	0.0013624	0.00499546	0.000681199	0	0.000681199	0.00544959	0.000227066	0.00158946	0	0.00635786	0	0.00181653	0.0013624
T55	0.0691407	0.0774023	0.0169296	0.0159816	0.0839033	0.00358908	0.182705	0.000135437	0.00169296	0.00887113	0.000541748	0.000541748	0.109298	0.000270874	0.0351459	0.00541748	0.0010835	0.000406311	0.011309	0.00413083	0.00331821	0.0157107	0.0065687	0.00277646	0.00277646	0.00270874	0.0115122	0.0469967	0.0486219	6.77186e-05	0.00203156	0.000406311	0.00101578	0.000270874	0.00419855	0.040902	0.00338593	0.00446943	0	6.77186e-05	0.00406311	0.00440171	0	0.000541748	0.000203156	0.0117153	0.000270874	0.00284418	0.00866798
P57	0.131185	0.21192	0.0331201	0.0276946	0.0291522	0.00485869	0.0533646	0.000809782	8.09782e-05	0.0159527	0.00226739	0.201555	0.0442951	8.09782e-05	0.011175	0.00801684	0	0.00583043	0.014738	0.0189489	0.00858369	0.00356304	0.0140902	0.00161956	0.0106891	0.00121467	0.00396793	0.00672119	0.0018625	0.000728804	0.00161956	0.000647826	0.000161956	0	0.0025913	0.00461576	0.0044538	0.00793587	0.014981	0.000566848	0.00145761	0.00194348	0	0.003725	8.09782e-05	0.000971739	0.00526358	0.00226739	0.00712608
T57	0.151328	0.00737325	0.0110159	0.0530654	0.139222	0.000858379	0.0961934	0.00705411	0.000462204	0.00170575	0.000550243	0.038539	0.0320791	0.00279523	0.00598664	0.00872685	0.000220097	0.0186972	0.00513927	0.00769239	0.00117752	0.00743928	0.00353256	0.000561248	0.00436893	0.00038517	0.00738426	0.00977231	0.0079345	2.20097e-05	0.000352155	0.000121053	0.000275121	2.20097e-05	0.00426988	0.00305935	0.00145264	0.00230001	0.00128757	0.000165073	0.00621774	0.000473209	4.40194e-05	0.000759335	0.000132058	0.00040718	0.000561248	0.000902398	0.00261916
P58	0.113575	0.00250973	0.266203	0.00653755	0.0941701	0.000979408	0.0352709	3.67278e-05	0.000342793	0.00144463	0.000452976	0.114334	0.0613354	0.00182415	0.013981	0.036336	1.22426e-05	0.000820254	0.00428491	0.0265909	0.00119977	0.045873	0.00361157	0.00108959	0.00493377	0.000477461	0.00989202	0.0169315	0.0282559	0.000452976	0.000379521	0.000257095	0.000269337	0.00107735	0.00426042	0.000477461	0.00345241	0.00033055	0.000110183	0.000685586	0.000930438	0.00133444	0.000122426	7.34556e-05	6.1213e-05	0.00923092	0.000159154	0.00150584	0.000771284
T58	0.45138	0.000463597	0.000940395	0.000255574	0.0147807	2.85823e-05	0.296715	1.61496e-05	2.65315e-05	0.000294795	8.80539e-05	0.140775	0.019417	0.000157138	0.000482822	0.00130991	0	1.99948e-05	0.000316712	0.000237374	0.000673285	0.0145543	0.000216354	0.00890036	6.16505e-05	8.20298e-06	0.000649317	0.00596523	0.00162034	0	9.86921e-06	4.22966e-06	2.97358e-05	7.67748e-05	0.00103537	0.000758263	7.21606e-05	1.16636e-05	2.19173e-05	7.04944e-06	0.00179722	0.000174826	2.10201e-05	5.88307e-05	9.99738e-06	0.000310432	6.24195e-05	0.000185721	2.25582e-05
P59	0.207042	0.0268301	0.0266735	0.0212291	0.0569895	0.00689358	0.051271	0.0192707	0.000587521	0.00744193	0.00148839	0.0153147	0.0558537	0.000391681	0.00618856	0.00152755	7.83361e-05	0.0437116	0.00912616	0.0436332	0.00325095	0.0114762	0.00238925	0.00583604	0.004661	0.00591438	0.00567937	0.000470017	0.00685441	0.000117504	0.00462183	0.000587521	0.0037993	0.000156672	0.00532686	0.165603	0.0017234	0.0017234	0.00019584	0.000352513	0.00258509	0.00697192	0.000156672	0.000352513	0	0.00262426	0.000430849	0.00148839	0.00231092
T59	0.104531	0.00791689	0.0106392	0.00525015	0.0714742	0.000527792	0.0215284	0.417623	0.00019445	0.00222228	0.0011667	0.00597239	0.049418	0.000527792	0.00369455	0.000888914	0.0122226	0.0190561	0.00408345	0.0350843	0.00119448	0.00391678	0.00200006	0.00438901	0.00205561	0.00405567	0.00422234	0.000555571	0.0045279	0	0.00305564	0.00125003	0.000305564	8.33356e-05	0.00400011	0.0698631	0.000944471	0.00127781	5.55571e-05	0.00286119	0.000805578	0.00211117	0.000166671	0.000111114	2.77785e-05	0.00144448	0.000277785	0.000500014	0.00113892
P5	0.115858	0.0649312	0.026634	0.0304573	0.00111691	0.587044	0.00103099	0.00504758	0.00021479	0.0211569	2.1479e-05	0.00476835	0.000988036	0.000601413	0.0117705	0.000988036	0	0.00311446	0.0176987	0.0095367	0.0109973	0.000880641	0.00713104	0.000193311	0.00446764	0	0.0045106	4.29581e-05	0.000279228	0.000644371	0	0	0.000171832	0.000171832	0.00178276	0.000128874	0.0045106	0.00556307	0.000816204	0	6.44371e-05	0.00186868	4.29581e-05	0.000515497	0.000386623	0.000622892	0.00390919	0.00103099	0.00242713
T5	0.103256	0.00745149	0.00974558	0.00925399	0.001768	0.214411	0.0205347	0.519008	0.0001768	0.00249677	3.88098e-05	0.00980595	0.00174644	0.0230185	0.00427771	0.00033204	7.76197e-05	0.00248814	0.00322553	0.00401035	0.00177232	0.00709357	0.00156102	6.03708e-05	0.00172488	1.72488e-05	0.00152652	0.000103493	0.000478655	5.17464e-05	1.72488e-05	1.29366e-05	4.3122e-05	7.33075e-05	0.000689953	9.91807e-05	0.00202242	0.00167313	0.0114317	0	8.62441e-05	0.00134972	0	5.17464e-05	0.000206986	0.000159552	0.000461406	0.000284605	0.00112117
P60	0.211559	0.033258	0.0532755	0.0072689	0.0419807	0.00216949	0.0648163	0.000246024	0.00026839	0.00760439	0.000559147	0.0455369	0.127508	0.00802934	0.00509942	0.0148509	0	0.0564962	0.00494286	0.00248261	0.000134195	0.00769386	0.00308649	0.000156561	0.00290756	0	0.00659793	0.0315359	0.0698262	2.23659e-05	0	2.23659e-05	0	0	0.00950549	0.00885688	0.00116302	0.00145378	0.00773859	0.000223659	0.00116302	0.00422715	4.47317e-05	0.00377983	0.000134195	8.94634e-05	6.70976e-05	0.0010512	0.000223659
T60	0.153966	0.00133827	0.0119364	0.00184813	0.0455903	0.000112456	0.169852	5.37638e-05	0.000112456	0.00320387	0.0003414	0.0328066	0.251797	0.0024803	0.00200808	0.011445	1.34409e-06	0.0399778	0.00560218	0.000937729	6.72047e-05	0.0030381	0.00144893	0.000114696	0.00223971	5.82441e-06	0.00199508	0.0519958	0.0173823	0	1.25449e-05	1.56811e-05	6.27244e-06	2.06094e-05	0.0065995	0.00294581	0.000566312	0.000556455	0.00432216	4.48031e-06	0.000882622	0.00256229	6.09323e-05	0.00345118	3.89787e-05	0.000107976	3.85307e-05	0.000668911	0.000180109
P62	0.0140665	0.00857914	0.0622796	0.033172	0.697736	0.00185301	0.00257579	0.000178135	8.59961e-05	0.000665446	0.000237513	0.000131042	0.00104424	0.0170887	0.00785636	0.000466836	2.04753e-06	0.0144678	0.00328219	0.00339275	1.22852e-05	0.000741205	0.00245499	0.00121214	0.00342142	0.00133499	0.00181001	0.0374841	0.00324328	0	0.000878389	4.70931e-05	0.00022318	3.8903e-05	0.00117119	2.04753e-05	0.00172402	0.00799559	0.000282559	0.000124899	8.39486e-05	0.000266179	1.22852e-05	0.0002068	2.66179e-05	9.82813e-05	0.00100738	0.0012019	7.7806e-05
T62	0.0710385	0.0548825	0.115949	0.034264	0.409122	0.0118644	0.0152769	0.00159437	9.92157e-05	0.00371482	0.000246886	0.000170743	0.00227273	0.0181842	0.0146978	0.000768345	1.38441e-05	0.0195363	0.00554454	0.0056876	0.000152285	0.00267421	0.00433088	0.000353023	0.0093955	0.000348409	0.00408861	0.0749909	0.00448778	0	0.000258422	8.0757e-05	7.84497e-05	0.000131519	0.00201892	3.92248e-05	0.00269267	0.0142225	0.000761423	9.22937e-05	9.92157e-05	0.00123904	0	0.000696817	0.00107061	0.000228427	0.00500232	0.00356023	0.000122289
P63	0.15303	0.117424	0.130195	0.175805	0.00360873	0.00156378	0.00787907	0.0116081	0.00146354	0.044227	0.00040097	0.00148359	0.00501213	0.000300728	0.0304136	0.0240181	0	0.0129112	0.02067	0.0186652	0.0123699	0.00838028	0.0265242	0.0013633	0.0103651	0.000120291	0.0112873	0.00144349	0.00054131	0.000100243	0.000340825	0.000160388	2.00485e-05	0.000180437	0.00559354	0.00040097	0.0102448	0.0094228	0.000360873	0.000120291	0.000220534	0.00417009	0.000100243	0.00130315	0.000160388	0.00304737	0.0160789	0.00248602	0.0163195
T63	0.0140016	0.0141606	0.141088	0.551308	0.00602444	4.87736e-05	0.00121573	0.00256694	0.0037375	0.00597928	0.000108386	0.000209546	0.00234836	0.000281803	0.0315565	0.0288758	0	0.0519728	0.0154594	0.0124897	0.00184617	0.00246758	0.0090448	0.000399221	0.0147387	0.000137289	0.00804765	0.000540123	0.000697282	1.80643e-06	0.000196901	9.39344e-05	7.04508e-05	3.61286e-05	0.00255971	6.32251e-05	0.0125583	0.0100582	6.32251e-05	4.69672e-05	0.000225804	0.00193469	1.62579e-05	8.49022e-05	6.32251e-05	0.000950182	0.00138914	0.00218217	0.00492614
P64	0.0500886	0.285016	0.27567	0.00464236	0.0144157	0.000244334	0.00207684	0.0140492	0.102193	0.00140492	0.000610836	0.000427585	0.00250443	0.018997	0.0131941	0.109767	0	0.0247389	0.00855171	0.00348177	0.000305418	0.00103842	0.0029931	0.000916254	0.00342068	0.000366502	0.00128276	0.00164926	6.10836e-05	0	0.000305418	6.10836e-05	0.000366502	0	0.00653595	0	0.00158817	0.00140492	0.0229674	0.000122167	6.10836e-05	6.10836e-05	0	0.000244334	0	0	0.000244334	0.00213793	0
T64	0.124909	0.443074	0.12098	0.00063962	0.0125183	0.000182749	0.0570175	0.0143458	0.0197368	0.00127924	0.000274123	0.0292398	0.0126096	0.0108735	0.00520833	0.0723684	0	0.00328947	0.00913743	0.00173611	0	0.00438596	0.00118787	0.000365497	0.000822368	0	0.000730994	0.00730994	9.13743e-05	0	0	0	0.000182749	0	0.00685307	0.000182749	0.000548246	9.13743e-05	0.014163	9.13743e-05	0.000274123	0	0	0.00155336	0	0	0.000182749	0.000822368	9.13743e-05
P65	0.242215	0.16609	0.0553633	0.017301	0	0.0276817	0.0103806	0.00346021	0	0.0346021	0.0934256	0.00692042	0.0242215	0	0.0138408	0.00346021	0	0.00346021	0.0103806	0	0.00346021	0	0	0.017301	0.0276817	0	0	0.00346021	0	0.0207612	0.0138408	0	0.00692042	0.0207612	0.00346021	0	0	0.00692042	0	0	0	0	0	0	0	0	0	0	0.0103806
T65	0.0410831	0.0121382	0.076564	0.163399	0.0177404	0.348739	0.00373483	0.000466853	0.00793651	0.00233427	0.0070028	0.00280112	0.0130719	0.000466853	0.0219421	0.00653595	0	0.0275444	0.022409	0.0261438	0.00326797	0.00513539	0.00933707	0.00933707	0.0121382	0.00326797	0.00887021	0.000466853	0.00233427	0	0.00420168	0.000933707	0.00233427	0.015873	0.00233427	0.00140056	0.00980392	0.0210084	0.000466853	0	0.000933707	0.000466853	0	0	0.00280112	0	0.000466853	0.00233427	0.00140056
P66	0.187988	0.222704	0.0839876	0.0769904	0.00212416	0.00110373	0.0492513	0.00226993	0.000687228	0.0576647	0.000333201	0.0353818	6.24753e-05	0.000458152	0.0243029	0.0252817	0	0.000291551	0.015952	0.0107041	0.00628918	0.0110581	0.0173473	0.000874654	0.00926717	0.000104125	0.00991274	0.000166601	0.00316541	0.00112455	0.000208251	6.24753e-05	0.000145776	0.000187426	0.00476895	6.24753e-05	0.00653908	0.0147858	4.16502e-05	4.16502e-05	0.000187426	0.00291551	0	0.00168683	6.24753e-05	0.00318624	0.0207834	0.00251984	0.000458152
T66	0.0336101	0.0374681	0.22579	0.317989	0.00843523	0.107827	0.0043157	0.00281174	0.000261558	0.0098738	0.00202707	0.00464265	0.000196168	0.000130779	0.032237	0.0258288	0	0.000980841	0.0137972	0.00712744	0.00281174	0.0037272	0.00830445	0.00425031	0.00778134	0.00235402	0.00725822	0.000261558	0.0168705	0.000130779	0.00163473	0.00111162	0.000457726	0	0.00215785	0	0.0113778	0.0199438	0.000130779	0.000261558	0.000457726	0.00150396	0	0.000130779	0	0.0024848	0.00516576	0.00222324	0.000130779
P67	0.146941	0.0280355	0.0127399	0.00161214	0.0466342	0.00129758	0.190547	3.93205e-05	0.0113636	0.0773042	0.000983014	0.00703838	0.0289006	0.000589808	0.0149811	0.00412866	0	0.000432526	0.00975149	0.00283108	0.00452186	0.0303948	0.0055442	0.000668449	0.000943693	0.000117962	0.0127399	0.00629129	0.0070777	0.000235923	0.000275244	0.000275244	0.000314564	0.00165146	0.00365681	0.127713	0.00495439	0	0	0	0.0070777	0.00857188	3.93205e-05	3.93205e-05	3.93205e-05	0.00456118	7.86411e-05	0.00310632	0.00581944
T67	0.0866512	0.0112179	0.0310076	0.00262846	0.132761	0.00147264	0.0774985	7.04052e-05	0.0388461	0.0269065	0.00152545	0.00776217	0.0130426	0.00118515	0.0272057	0.00490489	0	0.000709919	0.013465	0.00402483	0.00531559	0.0251405	0.00949297	0.000721653	0.00157825	0.000193614	0.0135647	0.00366107	0.0309607	5.28039e-05	0.000369627	0.00014081	0.000211216	0.00107955	0.00431818	0.114256	0.00853076	0.000117342	0.000123209	0.000111475	0.00760963	0.0086129	2.93355e-05	1.76013e-05	4.69368e-05	0.0045118	0.000158412	0.00376668	0.0105373
P68	0.00847739	0.0116996	0.028974	0.0247929	0.00373363	0.000767185	0.000255728	0.795405	0.00483327	0.00292809	0.000166223	0.00154716	0.000473097	7.67185e-05	0.00374642	0.000754399	0	0.032567	0.00488441	0.00450082	0.00148322	0.000511457	0.00172617	0.000370806	0.00132979	0.000281301	0.00130421	0.000345233	0.000332447	0.000127864	0.000332447	0.00067768	0.000242942	0	0.000345233	0.000754399	0.00200747	0	7.67185e-05	0.000255728	0	0.00049867	2.55728e-05	0.00104849	0.0360705	0.000895049	0.000345233	0.000843903	0.00190518
T68	0.00446376	0.00511657	0.0194192	0.0114243	0.0209114	0.0171895	0.000559559	0.821242	0.00316236	0.000902925	0.000110216	0.000864773	0.000941077	0.000161085	0.00281475	0.000551081	4.23908e-06	0.022323	0.00372192	0.00406528	0.000661297	0.000211954	0.00105977	0.000237389	0.0008351	0.000178042	0.00100466	0.00117423	0.000364561	8.47817e-06	0.000105977	0.000152607	0.000105977	0	0.000440865	0.000860534	0.00183128	1.69563e-05	3.81518e-05	8.05426e-05	2.54345e-05	0.000351844	0	0.00078847	0.0336329	0.000593472	0.000228911	0.000792709	0.0018652
P69	0.221273	0.177011	0.144532	0.0779686	0.0184263	0.00734865	0.0140292	0.000109319	0.00473715	0.0391604	0.000437275	0.000923137	0.000182198	0.000412982	0.0533719	0.00417841	0	4.85861e-05	0.0234428	0.015499	0.00223496	0.00500437	0.0117093	0.000412982	0.00434846	6.07327e-05	0.0249733	0.000862404	0.00436061	3.64396e-05	4.85861e-05	0.000291517	9.71723e-05	0.000619473	0.00284229	7.28792e-05	0.0214386	0.0262487	0.00444563	0.000121465	0.000133612	0.00547809	1.21465e-05	0.0084297	9.71723e-05	0.000522301	0.00948644	0.0137134	0.000558741
P6	0.0490222	0.321721	0.0519426	0.147432	0.00307692	0.0397914	0.000469361	0.00312907	0.0116819	0.0173142	5.21512e-05	0.0108996	0.000104302	0.000312907	0.0252412	0.00187744	0.0191395	0.0401565	0.0311864	0.00714472	0.00568449	0.00239896	0.0130378	0.000730117	0.0113168	0	0.006206	0.00114733	0.00552803	0.00125163	0	0	0.000208605	0.000104302	0.00281617	5.21512e-05	0.0126206	0.0300391	0.00198175	0.000208605	0.000312907	0.00552803	5.21512e-05	0	0.000104302	0.00604954	0.000156454	0.00245111	0.00933507
T6	0.00363009	0.0168756	0.00492044	0.00859717	0.000248743	0.936889	6.21857e-05	0.000785094	0.00112712	0.000792867	0	0.00084728	0	3.10928e-05	0.00129813	0.000147691	1.55464e-05	0.0034824	0.001508	0.000342021	0.000334248	0.000225423	0.000660723	0.000342021	0.0004353	0	0.000357568	0.000147691	0.000458619	0	1.55464e-05	7.77321e-06	7.77321e-06	1.55464e-05	0.000132145	7.77321e-06	0.000310928	0.00104161	6.99589e-05	0	3.10928e-05	0.00041198	0	0	0.00111934	0.0004353	4.66393e-05	0.000178784	0.000474166
P70	0.351683	0.173437	0.0969351	0.00120192	0.00727163	0.00432692	0.0015625	0.00258413	0	0.00883413	0.00078125	0.000240385	0.000540865	0.00246394	0.0132212	0.00637019	0	0	0.00510817	0.00240385	0.0429688	0.107512	0.00354567	0.000420673	0.00198317	0.000721154	0.0490385	0.000240385	0.00588942	0.000540865	0.000420673	0	0.000120192	6.00962e-05	0.00252404	0.000240385	0.0015625	0.000120192	0.0123798	0	0.000180288	0.0224159	0.000240385	0.00108173	0.00198317	0.0191106	0	0.00078125	0.000300481
T70	0.356907	0.145299	0.106907	0.000964985	0.00654811	0.00310174	0.00103391	0.00165426	0	0.00730631	0.000758202	0.000137855	0.00027571	0.00317066	0.0112352	0.00951199	0	0.000344637	0.00344637	0.00117177	0.0459057	0.126344	0.00317066	0.000620347	0.00117177	0.000206782	0.0502481	6.89275e-05	0.00689275	0.00055142	0.000206782	6.89275e-05	6.89275e-05	6.89275e-05	0.00268817	0.000206782	0.00179211	6.89275e-05	0.00964985	0	0.000206782	0.0278467	0	0.000413565	0.00027571	0.0178522	0.000206782	0.00124069	0.000206782
P71	0.0213782	0.0123701	0.0226268	0.360607	0.0820535	0.000239299	0.00508688	0.000331702	0.0113395	0.00486654	0.000360133	0.0131851	0.036146	0.00137419	0.0335872	0.0698848	0	0.0319168	0.012626	0.0141566	0.00385248	0.00984443	0.00949851	0.000518876	0.00757464	0.000175328	0.0250956	0.00216791	0.0143532	0.000142158	0.000381457	0.000108988	0.00010188	0.0121782	0.00857449	0.00998185	0.00320329	0.000743959	0.000163482	0.000886117	0.000357764	0.0035113	6.16017e-05	0.000125573	0.000120834	0.00511768	0.0026702	0.00258964	0.043832
T71	0.206424	0.0279958	0.00242341	0.00839151	0.0227149	0.00108511	0.0967917	0.000253192	0.000361703	0.0103447	0.000180851	0.363475	0.0451044	0.000325533	0.00224256	0.00745108	0	0.00311064	0.0036532	0.00260426	0.0063298	0.00441278	0.00130213	0.000180851	0.000217022	0	0.0019532	0.00853619	0.000614895	0	0	0	0.000253192	0.0023149	0.0032915	0.0808044	0.000361703	7.23406e-05	0	0	0.000868087	0.000940428	0.000180851	0	7.23406e-05	0.00130213	0.00376171	0.000144681	0.00723406
P72	0.112772	0.191516	0.232639	0.023279	0.00169082	0.00147947	0.11407	0.0026872	0.00914855	0.0133152	0.000422705	0.000241546	3.01932e-05	0.00144928	0.0439614	0.0274155	0	0.0294384	0.00942029	0.0118659	9.05797e-05	0.0315519	0.0222826	0.000392512	0.00963164	0.000422705	0.0241546	0.000211353	0.00244565	0.000241546	0.000452899	0.000150966	0.000422705	0.000181159	0.00483092	3.01932e-05	0.00410628	0.000241546	0.000332126	0.000150966	0.000271739	0.000905797	0	0	0.000120773	0.000362319	0.00437802	0.00510266	0.000301932
[truncated: 78 more rows]
[truncated: 1,604 more columns]

## Sheet: S10
Table S10 The relative abundance of intratumor microorganisms in each sample at species level.
[truncated: 186 more rows]
[truncated: 4,551 more columns]

[truncated: 19 more sheets: S11, S12, S13, S14, S15, S16, S17, S18, S19, S20, S21, S22, S23, S24, S25, S26, S27, S28, S29]
